# Supplementary material for: Population genomic analyses suggest recent dispersal events of the pathogen Cercospora zeina into East and Southern African maize cropping systems
Source: G3 (Bethesda). 2023 Sep 20;13(11):jkad214. doi: 10.1093/g3journal/jkad214 (PMC10627275; doi:10.1093/g3journal/jkad214)
Supplement: jkad214_Supplementary_Data [file jkad214_supplementary_data.zip]

Archive with 5 entries (5 files):
- Figure_S1_G3-2023-404456.pdf
- Figure_S2_G3-2023-404456.pdf
- List_of_Supplementary_Files_G3-2023-404456.pdf
- Table_S1_G3-2023-404456.pdf
- Table_S2_G3-2023-404456.xlsx
