# Supplementary material for: Population genomic analyses suggest recent dispersal events of the pathogen Cercospora zeina into East and Southern African maize cropping systems
Source: G3 (Bethesda). 2023 Sep 20;13(11):jkad214. doi: 10.1093/g3journal/jkad214 (PMC10627275; doi:10.1093/g3journal/jkad214)
Supplement: jkad214_Supplementary_Data [file jkad214_supplementary_data.zip › Table_S2_G3-2023-404456.xlsx]

## Sheet: Sheet1
Table S2: Annotation and variation of orthologous gene groups in 31 African Cercospora zeina isolates
Orthogroup clustering	Orthogroup clustering	Orthogroup clustering	Orthogroup clustering	Orthogroup clustering	Orthogroup clustering	Orthogroup clustering	SNP calling	DAPC loadingplot above 0.995 quantile threshold	Effector-P result	InterProScan annotation	Best Diamond blastp match to CMW25467 annotation (Illumina genome ver 1): Wingfield et al 2017	Best Diamond BLASTP hit (subject) of predicted sequence (query) against the NR database.	Best Diamond BLASTP hit (subject) of predicted sequence (query) against the NR database.	Best Diamond BLASTP hit (subject) of predicted sequence (query) against the NR database.	Best Diamond BLASTP hit (subject) of predicted sequence (query) against the NR database.	Best Diamond BLASTP hit (subject) of predicted sequence (query) against the NR database.	Best Diamond BLASTP hit (subject) of predicted sequence (query) against the NR database.	Best Diamond BLASTP hit (subject) of predicted sequence (query) against the NR database.	Best Diamond BLASTP hit (subject) of predicted sequence (query) against the NR database.	Best Diamond BLASTP hit (subject) of predicted sequence (query) against the NR database.	Best Diamond BLASTP hit (subject) of predicted sequence (query) against the NR database.	Best Diamond BLASTP hit (subject) of predicted sequence (query) against the NR database.	Best Diamond BLASTP hit (subject) of predicted sequence (query) against the NR database.	Best Diamond BLASTP hit (subject) of predicted sequence (query) against the NR database.	Best Diamond BLASTP hit (subject) of predicted sequence (query) against the NR database.	Predicted genes in each strain	Predicted genes in each strain	Predicted genes in each strain	Predicted genes in each strain	Predicted genes in each strain	Predicted genes in each strain	Predicted genes in each strain	Predicted genes in each strain	Predicted genes in each strain	Predicted genes in each strain	Predicted genes in each strain	Predicted genes in each strain	Predicted genes in each strain	Predicted genes in each strain	Predicted genes in each strain	Predicted genes in each strain	Predicted genes in each strain	Predicted genes in each strain	Predicted genes in each strain	Predicted genes in each strain	Predicted genes in each strain	Predicted genes in each strain	Predicted genes in each strain	Predicted genes in each strain
HOG Identifier	OG Identifier	Gene Tree Parent Clade	Pangenome category	Occurrences in isolates (31 isolates total)	Occurrences in East Africa (13 isolates total)	Occurrences in Southern Africa (18 isolates total)	Exonic SNPs/Indels	Exonic SNPs contributing to DAPC clusters	Effector-P result	Protein domain(s)	Best Diamond blastp match to CMW25467 annotation (Illumina genome ver 1): Wingfield et al 2017	Title of subject	Percentage of identical matches	Alignment length	Number of mismatches	Number of gap openings	Start of alignment in query	End of alignment in query	Query length	Start of alignment in subject	End of alignment in subject	Subject length	Expected value	Bit score	Subject Taxonomy IDs	KE.KAK.344	KE.KER.468	KE.KER.511	KE.KIS.232	KE.KIT.758	KE.SIA.288	KE.TRS.520	UG.FTP.009	UG.GYZ.032	UG.KPC.038	UG.LIR.101	UG.MSK.001	UG.NML.092	ZA.BZN.007	ZA.BZN.009	ZA.CED.V02.124	ZA.CED.V05.074	ZA.CRG.097	ZA.EST.017	ZA.NTB.069	ZA.NXM.079	ZM.CHS.019	ZM.CHS.045	ZM.CHS.092
N0.HOG0000000	OG0000000	n0	Core	31	13	18			N/A (non-secreted)	PTHR19370:SF174 ;SFLDG00358 Main (cytGST);G3DSA:2.40.30.10 ;G3DSA:1.20.1050.10 ;cd06183 cyt_b5_reduct_like;IPR004046 Glutathione S-transferase, C-terminal;PTHR19370 ;IPR036249 Thioredoxin-like superfamily;IPR017938 Riboflavin synthase-like beta-barrel;SFLDS00019 Glutathione Transferase (cytosolic);IPR001433 Oxidoreductase FAD/NAD(P)-binding;IPR001834 NADH:cytochrome b5 reductase (CBR);IPR001834 N…	PKR98691.1	PKR98691.1 NADH-cytochrome b5 reductase 2 [Cercospora zeina]	99.2	246	2	0	1	246	477	1	246	277	4.1e-171	491	348901	KK344_g6117.t1	KK468_g10480.t1, KK468_g10479.t1	KK511_g10389.t1	KK232_g8154.t1, KK232_g8153.t1	KK758_g10761.t1	KS288_g5278.t1	KT520_g3268.t1, KT520_g3267.t1	UF009_g11093.t1	UG032_g10161.t1, UG032_g10160.t1	UK038_g8319.t1, UK038_g8318.t1	UL101_g4405.t1, UL101_g4404.t1	UM001_g7102.t1	UN092_g3282.t1, UN092_g3281.t1	ZB007_g4992.t1, ZB007_g4991.t1	ZB009_g5518.t1, ZB009_g5517.t1	ZC124_g7480.t1, ZC124_g7479.t1	ZC074_g4850.t1	ZC097_g9999.t1, ZC097_g9998.t1	ZE017_g4767.t1	ZN069_g3385.t1, ZN069_g3384.t1	ZN079_g4849.t1, ZN079_g4848.t1	ZC019_g8139.t1	ZC045_g2385.t1	ZC092_g7232.t1
N0.HOG0000001	OG0000001	n0	Core	31	13	18			N/A (non-secreted)	IPR012766 Alpha,alpha-trehalose-phosphate synthase;G3DSA:3.40.50.2000 ;PTHR10788 ;IPR001830 Glycosyl transferase, family 20;G3DSA:3.40.50.2000 ;G3DSA:3.40.50.2000 ;IPR001830 Glycosyl transferase, family 20;PTHR10788:SF71 ;SSF53756 ;	PKR94973.1	PKR94973.1 Alpha,alpha-trehalose-phosphate synthase [UDP-forming] [Cercospora zeina]	100	561	0	0	95	655	656	1	561	561	0	1141	348901	KK344_g3816.t1	KK468_g10143.t1	KK511_g7414.t1	KK232_g863.t1	KK758_g9555.t1	KS288_g9101.t1	KT520_g8785.t1	UF009_g6673.t1, UF009_g930.t1	UG032_g10274.t1	UK038_g8189.t1	UL101_g10385.t1	UM001_g691.t1	UN092_g10837.t1	ZB007_g6361.t1	ZB009_g5246.t1	ZC124_g7312.t1	ZC074_g10685.t1, ZC074_g10686.t1	ZC097_g9004.t1, ZC097_g9005.t1	ZE017_g5740.t1, ZE017_g5741.t1	ZN069_g1957.t1	ZN079_g1247.t1, ZN079_g1246.t1	ZC019_g3597.t1, ZC019_g3598.t1	ZC045_g4767.t1, ZC045_g4766.t1	ZC092_g1720.t1, ZC092_g1721.t1
N0.HOG0000002	OG0000002	n3	Accessory	20	10	10	N/A (gene not present in reference genome)		N/A (non-secreted)	IPR036188 FAD/NAD(P)-binding domain superfamily;IPR036188 FAD/NAD(P)-binding domain superfamily;IPR020946 Flavin monooxygenase-like;PTHR42877 ;IPR036188 FAD/NAD(P)-binding domain superfamily;PTHR42877:SF1 ;IPR036188 FAD/NAD(P)-binding domain superfamily;	*	PKR99169.1 putative sterigmatocystin biosynthesis monooxygenase stcW [Cercospora zeina]	100	601	0	0	28	628	629	1	601	601	0	1283	348901	KK344_g7988.t1	KK468_g5956.t1	KK511_g2047.t1	KK232_g1002.t1			KT520_g114.t1	UF009_g10065.t1	UG032_g9974.t1	UK038_g3248.t1		UM001_g8870.t1	UN092_g10341.t2	ZB007_g10007.t1	ZB009_g6532.t2		ZC074_g7143.t1	ZC097_g1182.t1	ZE017_g1727.t1			ZC019_g9459.t1	ZC045_g8665.t1	ZC092_g9868.t1
N0.HOG0000003	OG0000002	n22	Accessory	20	8	12	N/A (gene not present in reference genome)		N/A (non-secreted)	IPR036188 FAD/NAD(P)-binding domain superfamily;IPR036188 FAD/NAD(P)-binding domain superfamily ;IPR020946 Flavin monooxygenase-like;PTHR42877 ;IPR036188 FAD/NAD(P)-binding domain superfamily;PTHR42877:SF1 ;IPR036188 FAD/NAD(P)-binding domain superfamily;	*	PKR99169.1 putative sterigmatocystin biosynthesis monooxygenase stcW [Cercospora zeina]	100	601	0	0	28	628	629	1	601	601	0	1283	348901	KK344_g7989.t1	KK468_g5957.t1	KK511_g2048.t1		KK758_g7327.t1		KT520_g115.t1			UK038_g3249.t1	UL101_g3487.t1	UM001_g8871.t1		ZB007_g10008.t1		ZC124_g11084.t1	ZC074_g7144.t1	ZC097_g1183.t1		ZN069_g4424.t1	ZN079_g7361.t1		ZC045_g8666.t1	ZC092_g9869.t1
N0.HOG0000004	OG0000003	n0	Core	31	13	18	0		N/A (non-secreted)	cd11385 RagC_like;IPR027539 Mitochondrial distribution and morphology protein 10;IPR027417 P-loop containing nucleoside triphosphate hydrolase;IPR027539 Mitochondrial distribution and morphology protein 10;IPR027539 Mitochondrial distribution and morphology protein 10;G3DSA:3.30.450.190 ;IPR027539 Mitochondrial distribution and morphology protein 10;IPR027539 Mitochondrial distribution and morpho…	PKS04411.1	PKS04411.1 Ras-related GTP-binding protein C [Cercospora zeina]	100	403	0	0	400	802	803	1	403	403	1.31e-282	792	348901	KK344_g3920.t1	KK468_g5338.t1	KK511_g6900.t1	KK232_g3883.t1	KK758_g7178.t1	KS288_g9420.t1	KT520_g5314.t1	UF009_g6990.t1	UG032_g666.t1	UK038_g7348.t1	UL101_g252.t1	UM001_g10864.t1	UN092_g1041.t1	ZB007_g8575.t1	ZB009_g7671.t1, ZB009_g7673.t1	ZC124_g519.t1	ZC074_g9484.t1	ZC097_g4262.t1	ZE017_g8239.t1, ZE017_g8237.t1	ZN069_g10912.t1, ZN069_g10914.t1	ZN079_g8852.t1	ZC019_g3360.t1, ZC019_g3362.t1	ZC045_g119.t1, ZC045_g121.t1	ZC092_g1564.t1
N0.HOG0000005	OG0000004	n0	Core	31	13	18	0		N/A (non-secreted)	IPR018620 Ubiquitin 3 binding protein But2, C-terminal;	PKR98458.1	PKR98458.1 GPI anchored cell wall protein [Cercospora zeina]	67.9	661	110	3	1	632	633	42	629	629	3.55e-273	770	348901	KK344_g1717.t1	KK468_g6169.t1	KK511_g3705.t1, KK511_g423.t1	KK232_g380.t1, KK232_g599.t1	KK758_g5773.t1	KS288_g6389.t1, KS288_g4446.t1	KT520_g4101.t1	UF009_g10818.t1	UG032_g3050.t1, UG032_g411.t1	UK038_g1570.t1	UL101_g8592.t1, UL101_g9398.t1	UM001_g10400.t1	UN092_g1739.t1, UN092_g7802.t1	ZB007_g2437.t1	ZB009_g9133.t1	ZC124_g5269.t1	ZC074_g2377.t1, ZC074_g1056.t1	ZC097_g8760.t1	ZE017_g3847.t1, ZE017_g2055.t1	ZN069_g10762.t1	ZN079_g11113.t1	ZC019_g9680.t1	ZC045_g5379.t1	ZC092_g234.t1
N0.HOG0000006	OG0000005	n0	Core	31	13	18	0		N/A (non-secreted)	PTHR42940 ;G3DSA:3.90.180.10 ;G3DSA:3.90.180.10 ;IPR020843 Polyketide synthase, enoylreductase domain;IPR013154 Alcohol dehydrogenase, N-terminal;IPR013149 Alcohol dehydrogenase, C-terminal;IPR002328 Alcohol dehydrogenase, zinc-type, conserved site;G3DSA:3.40.50.720 ;IPR036291 NAD(P)-binding domain superfamily;cd08297 CAD3;IPR011032 GroES-like superfamily;PTHR42940:SF5 ;	PKR96198.1	XP_023459592.1 Alcohol dehydrogenase 2 [Cercospora beticola]<>PIB01932.1 Alcohol dehydrogenase 2 [Cercospora beticola]	94.7	358	19	0	4	361	362	2	359	359	2.94e-243	672	122368	KK344_g197.t1	KK468_g3286.t1	KK511_g1906.t1	KK232_g4249.t1	KK758_g11167.t1, KK758_g2780.t1	KS288_g330.t1, KS288_g9976.t1	KT520_g5105.t1	UF009_g1949.t1, UF009_g377.t1	UG032_g10555.t1, UG032_g9358.t1	UK038_g2441.t1	UL101_g6024.t1	UM001_g116.t1	UN092_g7609.t1, UN092_g2170.t1	ZB007_g8514.t1, ZB007_g6048.t1	ZB009_g7717.t1	ZC124_g1903.t1	ZC074_g6010.t1	ZC097_g7601.t1	ZE017_g5306.t1	ZN069_g3488.t1	ZN079_g5636.t1	ZC019_g4309.t1	ZC045_g8582.t1	ZC092_g1398.t1
N0.HOG0000007	OG0000006	n0	Core	31	13	18	0		N/A (non-secreted)	G3DSA:3.90.70.10 ;IPR001394 Peptidase C19, ubiquitin carboxyl-terminal hydrolase;PTHR44033 ;PTHR44033:SF1 ;IPR018200 Ubiquitin specific protease, conserved site;cd02257 Peptidase_C19;IPR038765 Papain-like cysteine peptidase superfamily;IPR028889 Ubiquitin specific protease domain;	PKR98148.1	PKR98148.1 hypothetical protein BST61_czeina53g000130 [Cercospora zeina]	94	117	2	1	162	278	384	1	112	113	8.2e-70	224	348901	KK344_g5744.t1	KK468_g10852.t1, KK468_g10851.t1	KK511_g1045.t1, KK511_g1044.t1	KK232_g8524.t1	KK758_g607.t1, KK758_g606.t1	KS288_g5359.t1	KT520_g3820.t1	UF009_g7375.t1	UG032_g4100.t1	UK038_g398.t1, UK038_g397.t1	UL101_g4747.t1	UM001_g8816.t1	UN092_g4924.t1	ZB007_g8159.t1	ZB009_g3358.t1, ZB009_g3357.t1	ZC124_g3577.t1	ZC074_g10867.t1	ZC097_g2664.t1	ZE017_g1525.t1, ZE017_g1524.t1	ZN069_g6949.t1	ZN079_g3052.t1	ZC019_g7652.t1	ZC045_g9977.t1	ZC092_g10642.t1
N0.HOG0000008	OG0000007	n0	Core	31	13	18	0		N/A (non-secreted)	IPR029058 Alpha/Beta hydrolase fold;IPR029058 Alpha/Beta hydrolase fold;IPR010497 Epoxide hydrolase, N-terminal;PTHR21661 ;IPR000639 Epoxide hydrolase-like;IPR000639 Epoxide hydrolase-like;IPR000639 Epoxide hydrolase-like;IPR000639 Epoxide hydrolase-like;IPR016292 Epoxide hydrolase;PTHR21661:SF33 ;	PKR95212.1	XP_023459489.1 putative epoxide hydrolase [Cercospora beticola]<>PIB01829.1 putative epoxide hydrolase [Cercospora beticola]	87.1	380	47	2	1	379	388	1	379	380	4.9e-263	724	122368	KK344_g10416.t1	KK468_g824.t1	KK511_g4579.t1	KK232_g1580.t1	KK758_g10580.t1	KS288_g82.t1	KT520_g6549.t1, KT520_g7866.t1	UF009_g6930.t1	UG032_g3527.t1	UK038_g7142.t1	UL101_g4948.t1, UL101_g1744.t1	UM001_g3181.t1	UN092_g9015.t1, UN092_g2033.t1	ZB007_g10608.t1	ZB009_g1143.t1	ZC124_g2161.t1, ZC124_g9446.t1	ZC074_g1624.t1	ZC097_g9702.t1	ZE017_g4101.t1, ZE017_g10023.t1	ZN069_g6094.t1, ZN069_g2227.t1	ZN079_g11036.t1	ZC019_g8730.t1	ZC045_g4510.t1	ZC092_g674.t1
N0.HOG0000009	OG0000008	n0	Core	31	13	18			N/A (non-secreted)	IPR005135 Endonuclease/exonuclease/phosphatase;PTHR15822 ;IPR036691 Endonuclease/exonuclease/phosphatase superfamily;IPR036691 Endonuclease/exonuclease/phosphatase superfamily;cd09080 TDP2;PTHR15822:SF4 ;	PKS03743.1	PKS03743.1 hypothetical protein BST61_czeina5g000740 [Cercospora zeina]	86.8	340	1	1	1	340	376	1	296	313	1.38e-206	578	348901	KK344_g6620.t1	KK468_g1826.t1	KK511_g6973.t1	KK232_g3190.t1	KK758_g5376.t1	KS288_g5933.t1	KT520_g4718.t1	UF009_g10426.t1	UG032_g9953.t1	UK038_g2837.t1, UK038_g2838.t1	UL101_g4184.t1	UM001_g2526.t1	UN092_g6979.t1	ZB007_g10448.t1	ZB009_g9755.t1, ZB009_g9756.t1	ZC124_g7028.t1	ZC074_g4803.t1, ZC074_g4802.t1	ZC097_g9929.t1	ZE017_g847.t1, ZE017_g846.t1	ZN069_g3352.t1	ZN079_g4867.t1, ZN079_g4866.t1	ZC019_g6249.t1	ZC045_g9252.t1, ZC045_g9253.t1	ZC092_g6992.t1, ZC092_g6993.t1
N0.HOG0000010	OG0000009	n0	Core	31	13	18			N/A (non-secreted)	TMhelix Region of a membrane-bound protein predicted to be embedded in the membrane.;PTHR33048 ;PTHR33048 ;TMhelix Region of a membrane-bound protein predicted to be embedded in the membrane.;TMhelix Region of a membrane-bound protein predicted to be embedded in the membrane.;TMhelix Region of a membrane-bound protein predicted to be embedded in the membrane.;TMhelix Region of a membrane-bound pr…	PKR99225.1	PPJ52751.1 hypothetical protein CBER1_10874 [Cercospora berteroae]	55.3	508	110	11	35	448	449	5	489	489	1.09e-162	477	357750	KK344_g2519.t1	KK468_g5269.t1	KK511_g8068.t1	KK232_g7151.t1	KK758_g2180.t1	KS288_g2912.t1	KT520_g4834.t1	UF009_g10566.t1, UF009_g10567.t1	UG032_g9459.t1, UG032_g3048.t1	UK038_g5983.t1	UL101_g5928.t1	UM001_g806.t1, UM001_g5899.t1	UN092_g978.t1, UN092_g979.t1	ZB007_g3716.t1	ZB009_g7915.t1	ZC124_g95.t1	ZC074_g575.t1	ZC097_g381.t1, ZC097_g380.t1	ZE017_g3014.t1	ZN069_g31.t1	ZN079_g1402.t1, ZN079_g1403.t1	ZC019_g4675.t1	ZC045_g8266.t1	ZC092_g7464.t1
N0.HOG0000011	OG0000010	n0	Core	31	13	18	0		'Apoplastic/cytoplasmic effector'	-	PKS01112.1	PKS01112.1 hypothetical protein BST61_czeina20g001090 [Cercospora zeina]	89	182	15	1	1	182	183	1	177	177	8.98e-114	330	348901	KK344_g1469.t1	KK468_g10083.t1	KK511_g177.t1, KK511_g909.t1	KK232_g9986.t1	KK758_g6259.t1, KK758_g9857.t1	KS288_g9461.t1, KS288_g4105.t1	KT520_g8049.t1	UF009_g8966.t1	UG032_g3787.t1, UG032_g63.t1	UK038_g7471.t1	UL101_g10662.t1	UM001_g5680.t1	UN092_g3945.t1	ZB007_g6457.t1	ZB009_g8969.t1, ZB009_g4463.t1	ZC124_g10700.t1, ZC124_g4969.t1	ZC074_g1818.t1	ZC097_g7446.t1	ZE017_g1580.t1	ZN069_g275.t1	ZN079_g1509.t1	ZC019_g4165.t1	ZC045_g9781.t1	ZC092_g6097.t1
N0.HOG0000012	OG0000011	n0	Core	31	13	18	1		N/A (non-secreted)	PF11563 Protoglobin;Coil ;IPR012292 Globin/Protoglobin;PTHR42071 ;IPR009050 Globin-like superfamily;	PKR99150.1	PPJ54877.1 hypothetical protein CBER1_06047 [Cercospora berteroae]	73.1	398	61	4	1	394	398	1	356	358	1.48e-199	563	357750	KK344_g7998.t1	KK468_g5966.t1	KK511_g2057.t1	KK232_g993.t1	KK758_g7318.t1	KS288_g865.t1	KT520_g124.t1	UF009_g10056.t1	UG032_g3639.t1, UG032_g9965.t1	UK038_g3258.t1	UL101_g3478.t1	UM001_g8880.t1	UN092_g1.t1, UN092_g10332.t1	ZB007_g10017.t1	ZB009_g10713.t1, ZB009_g6523.t1	ZC124_g11075.t1	ZC074_g7153.t1	ZC097_g1192.t1	ZE017_g1718.t1	ZN069_g4415.t1	ZN079_g7352.t1	ZC019_g4442.t1, ZC019_g9468.t1	ZC045_g8675.t1	ZC092_g9878.t1
N0.HOG0000013	OG0000012	n0	Core	31	13	18	0		N/A (non-secreted)	cd04301 NAT_SF;PTHR23091 ;IPR000182 GNAT domain;IPR000182 GNAT domain;G3DSA:3.40.630.30 ;PTHR23091:SF66 ;IPR016181 Acyl-CoA N-acyltransferase;	PKS03899.1	PKS03899.1 N-alpha-acetyltransferase 30 [Cercospora zeina]	99.6	258	1	0	1	258	266	68	325	325	1.88e-169	480	348901	KK344_g3643.t1	KK468_g5041.t2	KK511_g7133.t2	KK232_g930.t2	KK758_g6146.t1	KS288_g5443.t1	KT520_g5041.t1, KT520_g5503.t2	UF009_g10112.t2	UG032_g4717.t2	UK038_g3816.t1	UL101_g5804.t1	UM001_g397.t1	UN092_g1947.t1	ZB007_g6641.t1	ZB009_g5331.t1	ZC124_g9131.t2	ZC074_g4782.t2	ZC097_g8314.t2, ZC097_g224.t1	ZE017_g4678.t1	ZN069_g2679.t1	ZN079_g8358.t1	ZC019_g5686.t1, ZC019_g9805.t1	ZC045_g5493.t1	ZC092_g2579.t1
N0.HOG0000014	OG0000013	n3	Accessory	16	10	6	N/A (gene not present in reference genome)		N/A (non-secreted)	PTHR11820 ;IPR011234 Fumarylacetoacetase-like, C-terminal;IPR036663 Fumarylacetoacetase-like, C-terminal domain superfamily;PTHR11820:SF91 ;IPR036663 Fumarylacetoacetase-like, C-terminal domain superfamily;	*	PKR99433.1 Fumarylacetoacetate hydrolase domain-containing protein 2 [Cercospora zeina]	100	123	0	0	1	123	220	207	329	329	1.78e-79	250	348901	KK344_g6621.t1	KK468_g6789.t1	KK511_g9211.t1	KK232_g3907.t1			KT520_g8292.t1	UF009_g1472.t1	UG032_g3896.t1	UK038_g6603.t1	UL101_g8569.t1		UN092_g8655.t1			ZC124_g6561.t1						ZC019_g2642.t1	ZC045_g4620.t1
N0.HOG0000015	OG0000013	n18	Accessory	16	5	11	0		N/A (non-secreted)	PTHR11820 ;IPR011234 Fumarylacetoacetase-like, C-terminal;IPR036663 Fumarylacetoacetase-like, C-terminal domain superfamily;PTHR11820:SF91 ;IPR036663 Fumarylacetoacetase-like, C-terminal domain superfamily;	PKR99433.1	PKR99433.1 Fumarylacetoacetate hydrolase domain-containing protein 2 [Cercospora zeina]	100	123	0	0	1	123	220	207	329	329	1.78e-79	250	348901	KK344_g8025.t1			KK232_g8008.t1	KK758_g2542.t1	KS288_g4807.t1						UM001_g1621.t1		ZB007_g89.t1			ZC074_g7973.t1	ZC097_g10553.t1	ZE017_g2678.t1	ZN069_g7824.t1	ZN079_g5408.t1	ZC019_g605.t1		ZC092_g2325.t1
N0.HOG0000016	OG0000014	n1	Accessory	3	1	2	N/A (gene not present in reference genome)		N/A (non-secreted)	PTHR22949 ;PTHR22949 ;	*	PKS04604.1 hypothetical protein BST61_czeina1g000290 [Cercospora zeina]	100	262	0	0	12	273	274	535	796	796	2.5e-181	528	348901	KK344_g834.t1																							ZC092_g1677.t1
N0.HOG0000017	OG0000014	n3	Core	31	13	18	0		N/A (non-secreted)	PTHR22949 ;PTHR22949 ;	PKS04604.1	PKS04604.1 hypothetical protein BST61_czeina1g000290 [Cercospora zeina]	100	262	0	0	12	273	274	535	796	796	2.5e-181	528	348901	KK344_g4402.t2	KK468_g1178.t1	KK511_g2494.t1	KK232_g8599.t2	KK758_g5293.t1	KS288_g6261.t1	KT520_g1695.t2	UF009_g6159.t1	UG032_g1521.t1	UK038_g1112.t1	UL101_g3809.t2	UM001_g6792.t1	UN092_g8751.t1	ZB007_g10380.t1	ZB009_g8616.t2	ZC124_g5273.t1	ZC074_g2155.t2	ZC097_g4031.t2	ZE017_g9031.t2	ZN069_g6783.t2	ZN079_g9993.t2	ZC019_g5732.t2	ZC045_g9623.t1	ZC092_g264.t1
N0.HOG0000018	OG0000015	n0	Core	31	13	18			N/A (non-secreted)	IPR029069 HotDog domain superfamily;IPR012901 N2227-like;IPR012901 N2227-like;IPR029063 S-adenosyl-L-methionine-dependent methyltransferase;IPR029069 HotDog domain superfamily;IPR029069 HotDog domain superfamily;cd03444 Thioesterase_II_repeat1;PTHR11066:SF34 ;IPR003703 Acyl-CoA thioesterase;cd03445 Thioesterase_II_repeat2;Coil ;PF13622 Thioesterase-like superfamily;	PKR95308.1	PKR95309.1 UPF0586 protein [Cercospora zeina]	99	403	4	0	1	403	813	1	403	414	5.11e-290	811	348901	KK344_g1723.t1	KK468_g7151.t1	KK511_g663.t1	KK232_g1914.t1	KK758_g670.t1	KS288_g1014.t1	KT520_g4090.t1	UF009_g9801.t1	UG032_g5801.t1	UK038_g2364.t1	UL101_g4786.t1	UM001_g4248.t1	UN092_g10935.t1	ZB007_g8766.t1	ZB009_g2505.t1	ZC124_g2983.t1	ZC074_g11131.t1	ZC097_g6911.t1	ZE017_g6577.t1	ZN069_g163.t1	ZN079_g3699.t1	ZC019_g7243.t1	ZC045_g5073.t1	ZC092_g1925.t1
N0.HOG0000019	OG0000016	n0	Accessory	30	13	17	0		'Non-effector'	-	PKR99416.1	XP_016765670.1 FKBP-type peptidyl-prolyl isomerase [Sphaerulina musiva SO2202]<>EMF17549.1 FKBP-type peptidyl-prolyl isomerase [Sphaerulina musiva SO2202]	70.7	41	11	1	1	41	42	1	40	140	4.72e-07	52	692275	KK344_g478.t1	KK468_g6883.t1	KK511_g6681.t1, KK511_g1891.t1	KK232_g7774.t1	KK758_g6622.t1	KS288_g9020.t1	KT520_g4106.t1	UF009_g5584.t1	UG032_g7040.t1	UK038_g9798.t1	UL101_g6381.t1	UM001_g5113.t1	UN092_g5673.t1	ZB007_g8760.t1, ZB007_g4305.t1	ZB009_g925.t1, ZB009_g2634.t1	ZC124_g3012.t1	ZC074_g1411.t1	ZC097_g9019.t1	ZE017_g8423.t1		ZN079_g3577.t1	ZC019_g5215.t1, ZC019_g581.t1	ZC045_g338.t1	ZC092_g10200.t1
N0.HOG0000020	OG0000017	n0	Core	31	13	18	0		N/A (non-secreted)	IPR034343 Uncharacterized GST-like protein YibF;IPR004045 Glutathione S-transferase, N-terminal;PTHR42673 ;IPR036249 Thioredoxin-like superfamily;IPR004045 Glutathione S-transferase, N-terminal;G3DSA:3.40.30.10 ;G3DSA:1.20.1050.10 ;	PKR96321.1	PKR96321.1 putative GST-like protein YibF [Cercospora zeina]	100	117	0	0	1	117	118	1	117	238	1.98e-74	229	348901	KK344_g8373.t1	KK468_g11100.t1	KK511_g1942.t1	KK232_g6216.t1	KK758_g255.t1	KS288_g6122.t1	KT520_g2535.t1	UF009_g9059.t1, UF009_g3922.t1	UG032_g4473.t1	UK038_g2591.t1	UL101_g10000.t1	UM001_g6898.t1	UN092_g7046.t1	ZB007_g6818.t1	ZB009_g3879.t1	ZC124_g7747.t1	ZC074_g1375.t1	ZC097_g1598.t1	ZE017_g3060.t1	ZN069_g1241.t1	ZN079_g932.t1	ZC019_g2341.t1	ZC045_g1184.t1	ZC092_g6956.t1
N0.HOG0000021	OG0000018	n0	Core	31	13	18	0		'Apoplastic effector'	-	PKR99819.1	PKR99819.1 hypothetical protein BST61_czeina30g000420 [Cercospora zeina]	80.2	581	1	1	1	467	478	1	581	589	3.76e-305	843	348901	KK344_g5079.t1	KK468_g874.t1	KK511_g9987.t1	KK232_g5978.t1	KK758_g1181.t1	KS288_g8946.t1	KT520_g4629.t1, KT520_g3665.t1	UF009_g2797.t1	UG032_g8197.t1	UK038_g1176.t1	UL101_g334.t1	UM001_g4016.t1, UM001_g7241.t1	UN092_g2877.t1	ZB007_g6165.t1	ZB009_g2063.t1	ZC124_g1182.t1	ZC074_g8567.t1	ZC097_g7555.t1	ZE017_g10253.t1	ZN069_g4044.t1	ZN079_g6012.t1	ZC019_g1514.t1	ZC045_g4247.t2	ZC092_g10695.t1
N0.HOG0000022	OG0000019	n0	Core	31	13	18	0		N/A (non-secreted)	IPR016040 NAD(P)-binding domain;G3DSA:3.40.50.720 ;G3DSA:3.40.50.720 ;G3DSA:3.40.50.720 ;G3DSA:3.90.25.10 ;G3DSA:3.90.25.10 ;G3DSA:3.90.25.10 ;cd05246 dTDP_GD_SDR_e;PTHR43000:SF7 ;PTHR43000 ;IPR036291 NAD(P)-binding domain superfamily;	PKS02570.1	PKS02570.1 dTDP-D-glucose 4,6-dehydratase [Cercospora zeina]	97.7	479	0	1	1	468	469	1	479	479	0	957	348901	KK344_g8303.t1	KK468_g5104.t1	KK511_g10302.t1	KK232_g3620.t1	KK758_g8702.t1	KS288_g7371.t1	KT520_g2933.t1	UF009_g6129.t1	UG032_g5874.t1	UK038_g5812.t1	UL101_g757.t1	UM001_g6525.t1	UN092_g3429.t1, UN092_g5238.t1	ZB007_g9178.t2	ZB009_g8375.t1	ZC124_g4316.t1	ZC074_g10235.t2	ZC097_g1901.t1	ZE017_g7268.t1	ZN069_g3246.t1, ZN069_g10202.t1	ZN079_g775.t1	ZC019_g2969.t1	ZC045_g10765.t1	ZC092_g9597.t1
N0.HOG0000023	OG0000020	n0	Core	31	13	18	0		N/A (non-secreted)	TMhelix Region of a membrane-bound protein predicted to be embedded in the membrane.;TMhelix Region of a membrane-bound protein predicted to be embedded in the membrane.;IPR005829 Sugar transporter, conserved site;TMhelix Region of a membrane-bound protein predicted to be embedded in the membrane.;PTHR23500:SF186 ;IPR036259 MFS transporter superfamily;G3DSA:1.20.1250.20 ;IPR003663 Sugar/inositol …	PKS04465.1	PKS04465.1 Low-affinity glucose transporter HXT3 [Cercospora zeina]	100	545	0	0	1	545	546	1	545	545	0	1083	348901	KK344_g3988.t1	KK468_g5405.t1	KK511_g6833.t1	KK232_g3816.t1	KK758_g7246.t1	KS288_g9353.t1	KT520_g5381.t1	UF009_g7057.t1	UG032_g733.t1	UK038_g7281.t1	UL101_g1221.t1	UM001_g870.t1, UM001_g10797.t1	UN092_g1108.t1	ZB007_g8642.t1	ZB009_g7604.t1	ZC124_g586.t1	ZC074_g9416.t1	ZC097_g4330.t1	ZE017_g8307.t1	ZN069_g10844.t1	ZN079_g8920.t1	ZC019_g3292.t1	ZC045_g52.t1	ZC092_g1631.t1
N0.HOG0000024	OG0000021	n0	Core	31	13	18	0		N/A (non-secreted)	IPR005481 Biotin carboxylase-like, N-terminal domain;PTHR18866:SF33 ;IPR000089 Biotin/lipoyl attachment;G3DSA:2.40.50.100 ;IPR011761 ATP-grasp fold;G3DSA:3.30.470.130 ;PTHR18866 ;cd06850 biotinyl_domain;IPR005482 Biotin carboxylase, C-terminal;IPR011764 Biotin carboxylation domain;SSF56059 ;IPR011053 Single hybrid motif;IPR011054 Rudiment single hybrid motif;IPR005482 Biotin carboxylase, C-termin…	PKS04767.1	PKS04767.1 Methylcrotonoyl-CoA carboxylase subunit alpha, mitochondrial [Cercospora zeina]	100	710	0	0	1	710	711	1	710	710	0	1405	348901	KK344_g10303.t1	KK468_g3704.t1	KK511_g7874.t1	KK232_g9265.t1	KK758_g4256.t1	KS288_g2779.t1	KT520_g2103.t1	UF009_g295.t1	UG032_g1814.t1	UK038_g6403.t1	UL101_g3664.t1	UM001_g10166.t1	UN092_g7439.t1	ZB007_g9471.t1, ZB007_g8275.t1	ZB009_g3557.t1	ZC124_g6708.t1	ZC074_g8750.t1	ZC097_g4516.t1	ZE017_g5498.t1	ZN069_g744.t1	ZN079_g5870.t1	ZC019_g1730.t1	ZC045_g4462.t1	ZC092_g7636.t1
N0.HOG0000025	OG0000022	n3	Accessory	15	4	11	1		N/A (non-secreted)	IPR020846 Major facilitator superfamily domain;G3DSA:1.20.1250.20 ;TMhelix Region of a membrane-bound protein predicted to be embedded in the membrane.;PTHR43791:SF19 ;TMhelix Region of a membrane-bound protein predicted to be embedded in the membrane.;TMhelix Region of a membrane-bound protein predicted to be embedded in the membrane.;TMhelix Region of a membrane-bound protein predicted to be em…	PKS02282.1	PKS02282.1 putative transporter [Cercospora zeina]	96.4	525	1	1	1	507	508	1	525	525	0	1018	348901	KK344_g1428.t1			KK232_g4417.t1							UL101_g10205.t1	UM001_g6203.t1			ZB009_g3895.t1	ZC124_g9694.t1	ZC074_g5587.t1	ZC097_g6093.t1	ZE017_g10777.t1	ZN069_g3708.t1			ZC045_g9620.t1
N0.HOG0000026	OG0000022	n17	Accessory	15	9	6	N/A (gene not present in reference genome)		N/A (non-secreted)	IPR020846 Major facilitator superfamily domain;G3DSA:1.20.1250.20 ;TMhelix Region of a membrane-bound protein predicted to be embedded in the membrane.;PTHR43791:SF19 ;TMhelix Region of a membrane-bound protein predicted to be embedded in the membrane.;TMhelix Region of a membrane-bound protein predicted to be embedded in the membrane.;TMhelix Region of a membrane-bound protein predicted to be em…	*	PKS02282.1 putative transporter [Cercospora zeina]	96.4	525	1	1	1	507	508	1	525	525	0	1018	348901	KK344_g2947.t1	KK468_g1288.t1	KK511_g4556.t1		KK758_g8100.t1		KT520_g6956.t1	UF009_g6203.t1	UG032_g346.t1	UK038_g10946.t1			UN092_g4174.t1								ZN079_g3183.t1	ZC019_g9578.t1		ZC092_g6834.t1
N0.HOG0000027	OG0000023	n0	Core	31	13	18	0		N/A (non-secreted)	SSF54373 ;IPR036188 FAD/NAD(P)-binding domain superfamily;IPR036188 FAD/NAD(P)-binding domain superfamily;IPR036188 FAD/NAD(P)-binding domain superfamily;IPR002938 FAD-binding domain;IPR036188 FAD/NAD(P)-binding domain superfamily;IPR036188 FAD/NAD(P)-binding domain superfamily;PR00420 Aromatic-ring hydroxylase (flavoprotein monooxygenase) signature;PR00420 Aromatic-ring hydroxylase (flavoprotein…	PKS03876.1	PKS03876.1 6-hydroxynicotinate 3-monooxygenase [Cercospora zeina]	100	462	0	0	1	462	463	1	462	462	0	949	348901	KK344_g3614.t1	KK468_g5013.t1	KK511_g7104.t1	KK232_g901.t1	KK758_g6117.t1	KS288_g3586.t1	KT520_g5010.t1	UF009_g10082.t1	UG032_g4688.t1	UK038_g3845.t1	UL101_g5774.t1	UM001_g426.t1	UN092_g1918.t1	ZB007_g6610.t1	ZB009_g5301.t1	ZC124_g4873.t1, ZC124_g10317.t1	ZC074_g3937.t1	ZC097_g9863.t1	ZE017_g4707.t1	ZN069_g347.t1	ZN079_g4660.t1	ZC019_g9775.t1	ZC045_g5463.t1	ZC092_g2548.t1
N0.HOG0000028	OG0000024	n0	Core	31	13	18	0		N/A (non-secreted)	IPR014718 Glycoside hydrolase-type carbohydrate-binding;IPR014718 Glycoside hydrolase-type carbohydrate-binding;TMhelix Region of a membrane-bound protein predicted to be embedded in the membrane.;PTHR12143:SF29 ;IPR005887 Alpha-1,2-mannosidase, putative;G3DSA:3.30.2080.10 ;G3DSA:3.30.2080.10 ;G3DSA:1.20.1050.60 ;G3DSA:1.20.1610.10 ;PTHR12143 ;IPR012939 Glycosyl hydrolase family 92;IPR008928 Six-…	PKR96796.1	PKR97521.1 putative glycosidase [Cercospora zeina]	100	847	0	0	1	847	848	1	847	847	0	1773	348901	KK344_g5621.t1	KK468_g290.t1	KK511_g4050.t1	KK232_g10184.t1	KK758_g6669.t1	KS288_g9887.t1	KT520_g1755.t1	UF009_g2753.t1	UG032_g9942.t1	UK038_g5553.t1	UL101_g1562.t1	UM001_g10026.t1	UN092_g3817.t1	ZB007_g637.t1	ZB009_g5059.t1	ZC124_g1111.t1	ZC074_g4925.t1	ZC097_g9718.t1	ZE017_g2875.t1	ZN069_g4254.t1	ZN079_g6091.t1	ZC019_g4572.t1	ZC045_g257.t1	ZC092_g3688.t1
N0.HOG0000029	OG0000025	n0	Core	31	13	18	3		N/A (non-secreted)	-	PKR95660.1	PKR95660.1 hypothetical protein BST61_czeina123g000040 [Cercospora zeina]	100	220	0	0	1	220	221	1	220	220	3.6e-142	405	348901	KK344_g7605.t1	KK468_g4420.t1	KK511_g6374.t1	KK232_g4592.t1	KK758_g2074.t1	KS288_g6263.t1	KT520_g5143.t1	UF009_g7427.t1	UG032_g2458.t1	UK038_g566.t1	UL101_g1090.t1	UM001_g9523.t1	UN092_g5139.t1	ZB007_g3418.t1	ZB009_g6726.t1	ZC124_g8095.t1	ZC074_g3163.t1	ZC097_g3015.t1	ZE017_g4567.t1	ZN069_g5013.t1	ZN079_g6505.t1	ZC019_g11128.t1	ZC045_g6927.t1	ZC092_g9777.t1
N0.HOG0000030	OG0000026	n0	Core	31	13	18	0		N/A (non-secreted)	PTHR43591 ;PTHR43591:SF6 ;cd02440 AdoMet_MTases;IPR013216 Methyltransferase type 11;IPR029063 S-adenosyl-L-methionine-dependent methyltransferase;G3DSA:3.40.50.150 ;	PKR95667.1	PKR95667.1 Williams-Beuren syndrome chromosomal region 27 protein [Cercospora zeina]	98.6	213	3	0	1	213	254	1	213	216	4.65e-148	421	348901	KK344_g7606.t1	KK468_g4419.t1	KK511_g6373.t1	KK232_g4591.t1	KK758_g2073.t1	KS288_g6264.t1	KT520_g5144.t1	UF009_g7428.t1	UG032_g2459.t1	UK038_g567.t1	UL101_g1091.t1	UM001_g9524.t1	UN092_g5140.t1	ZB007_g3419.t1	ZB009_g6727.t1	ZC124_g8096.t1	ZC074_g3164.t1	ZC097_g3014.t1	ZE017_g4566.t1	ZN069_g5014.t1	ZN079_g6506.t1	ZC019_g11127.t1	ZC045_g6928.t1	ZC092_g9776.t1
N0.HOG0000031	OG0000027	n0	Core	31	13	18	0		N/A (non-secreted)	IPR036236 Zinc finger C2H2 superfamily;IPR003604 Matrin/U1-C-like, C2H2-type zinc finger;PTHR13182:SF8 ;PTHR13182 ;PTHR13182 ;PTHR13182:SF8 ;IPR013087 Zinc finger C2H2-type;IPR013087 Zinc finger C2H2-type;PF12756 C2H2 type zinc-finger (2 copies);IPR036236 Zinc finger C2H2 superfamily;IPR013087 Zinc finger C2H2-type;IPR013087 Zinc finger C2H2-type;IPR013087 Zinc finger C2H2-type;	PKR95668.1	PKR95668.1 Zinc finger protein [Cercospora zeina]	100	338	0	0	1	338	348	1	338	354	9.76e-244	672	348901	KK344_g7607.t1	KK468_g4418.t1	KK511_g6372.t1	KK232_g4590.t1	KK758_g2072.t1	KS288_g6265.t1	KT520_g5145.t1	UF009_g7429.t1	UG032_g2460.t1	UK038_g568.t1	UL101_g1092.t1	UM001_g9525.t1	UN092_g5141.t1	ZB007_g3420.t1	ZB009_g6728.t1	ZC124_g8097.t1	ZC074_g3165.t1	ZC097_g3013.t1	ZE017_g4565.t1	ZN069_g6856.t1, ZN069_g5015.t1	ZN079_g6507.t1	ZC019_g11126.t1	ZC045_g6929.t1	ZC092_g9775.t1
N0.HOG0000032	OG0000028	n0	Core	31	13	18	5		N/A (non-secreted)	IPR008584 Protein of unknown function DUF866, eukaryotic;SSF141678 ;IPR008584 Protein of unknown function DUF866, eukaryotic;	PKR97175.1	PKR97214.1 hypothetical protein BST61_czeina73g000400 [Cercospora zeina]	87.9	190	15	1	212	401	408	1	182	199	4.29e-110	330	348901	KK344_g3094.t1	KK468_g238.t1	KK511_g1685.t1	KK232_g8444.t1	KK758_g10289.t1	KS288_g1040.t1	KT520_g4590.t1	UF009_g2198.t1	UG032_g6485.t1	UK038_g6983.t1	UL101_g8766.t1	UM001_g7657.t1	UN092_g6476.t1	ZB007_g7779.t1	ZB009_g1932.t1, ZB009_g1933.t1	ZC124_g8883.t1	ZC074_g10189.t1	ZC097_g3910.t1	ZE017_g8721.t1	ZN069_g5994.t1	ZN079_g10112.t1	ZC019_g3546.t1	ZC045_g9854.t1	ZC092_g2193.t1
N0.HOG0000033	OG0000029	n0	Core	31	13	18			N/A (non-secreted)	PTHR10484:SF160 ;PTHR10484 ;IPR009072 Histone-fold;IPR001951 Histone H4;IPR019809 Histone H4, conserved site;IPR009072 Histone-fold;IPR001951 Histone H4;IPR035425 CENP-T/Histone H4, histone fold;IPR001951 Histone H4;IPR001951 Histone H4;IPR001951 Histone H4;IPR001951 Histone H4;IPR001951 Histone H4;IPR001951 Histone H4;IPR004823 TATA box binding protein associated factor (TAF);	PKS04063.1	WP_085741124.1 hypothetical protein [Pseudomonas syringae]<>XP_752748.1 histone H4.1 [Aspergillus fumigatus Af293]<>XP_956597.1 histone h4 [Neurospora crassa OR74A]<>XP_001210673.1 histone H4 [Aspergillus terreus NIH2624]<>XP_001264381.1 histone h4 [Aspergillus fischeri NRRL 181]<>XP_001268878.1 histone h4 [Aspergillus clavatus NRRL 1]<>XP_001392809.1 histone H4 [Aspergillus niger CBS 513.88]<>XP…	100	103	0	0	1	103	104	1	103	103	1.47e-64	199	317;5061;5127;5141;5454;5507;5516;5518;5599;5601;28572;28573;33203;36050;38038;38457;39416;40199;40998;41067;42249;42251;42673;45151;45235;52586;56646;58331;59557;78410;86049;91492;94208;98403;103796;105696;112498;113226;117187;122368;149040;150374;158046;179993;183478;192010;198730;215243;225359;229533;236234;254056;290292;293939;303698;321146;321614;327505;330879;331117;332648;334819;336722;341…	KK344_g6127.t1	KK468_g1438.t1	KK511_g962.t1	KK232_g4977.t1	KK758_g5017.t1	KS288_g3918.t1	KT520_g223.t1	UF009_g7162.t1	UG032_g89.t1	UK038_g177.t1	UL101_g4120.t1	UM001_g9584.t1	UN092_g8225.t1	ZB007_g4735.t1	ZB009_g8148.t1	ZC124_g8847.t1	ZC074_g11114.t1	ZC097_g5903.t1	ZE017_g6888.t1	ZN069_g935.t1	ZN079_g5139.t1	ZC019_g7865.t1	ZC045_g4548.t1	ZC092_g8211.t1
N0.HOG0000034	OG0000030	n0	Core	31	13	18	3		'Non-effector'	-	PKR99845.1	PKR99845.1 hypothetical protein BST61_czeina30g000680 [Cercospora zeina]	92.1	266	0	1	192	457	458	1	245	245	2.44e-169	484	348901	KK344_g5076.t1	KK468_g871.t1	KK511_g9984.t1	KK232_g5975.t1	KK758_g1184.t1	KS288_g8949.t1	KT520_g4626.t1	UF009_g2794.t1	UG032_g8194.t1	UK038_g1173.t1	UL101_g337.t1	UM001_g4019.t1	UN092_g2880.t1	ZB007_g6162.t1	ZB009_g2060.t1	ZC124_g1179.t1	ZC074_g8570.t1	ZC097_g7558.t1	ZE017_g10256.t1	ZN069_g4047.t1	ZN079_g6009.t1	ZC019_g1517.t1	ZC045_g4244.t1, ZC045_g4243.t1	ZC092_g10698.t1
N0.HOG0000035	OG0000031	n0	Core	31	13	18	1		N/A (non-secreted)	IPR021109 Aspartic peptidase domain superfamily;IPR021109 Aspartic peptidase domain superfamily;IPR033121 Peptidase family A1 domain;IPR001461 Aspartic peptidase A1 family;cd12087 TM_EGFR-like;IPR021109 Aspartic peptidase domain superfamily;IPR021109 Aspartic peptidase domain superfamily;TMhelix Region of a membrane-bound protein predicted to be embedded in the membrane.;IPR033121 Peptidase famil…	PKS03741.1	PKS03741.1 Saccharopepsin [Cercospora zeina]	99.8	546	1	0	1	546	547	1	546	546	0	1076	348901	KK344_g4703.t1	KK468_g11149.t1	KK511_g3435.t1	KK232_g5404.t1	KK758_g10082.t1	KS288_g5587.t1	KT520_g233.t1	UF009_g7890.t1	UG032_g10463.t1	UK038_g2830.t1	UL101_g3968.t1	UM001_g7249.t1	UN092_g10572.t1	ZB007_g5162.t1	ZB009_g9748.t1	ZC124_g10453.t1	ZC074_g4810.t1	ZC097_g1378.t1	ZE017_g854.t1	ZN069_g8422.t1	ZN079_g4874.t1	ZC019_g2134.t1	ZC045_g9245.t1	ZC092_g6985.t1
N0.HOG0000036	OG0000032	n0	Core	31	13	18	0		N/A (non-secreted)	-	*	XP_023455869.1 hypothetical protein CB0940_06573 [Cercospora beticola]<>PIA97912.1 hypothetical protein CB0940_06573 [Cercospora beticola]	66.2	411	116	4	32	427	428	1	403	403	4.25e-128	385	122368	KK344_g7484.t1	KK468_g3537.t1	KK511_g10629.t1	KK232_g7090.t1	KK758_g4128.t1	KS288_g9195.t1	KT520_g6912.t1	UF009_g2083.t1	UG032_g7984.t1	UK038_g5746.t1	UL101_g1473.t1, UL101_g7527.t1	UM001_g5950.t1	UN092_g5582.t1	ZB007_g7840.t1	ZB009_g7845.t1	ZC124_g6317.t1	ZC074_g978.t1	ZC097_g6807.t1	ZE017_g2323.t1	ZN069_g11007.t1	ZN079_g1559.t1	ZC019_g1469.t1	ZC045_g4330.t1	ZC092_g3064.t1
N0.HOG0000037	OG0000033	n0	Core	31	13	18	0		N/A (non-secreted)	TMhelix Region of a membrane-bound protein predicted to be embedded in the membrane.;SSF56801 ;PTHR42921 ;G3DSA:3.40.50.12780 ;PTHR42921:SF1 ;IPR000873 AMP-dependent synthetase/ligase;IPR020845 AMP-binding, conserved site;G3DSA:3.30.300.30 ;IPR005914 Acetoacetyl-CoA synthase;	PKS02526.1	PKS02526.1 Acetoacetyl-CoA synthetase [Cercospora zeina]	100	655	0	0	1	655	656	23	677	677	0	1342	348901	KK344_g6070.t1	KK468_g57.t1	KK511_g6578.t1	KK232_g3572.t1	KK758_g8555.t1	KS288_g6089.t1, KS288_g5890.t1	KT520_g8218.t1	UF009_g6081.t1	UG032_g7746.t1	UK038_g3916.t1	UL101_g3828.t1	UM001_g9751.t1	UN092_g5119.t1	ZB007_g3221.t1	ZB009_g4168.t1	ZC124_g4844.t1	ZC074_g5016.t1	ZC097_g9095.t1	ZE017_g446.t1	ZN069_g5671.t1	ZN079_g11054.t1	ZC019_g8647.t1	ZC045_g6624.t1	ZC092_g8686.t1
N0.HOG0000038	OG0000034	n0	Core	31	13	18	3		N/A (non-secreted)	IPR005706 Ribosomal protein S2, bacteria/mitochondria/plastid;IPR001865 Ribosomal protein S2;IPR005706 Ribosomal protein S2, bacteria/mitochondria/plastid;IPR023591 Ribosomal protein S2, flavodoxin-like domain superfamily;IPR018130 Ribosomal protein S2, conserved site;IPR001865 Ribosomal protein S2;IPR001865 Ribosomal protein S2;IPR001865 Ribosomal protein S2;IPR001865 Ribosomal protein S2;IPR001…	PKR95413.1	PKR95413.1 37S ribosomal protein MRP4, mitochondrial [Cercospora zeina]	100	598	0	0	1	598	599	1	598	598	0	1098	348901	KK344_g5995.t1	KK468_g9247.t1	KK511_g2293.t1	KK232_g6789.t1	KK758_g7143.t1	KS288_g4892.t1	KT520_g3126.t1	UF009_g3986.t1	UG032_g1031.t1	UK038_g763.t1	UL101_g1781.t1	UM001_g3130.t1	UN092_g3516.t1	ZB007_g889.t1	ZB009_g9637.t1	ZC124_g10402.t1	ZC074_g8638.t1, ZC074_g1419.t1	ZC097_g9822.t1	ZE017_g7736.t1	ZN069_g1385.t1	ZN079_g9551.t1	ZC019_g5483.t1	ZC045_g4590.t1	ZC092_g2882.t1
N0.HOG0000039	OG0000035	n0	Core	31	13	18	0		N/A (non-secreted)	-	*	*	-1	-1	-1	-1	-1	-1	84	-1	-1	-1	-1	-1	0	KK344_g3809.t1	KK468_g10136.t1	KK511_g7407.t1	KK232_g856.t1	KK758_g9562.t1	KS288_g9094.t1	KT520_g8778.t1	UF009_g6666.t1, UF009_g923.t1	UG032_g10267.t1	UK038_g8196.t1	UL101_g10378.t1	UM001_g698.t1	UN092_g10844.t1	ZB007_g6368.t1	ZB009_g5239.t1	ZC124_g7319.t1	ZC074_g10678.t1	ZC097_g8997.t1	ZE017_g5733.t1	ZN069_g1964.t1	ZN079_g1254.t1	ZC019_g3590.t1	ZC045_g4774.t1	ZC092_g1713.t1
N0.HOG0000040	OG0000036	n0	Core	31	13	18	0		N/A (non-secreted)	IPR021109 Aspartic peptidase domain superfamily;IPR033121 Peptidase family A1 domain;IPR001461 Aspartic peptidase A1 family;IPR021109 Aspartic peptidase domain superfamily;PTHR13683:SF328 ;IPR034164 Pepsin-like domain;IPR021109 Aspartic peptidase domain superfamily;IPR033121 Peptidase family A1 domain;	PKR94968.1	PKR94968.1 putative aspartic-type endopeptidase [Cercospora zeina]	94.5	525	11	2	1	525	532	1	507	728	0	1015	348901	KK344_g3810.t1	KK468_g10137.t2	KK511_g7408.t1	KK232_g857.t1	KK758_g9561.t2	KS288_g9095.t2	KT520_g8779.t2	UF009_g6667.t2, UF009_g924.t2	UG032_g10268.t2	UK038_g8195.t1	UL101_g10379.t2	UM001_g697.t2	UN092_g10843.t2	ZB007_g6367.t1	ZB009_g5240.t2	ZC124_g7318.t2	ZC074_g10679.t2	ZC097_g8998.t2	ZE017_g5734.t2	ZN069_g1963.t2	ZN079_g1253.t2	ZC019_g3591.t2	ZC045_g4773.t2	ZC092_g1714.t2
N0.HOG0000041	OG0000037	n0	Core	31	13	18	1		N/A (non-secreted)	Coil ;	PKR94970.1	PKR94970.1 hypothetical protein BST61_czeina177g000030 [Cercospora zeina]	88.9	180	0	2	1	173	174	1	167	167	9.39e-84	253	348901	KK344_g3811.t1	KK468_g10138.t1	KK511_g7409.t1	KK232_g858.t1	KK758_g9560.t1	KS288_g9096.t1	KT520_g8780.t1	UF009_g6668.t1, UF009_g925.t1	UG032_g10269.t1	UK038_g8194.t1	UL101_g10380.t1	UM001_g696.t1	UN092_g10842.t1	ZB007_g6366.t1	ZB009_g5241.t1	ZC124_g7317.t1	ZC074_g10680.t1	ZC097_g8999.t1	ZE017_g5735.t1	ZN069_g1962.t1	ZN079_g1252.t1	ZC019_g3592.t1	ZC045_g4772.t1	ZC092_g1715.t1
N0.HOG0000042	OG0000038	n0	Core	31	13	18	3	CZEINA_000013F_172539, CZEINA_000013F_172886, CZEINA_000013F_173607	N/A (non-secreted)	TMhelix Region of a membrane-bound protein predicted to be embedded in the membrane.;SSF144083 ;IPR002523 Mg2+ transporter protein, CorA-like/Zinc transport protein ZntB;IPR002523 Mg2+ transporter protein, CorA-like/Zinc transport protein ZntB;PTHR21535 ;G3DSA:1.20.58.340 ;SSF143865 ;SSF143865 ;TMhelix Region of a membrane-bound protein predicted to be embedded in the membrane.;PTHR21535:SF51 ;cd…	PKR94971.1	PKR94971.1 Magnesium transporter ALR2 [Cercospora zeina]	99.9	880	1	0	1	880	881	1	880	880	0	1722	348901	KK344_g3812.t1	KK468_g10139.t1	KK511_g7410.t1	KK232_g859.t1	KK758_g9559.t1	KS288_g9097.t1	KT520_g8781.t1	UF009_g926.t1	UG032_g10270.t1	UK038_g8193.t1	UL101_g10381.t1	UM001_g695.t1	UN092_g10841.t1	ZB007_g6365.t1	ZB009_g5242.t1	ZC124_g7316.t1	ZC074_g10681.t1	ZC097_g9000.t1	ZE017_g5736.t1	ZN069_g1961.t1	ZN079_g1251.t1	ZC019_g3593.t1	ZC045_g4771.t1	ZC092_g1716.t1
N0.HOG0000043	OG0000039	n0	Core	31	13	18	0		N/A (non-secreted)	TMhelix Region of a membrane-bound protein predicted to be embedded in the membrane.;	*	PPJ52546.1 hypothetical protein CBER1_11068 [Cercospora berteroae]	50	122	52	3	1	114	116	1	121	124	2.79e-23	96.3	357750	KK344_g3813.t1	KK468_g10140.t1	KK511_g7411.t1	KK232_g860.t1	KK758_g9558.t1	KS288_g9098.t1	KT520_g8782.t1	UF009_g927.t1	UG032_g10271.t1	UK038_g8192.t1	UL101_g10382.t1	UM001_g694.t1	UN092_g10840.t1	ZB007_g6364.t1	ZB009_g5243.t1	ZC124_g7315.t1	ZC074_g10682.t1	ZC097_g9001.t1	ZE017_g5737.t1	ZN069_g1960.t1	ZN079_g1250.t1	ZC019_g3594.t1	ZC045_g4770.t1	ZC092_g1717.t1
N0.HOG0000044	OG0000040	n0	Core	31	13	18	2	CZEINA_000013F_166373, CZEINA_000013F_166706	N/A (non-secreted)	IPR007502 Helicase-associated domain;IPR011709 Domain of unknown function DUF1605;Coil ;IPR007502 Helicase-associated domain;PTHR18934:SF117 ;PTHR18934 ;IPR014001 Helicase superfamily 1/2, ATP-binding domain;IPR001650 Helicase, C-terminal;IPR027417 P-loop containing nucleoside triphosphate hydrolase;IPR001650 Helicase, C-terminal;IPR002464 DNA/RNA helicase, ATP-dependent, DEAH-box type, conserved…	PKR94972.1	PKR94972.1 Pre-mRNA-splicing factor ATP-dependent RNA helicase-like protein cdc28 [Cercospora zeina]	100	1074	0	0	1	1074	1075	1	1074	1074	0	1904	348901	KK344_g3814.t1	KK468_g10141.t1	KK511_g7412.t1	KK232_g861.t1	KK758_g9557.t1	KS288_g9099.t1	KT520_g8783.t1	UF009_g6671.t1, UF009_g928.t1	UG032_g10272.t1	UK038_g8191.t1	UL101_g10383.t1	UM001_g693.t1	UN092_g10839.t1	ZB007_g6363.t1	ZB009_g5244.t1	ZC124_g7314.t1	ZC074_g10683.t1	ZC097_g9002.t1	ZE017_g5738.t1	ZN069_g1959.t1	ZN079_g1249.t1	ZC019_g3595.t1	ZC045_g4769.t1	ZC092_g1718.t1
N0.HOG0000045	OG0000041	n0	Core	31	13	18	4	CZEINA_000013F_162735, CZEINA_000013F_163027, CZEINA_000013F_163494	N/A (non-secreted)	Coil ;Coil ;PTHR38120 ;Coil ;	PKR94975.1	PKR94975.1 hypothetical protein BST61_czeina177g000080 [Cercospora zeina]	99.9	678	1	0	109	786	804	27	704	820	0	1245	348901	KK344_g3815.t1	KK468_g10142.t1	KK511_g7413.t1	KK232_g862.t1	KK758_g9556.t1	KS288_g9100.t1	KT520_g8784.t1	UF009_g929.t1, UF009_g6672.t1	UG032_g10273.t1	UK038_g8190.t1	UL101_g10384.t1	UM001_g692.t1	UN092_g10838.t1	ZB007_g6362.t1	ZB009_g5245.t1	ZC124_g7313.t1	ZC074_g10684.t1	ZC097_g9003.t1	ZE017_g5739.t1	ZN069_g1958.t1	ZN079_g1248.t1	ZC019_g3596.t1	ZC045_g4768.t1	ZC092_g1719.t1
N0.HOG0000046	OG0000042	n0	Core	31	13	18	1	CZEINA_000013F_157569	N/A (non-secreted)	IPR037647 HIRA-interacting protein 3;IPR037647 HIRA-interacting protein 3;	PKR94969.1	PKR94969.1 hypothetical protein BST61_czeina177g000020 [Cercospora zeina]	100	381	0	0	1	381	382	1	381	381	9.15e-237	657	348901	KK344_g3817.t1	KK468_g10144.t1	KK511_g7415.t1	KK232_g864.t1	KK758_g9554.t1	KS288_g9102.t1	KT520_g8786.t1	UF009_g931.t1, UF009_g6674.t1	UG032_g10275.t1	UK038_g8188.t1	UL101_g10386.t1	UM001_g690.t1	UN092_g10836.t1	ZB007_g6360.t1	ZB009_g5247.t1	ZC124_g7311.t1	ZC074_g10687.t1	ZC097_g9006.t1	ZE017_g5742.t1	ZN069_g1956.t1	ZN079_g1245.t1	ZC019_g3599.t1	ZC045_g4765.t1	ZC092_g1722.t1
N0.HOG0000047	OG0000043	n0	Core	31	13	18	1	CZEINA_000013F_157056	N/A (non-secreted)	IPR001138 Zn(2)-C6 fungal-type DNA-binding domain;IPR001138 Zn(2)-C6 fungal-type DNA-binding domain;	PKR94974.1	PKR94974.1 hypothetical protein BST61_czeina177g000070 [Cercospora zeina]	100	495	0	0	1	495	496	29	523	523	0	1023	348901	KK344_g3818.t1	KK468_g10145.t1	KK511_g7416.t1	KK232_g865.t1	KK758_g9553.t1	KS288_g9103.t1	KT520_g8787.t1	UF009_g932.t1, UF009_g6675.t1	UG032_g10276.t1	UK038_g8187.t1	UL101_g10387.t1	UM001_g689.t1	UN092_g10835.t1	ZB007_g6359.t1	ZB009_g5248.t1	ZC124_g7310.t1	ZC074_g10688.t1	ZC097_g9007.t1	ZE017_g5743.t1	ZN069_g1955.t1	ZN079_g1244.t1	ZC019_g3600.t1	ZC045_g4764.t1	ZC092_g1723.t1
N0.HOG0000048	OG0000044	n0	Core	31	13	18	0		N/A (non-secreted)	IPR011009 Protein kinase-like domain superfamily;G3DSA:1.10.510.10 ;	PKR95543.1	PKR95543.1 hypothetical protein BST61_czeina129g000260 [Cercospora zeina]	97.4	234	1	1	1	234	235	1	229	229	2.14e-167	469	348901	KK344_g2697.t1	KK468_g344.t1	KK511_g4752.t1	KK232_g1405.t1	KK758_g2657.t1, KK758_g9734.t1	KS288_g5323.t1	KT520_g7729.t1	UF009_g7868.t1	UG032_g6172.t1	UK038_g2152.t1	UL101_g2887.t1	UM001_g6501.t1	UN092_g1491.t1	ZB007_g10287.t1	ZB009_g10221.t1	ZC124_g8763.t1	ZC074_g7455.t1	ZC097_g2333.t1	ZE017_g4851.t1	ZN069_g1698.t1	ZN079_g9842.t1	ZC019_g1884.t1	ZC045_g788.t1	ZC092_g8656.t1
N0.HOG0000049	OG0000045	n0	Core	31	13	18			N/A (non-secreted)	PTHR43656:SF5 ;PTHR43656 ;IPR001155 NADH:flavin oxidoreductase/NADH oxidase, N-terminal;SSF51395 ;IPR013785 Aldolase-type TIM barrel;cd04733 OYE_like_2_FMN;	PKR98485.1	PKR98485.1 NADH oxidase [Cercospora zeina]	100	447	0	0	1	447	448	1	447	447	0	898	348901	KK344_g1719.t1	KK468_g6167.t1	KK511_g3703.t1	KK232_g382.t1	KK758_g5771.t1	KS288_g6391.t1	KT520_g4103.t1	UF009_g10816.t1	UG032_g3052.t1	UK038_g1572.t1	UL101_g8590.t1	UM001_g10402.t1	UN092_g1737.t1	ZB007_g9157.t1	ZB009_g2337.t1	ZC124_g5271.t1	ZC074_g5550.t1	ZC097_g8758.t1	ZE017_g3849.t1	ZN069_g10760.t1	ZN079_g11115.t1	ZC019_g9678.t1	ZC045_g5446.t1	ZC092_g236.t1
N0.HOG0000050	OG0000046	n0	Core	31	13	18	0		N/A (non-secreted)	IPR020100 Glucose-repressible protein Grg1;IPR020100 Glucose-repressible protein Grg1;	PKS01034.1	PKS02251.1 Glucose-repressible gene protein [Cercospora zeina]	98.6	69	1	0	1	69	93	1	69	88	3.97e-36	126	348901	KK344_g11045.t1	KK468_g366.t1	KK511_g8222.t1	KK232_g8063.t1	KK758_g6657.t1	KS288_g8180.t1	KT520_g7689.t1	UF009_g2936.t1	UG032_g4267.t1	UK038_g10735.t1	UL101_g4222.t1	UM001_g3830.t1	UN092_g10871.t1	ZB007_g6985.t1	ZB009_g4379.t1	ZC124_g671.t1	ZC074_g5665.t1	ZC097_g217.t1	ZE017_g6898.t1, ZE017_g10662.t1	ZN069_g8586.t1	ZN079_g6598.t1	ZC019_g1715.t1	ZC045_g5032.t1	ZC092_g5261.t1
N0.HOG0000051	OG0000047	n0	Core	31	13	18	2		N/A (non-secreted)	Coil ;IPR022105 Protein of unknown function DUF3645;Coil ;PTHR13367 ;Coil ;PTHR13367:SF25 ;IPR022099 Protein of unknown function DUF3638;	PKR97819.1	PKR97819.1 hypothetical protein BST61_czeina59g000200 [Cercospora zeina]	99.4	3159	0	1	1	3140	3141	1	3159	3159	0	6213	348901	KK344_g1179.t1	KK468_g6693.t1, KK468_g8203.t1	KK511_g6228.t1	KK232_g9575.t1	KK758_g7443.t1	KS288_g5683.t1	KT520_g8776.t1	UF009_g4593.t1	UG032_g4650.t1	UK038_g6064.t1	UL101_g5031.t1	UM001_g10590.t1	UN092_g10976.t1	ZB007_g4110.t1	ZB009_g1698.t1	ZC124_g8109.t1	ZC074_g9303.t1	ZC097_g9143.t1	ZE017_g1803.t1	ZN069_g9213.t1	ZN079_g7002.t1	ZC019_g10845.t1	ZC045_g7547.t1	ZC092_g250.t1
N0.HOG0000052	OG0000048	n0	Core	31	13	18	1		N/A (non-secreted)	cd06558 crotonase-like;G3DSA:3.90.226.10 ;IPR036322 WD40-repeat-containing domain superfamily;IPR036322 WD40-repeat-containing domain superfamily;PTHR13211 ;IPR029045 ClpP/crotonase-like domain superfamily;IPR015943 WD40/YVTN repeat-like-containing domain superfamily;IPR001753 Enoyl-CoA hydratase/isomerase;	PKR97789.1	PKR97790.1 hypothetical protein BST61_czeina60g000820 [Cercospora zeina]	99.5	384	2	0	1	384	878	1	384	399	1e-272	769	348901	KK344_g7692.t1	KK468_g4699.t1	KK511_g4997.t1	KK232_g9561.t1	KK758_g6613.t1	KS288_g6049.t1	KT520_g5074.t1	UF009_g1786.t1	UG032_g5641.t1	UK038_g6220.t1	UL101_g6683.t1	UM001_g7909.t1	UN092_g9848.t1	ZB007_g2352.t1	ZB009_g3487.t1	ZC124_g1674.t1	ZC074_g4384.t1	ZC097_g8191.t1, ZC097_g8192.t1	ZE017_g2109.t1	ZN069_g11130.t1	ZN079_g1331.t1	ZC019_g1011.t1	ZC045_g5938.t1	ZC092_g715.t1
N0.HOG0000053	OG0000049	n0	Core	31	13	18	0		N/A (non-secreted)	IPR029057 Phosphoribosyltransferase-like;IPR036412 HAD-like superfamily;G3DSA:3.40.50.2020 ;PF14681 Uracil phosphoribosyltransferase;PF12710 haloacid dehalogenase-like hydrolase;	PKR95118.1	PKR95118.1 hypothetical protein BST61_czeina158g000090 [Cercospora zeina]	85	413	3	1	27	439	452	35	388	474	5.13e-240	672	348901	KK344_g7772.t1	KK468_g10491.t1	KK511_g3162.t1	KK232_g8059.t1	KK758_g536.t1	KS288_g8244.t1	KT520_g6505.t1	UF009_g3527.t1	UG032_g10853.t1	UK038_g1867.t1	UL101_g473.t1	UM001_g2892.t1	UN092_g1587.t1	ZB007_g2663.t1	ZB009_g5289.t1	ZC124_g10910.t1	ZC074_g3968.t1	ZC097_g9667.t1	ZE017_g5835.t1	ZN069_g5230.t1	ZN079_g6050.t1	ZC019_g6667.t1	ZC045_g4277.t1	ZC092_g6009.t1
N0.HOG0000054	OG0000050	n0	Core	31	13	18	20		N/A (non-secreted)	IPR001138 Zn(2)-C6 fungal-type DNA-binding domain;PTHR12439:SF12 ;PTHR12439:SF12 ;IPR001138 Zn(2)-C6 fungal-type DNA-binding domain;PTHR12439 ;PTHR12439 ;IPR001138 Zn(2)-C6 fungal-type DNA-binding domain;Coil ;Coil ;IPR001138 Zn(2)-C6 fungal-type DNA-binding domain;cd12148 fungal_TF_MHR;IPR036864 Zn(2)-C6 fungal-type DNA-binding domain superfamily;IPR036864 Zn(2)-C6 fungal-type DNA-binding domain…	PKS02402.1	PKS02402.1 hypothetical protein BST61_czeina12g001270 [Cercospora zeina]	93.9	868	1	3	1	816	817	1	868	884	0	1627	348901	KK344_g303.t1	KK468_g1637.t2	KK511_g2426.t2	KK232_g8667.t2	KK758_g5924.t1	KS288_g6839.t1	KT520_g3525.t1	UF009_g3537.t2	UG032_g8314.t2	UK038_g4311.t2	UL101_g9822.t1	UM001_g10725.t1	UN092_g633.t1	ZB007_g8233.t1	ZB009_g2470.t1	ZC124_g4469.t1	ZC074_g6359.t1	ZC097_g7769.t2	ZE017_g5746.t1	ZN069_g287.t1	ZN079_g2126.t1	ZC019_g1350.t1	ZC045_g4298.t1, ZC045_g205.t2	ZC092_g565.t1
N0.HOG0000055	OG0000051	n0	Accessory	28	12	16	2		N/A (non-secreted)	PTHR21396 ;IPR007741 Ribosomal protein/NADH dehydrogenase domain;G3DSA:3.40.30.10 ;IPR007741 Ribosomal protein/NADH dehydrogenase domain;IPR036249 Thioredoxin-like superfamily;Coil ;	PKS01060.1	PKS01060.1 hypothetical protein BST61_czeina20g000570 [Cercospora zeina]	100	81	0	0	89	169	294	1	81	122	6.39e-50	170	348901	KK344_g6585.t1	KK468_g4212.t1	KK511_g9444.t1	KK232_g5373.t1, KK232_g9947.t1	KK758_g9355.t1	KS288_g4051.t1	KT520_g6151.t1, KT520_g8010.t1	UF009_g7830.t2	UG032_g6457.t1	UK038_g7510.t1	UL101_g7831.t1		UN092_g2974.t1	ZB007_g6496.t1	ZB009_g545.t1		ZC074_g3098.t2, ZC074_g1779.t1	ZC097_g7407.t1	ZE017_g8874.t1	ZN069_g6408.t1		ZC019_g4126.t1	ZC045_g9820.t1	ZC092_g6058.t1
N0.HOG0000056	OG0000052	n0	Accessory	28	13	15	N/A (gene not present in reference genome)		N/A (non-secreted)	-	*	KXS93446.1 hypothetical protein AC578_2253 [Mycosphaerella eumusae]	32.7	107	62	4	2	106	194	126	224	284	1.84e-05	54.7	321146	KK344_g6875.t1	KK468_g10749.t1	KK511_g5257.t1	KK232_g11064.t1	KK758_g6208.t1	KS288_g8092.t1	KT520_g7374.t1	UF009_g9724.t1, UF009_g9725.t1	UG032_g9586.t1	UK038_g6267.t1	UL101_g5231.t1	UM001_g6629.t1	UN092_g623.t1	ZB007_g8294.t1, ZB007_g8295.t1	ZB009_g1371.t1	ZC124_g7794.t1	ZC074_g6404.t1	ZC097_g9809.t1	ZE017_g8042.t1	ZN069_g9801.t1, ZN069_g9800.t1	ZN079_g3697.t1		ZC045_g1027.t1	ZC092_g3305.t1
N0.HOG0000057	OG0000053	n0	Core	31	13	18	2		N/A (non-secreted)	IPR014001 Helicase superfamily 1/2, ATP-binding domain;IPR001650 Helicase, C-terminal;IPR027417 P-loop containing nucleoside triphosphate hydrolase;IPR027417 P-loop containing nucleoside triphosphate hydrolase;Coil ;Coil ;cd00046 DEXDc;IPR001650 Helicase, C-terminal;IPR001650 Helicase, C-terminal;IPR038718 SNF2-like, N-terminal domain superfamily;G3DSA:3.40.50.300 ;IPR000330 SNF2-related, N-termi…	PKS03850.1	PPJ58211.1 hypothetical protein CBER1_02632 [Cercospora berteroae]	79.2	1337	208	7	1	1308	1309	1	1296	1296	0	1861	357750	KK344_g1785.t1	KK468_g7392.t1	KK511_g5215.t1	KK232_g850.t1	KK758_g4542.t1	KS288_g6665.t1	KT520_g5848.t1	UF009_g4921.t1	UG032_g10597.t1	UK038_g4981.t1	UL101_g8301.t1	UM001_g10495.t1	UN092_g3604.t1	ZB007_g7128.t1	ZB009_g8850.t1	ZC124_g5810.t1	ZC074_g6052.t1	ZC097_g3489.t1	ZE017_g8609.t1	ZN069_g2013.t1	ZN079_g2476.t1	ZC019_g3234.t1	ZC045_g7838.t1	ZC092_g3731.t1
N0.HOG0000058	OG0000054	n0	Core	31	13	18	7		N/A (non-secreted)	IPR007651 Lipin, N-terminal;IPR036412 HAD-like superfamily;IPR036412 HAD-like superfamily;PTHR12181:SF12 ;PTHR12181 ;PTHR12181 ;IPR013209 Lipin/Ned1/Smp2 (LNS2);PTHR12181:SF12 ;IPR031315 LNS2/PITP;	PKS03211.1	PKS03211.1 Phosphatidic acid phosphohydrolase 1 [Cercospora zeina]	100	865	0	0	1	865	866	1	865	865	0	1675	348901	KK344_g1786.t1	KK468_g7393.t1	KK511_g5214.t1	KK232_g851.t1	KK758_g4541.t1	KS288_g6664.t1	KT520_g5847.t1	UF009_g4920.t1	UG032_g10598.t1	UK038_g4980.t1	UL101_g8300.t1	UM001_g10494.t1	UN092_g3605.t1	ZB007_g7127.t1	ZB009_g8851.t1	ZC124_g5811.t1	ZC074_g6053.t1	ZC097_g3490.t1	ZE017_g8608.t1	ZN069_g2014.t1	ZN079_g2477.t1	ZC019_g3233.t1	ZC045_g7839.t1	ZC092_g3732.t1
N0.HOG0000059	OG0000055	n0	Core	31	13	18	0		N/A (non-secreted)	IPR003961 Fibronectin type III;IPR036116 Fibronectin type III superfamily;Coil ;Coil ;IPR013783 Immunoglobulin-like fold;TMhelix Region of a membrane-bound protein predicted to be embedded in the membrane.;Coil ;IPR003961 Fibronectin type III;PTHR10013 ;	PKS03195.1	PKS03195.1 hypothetical protein BST61_czeina7g000010 [Cercospora zeina]	100	1141	0	0	1	1141	1142	1	1141	1141	0	2056	348901	KK344_g1788.t1	KK468_g7395.t1	KK511_g5213.t1	KK232_g853.t1	KK758_g4540.t1	KS288_g6663.t1	KT520_g5846.t1	UF009_g4919.t1	UG032_g10600.t1	UK038_g4979.t1	UL101_g8299.t1	UM001_g10493.t1	UN092_g3607.t1	ZB007_g7126.t1	ZB009_g8853.t1	ZC124_g5813.t1	ZC074_g6055.t1	ZC097_g3492.t1	ZE017_g8607.t1	ZN069_g2016.t1	ZN079_g2479.t1	ZC019_g3232.t1	ZC045_g7841.t1	ZC092_g3734.t1
N0.HOG0000060	OG0000056	n0	Core	31	13	18	0		N/A (non-secreted)	IPR016161 Aldehyde/histidinol dehydrogenase;cd07106 ALDH_AldA-AAD23400;IPR016163 Aldehyde dehydrogenase, C-terminal;IPR016160 Aldehyde dehydrogenase, cysteine active site;IPR029510 Aldehyde dehydrogenase, glutamic acid active site;PTHR11699 ;IPR016162 Aldehyde dehydrogenase, N-terminal;IPR016162 Aldehyde dehydrogenase, N-terminal;PTHR11699:SF266 ;IPR015590 Aldehyde dehydrogenase domain;	PKS03196.1	PKS03196.1 NAD/NADP-dependent betaine aldehyde dehydrogenase [Cercospora zeina]	99.6	481	0	1	1	479	480	1	481	481	0	966	348901	KK344_g1789.t1	KK468_g7396.t1	KK511_g5212.t1	KK232_g854.t1	KK758_g4539.t1	KS288_g6662.t1	KT520_g5845.t1	UF009_g4918.t1	UG032_g10601.t1	UK038_g4978.t1	UL101_g8298.t1	UM001_g10492.t1	UN092_g3608.t1	ZB007_g7125.t1	ZB009_g8854.t1	ZC124_g5814.t1	ZC074_g6056.t1	ZC097_g3493.t1	ZE017_g8606.t1	ZN069_g2017.t1	ZN079_g2480.t1	ZC019_g3231.t1	ZC045_g7842.t1	ZC092_g3735.t1
N0.HOG0000061	OG0000057	n0	Core	31	13	18	0		N/A (non-secreted)	IPR002305 Aminoacyl-tRNA synthetase, class Ic;IPR001412 Aminoacyl-tRNA synthetase, class I, conserved site;G3DSA:1.10.240.10 ;IPR002306 Tryptophan-tRNA ligase;PTHR10055 ;SSF52374 ;IPR014729 Rossmann-like alpha/beta/alpha sandwich fold;Coil ;IPR002306 Tryptophan-tRNA ligase;IPR002306 Tryptophan-tRNA ligase;IPR002306 Tryptophan-tRNA ligase;PTHR10055:SF1 ;	PKS03212.1	PKS03212.1 Tryptophan--tRNA ligase, cytoplasmic [Cercospora zeina]	100	533	0	0	1	533	534	1	533	533	0	1048	348901	KK344_g1790.t1	KK468_g7397.t1	KK511_g5211.t1	KK232_g855.t1	KK758_g4538.t1	KS288_g6661.t1	KT520_g5844.t1	UF009_g4917.t1	UG032_g10602.t1	UK038_g4977.t1	UL101_g8297.t1	UM001_g10491.t1	UN092_g3609.t1	ZB007_g7124.t1	ZB009_g8855.t1	ZC124_g5815.t1	ZC074_g6057.t1	ZC097_g3494.t1	ZE017_g8605.t1	ZN069_g2018.t1	ZN079_g2481.t1	ZC019_g3230.t1	ZC045_g7843.t1	ZC092_g3736.t1
N0.HOG0000062	OG0000058	n0	Core	31	13	18	1		N/A (non-secreted)	IPR006797 PRELI/MSF1 domain;IPR037365 Slowmo/Ups family;IPR006797 PRELI/MSF1 domain;PTHR11158:SF29 ;	PKS03197.1	PKS03197.1 Protein UPS1, mitochondrial [Cercospora zeina]	100	242	0	0	1	242	243	1	242	242	4.26e-170	477	348901	KK344_g1791.t1	KK468_g7398.t1	KK511_g5210.t1	KK232_g8683.t1	KK758_g4537.t1	KS288_g6660.t1	KT520_g5843.t1	UF009_g4916.t1	UG032_g10603.t1	UK038_g4976.t1	UL101_g8296.t1	UM001_g10490.t1	UN092_g3610.t1	ZB007_g7123.t1	ZB009_g8856.t1	ZC124_g5816.t1	ZC074_g6058.t1	ZC097_g3495.t1	ZE017_g8604.t1	ZN069_g2019.t1	ZN079_g2482.t1	ZC019_g3229.t1	ZC045_g7844.t1	ZC092_g3737.t1
N0.HOG0000063	OG0000059	n0	Core	31	13	18	0		N/A (non-secreted)	IPR029001 Inosine triphosphate pyrophosphatase-like;IPR003697 Maf-like protein;IPR029001 Inosine triphosphate pyrophosphatase-like;PTHR43213:SF5 ;IPR003697 Maf-like protein;IPR003697 Maf-like protein;IPR003697 Maf-like protein;IPR003697 Maf-like protein;	PKS03213.1	PKS03213.1 Maf-like protein C3G6.03c [Cercospora zeina]	100	270	0	0	1	270	271	1	270	270	2.13e-193	538	348901	KK344_g1792.t1	KK468_g7399.t1	KK511_g5209.t1	KK232_g8684.t1	KK758_g4536.t1	KS288_g6659.t1	KT520_g5842.t1	UF009_g4915.t1	UG032_g10604.t1	UK038_g4975.t1	UL101_g8295.t1	UM001_g10489.t1	UN092_g3611.t1	ZB007_g7122.t1	ZB009_g8857.t1	ZC124_g5817.t1	ZC074_g6059.t1	ZC097_g3496.t1	ZE017_g8603.t1	ZN069_g2020.t1	ZN079_g2483.t1	ZC019_g3228.t1	ZC045_g7845.t1	ZC092_g3738.t1
N0.HOG0000064	OG0000060	n0	Core	31	13	18	0		N/A (non-secreted)	IPR036291 NAD(P)-binding domain superfamily;G3DSA:3.90.180.10 ;G3DSA:3.90.180.10 ;IPR013149 Alcohol dehydrogenase, C-terminal;PF16884 N-terminal domain of oxidoreductase;PTHR43205:SF17 ;G3DSA:3.40.50.720 ;IPR020843 Polyketide synthase, enoylreductase domain;IPR011032 GroES-like superfamily;IPR011032 GroES-like superfamily;cd05288 PGDH;PTHR43205 ;	PKS03198.1	PKS03198.1 Zinc-type alcohol dehydrogenase-like protein PB24D3.08c [Cercospora zeina]	100	351	0	0	1	351	352	1	351	351	1.38e-257	707	348901	KK344_g1793.t1	KK468_g7400.t1	KK511_g5208.t1	KK232_g8685.t1	KK758_g4535.t1	KS288_g6658.t1	KT520_g5841.t1	UF009_g4914.t1	UG032_g10605.t1	UK038_g4974.t1	UL101_g8294.t1	UM001_g10488.t1	UN092_g3612.t1	ZB007_g7121.t1	ZB009_g8858.t1	ZC124_g5818.t1	ZC074_g6060.t1	ZC097_g3497.t1	ZE017_g8602.t1	ZN069_g2021.t1	ZN079_g2484.t1	ZC019_g3227.t1	ZC045_g7846.t1	ZC092_g3739.t1
N0.HOG0000065	OG0000061	n0	Core	31	13	18	0		N/A (non-secreted)	PTHR12461:SF55 ;IPR003347 JmjC domain;G3DSA:2.60.120.650 ;PTHR12461 ;PTHR12461 ;PTHR12461 ;PTHR12461:SF55 ;PTHR12461:SF55 ;PF13621 Cupin-like domain;SSF51197 ;IPR003347 JmjC domain;	PKS03214.1	PKS03214.1 putative beta-glucosidase G [Cercospora zeina]	100	458	0	0	1	458	459	786	1243	1243	0	964	348901	KK344_g1794.t1	KK468_g7401.t1	KK511_g5207.t1	KK232_g8686.t1	KK758_g4534.t1	KS288_g6657.t1	KT520_g5840.t1	UF009_g4913.t1	UG032_g10606.t1	UK038_g4973.t1	UL101_g8293.t1	UM001_g10487.t1	UN092_g3613.t1	ZB007_g7120.t1	ZB009_g8859.t1	ZC124_g5819.t1	ZC074_g6061.t1	ZC097_g3498.t1	ZE017_g8601.t1	ZN069_g2022.t1	ZN079_g2485.t1	ZC019_g3226.t1	ZC045_g7847.t1	ZC092_g3740.t1
N0.HOG0000066	OG0000062	n0	Core	31	13	18	0		N/A (non-secreted)	IPR017853 Glycoside hydrolase superfamily;IPR026891 Fibronectin type III-like domain;PTHR42715:SF1 ;PTHR42715:SF1 ;IPR036881 Glycoside hydrolase family 3 C-terminal domain superfamily;IPR036881 Glycoside hydrolase family 3 C-terminal domain superfamily;IPR036881 Glycoside hydrolase family 3 C-terminal domain superfamily;IPR001764 Glycoside hydrolase, family 3, N-terminal;IPR001764 Glycoside hydro…	PKS03214.1	PKS03214.1 putative beta-glucosidase G [Cercospora zeina]	95.8	780	4	2	94	844	856	1	780	1243	0	1503	348901	KK344_g1795.t1	KK468_g7402.t1	KK511_g5206.t1	KK232_g8687.t1	KK758_g4533.t1	KS288_g6656.t1	KT520_g5839.t1	UF009_g4912.t1	UG032_g10607.t1	UK038_g4972.t1	UL101_g8292.t1	UM001_g10486.t1	UN092_g3614.t1	ZB007_g7119.t1	ZB009_g8860.t1	ZC124_g5820.t1	ZC074_g6062.t1	ZC097_g3499.t1	ZE017_g8600.t1	ZN069_g2023.t1	ZN079_g2486.t1	ZC019_g3225.t1	ZC045_g7848.t1	ZC092_g3741.t1
N0.HOG0000067	OG0000063	n0	Core	31	13	18	1		N/A (non-secreted)	PTHR40788 ;PTHR40788 ;PTHR40788:SF2 ;PTHR40788:SF2 ;	PKS03215.1	PPJ55474.1 hypothetical protein CBER1_08025 [Cercospora berteroae]	58.2	833	230	12	17	737	740	20	846	848	0	904	357750	KK344_g1796.t1	KK468_g7403.t1	KK511_g5205.t1	KK232_g8688.t1	KK758_g4532.t1	KS288_g6655.t1	KT520_g5838.t1	UF009_g4911.t1	UG032_g10608.t1	UK038_g4971.t1	UL101_g8291.t1	UM001_g10485.t1	UN092_g3615.t1	ZB007_g7118.t1	ZB009_g8861.t1	ZC124_g5821.t1	ZC074_g6063.t1	ZC097_g3500.t1	ZE017_g8599.t1	ZN069_g2024.t1	ZN079_g2487.t1	ZC019_g3224.t1	ZC045_g7849.t1	ZC092_g3742.t1
N0.HOG0000068	OG0000064	n0	Core	31	13	18	0		N/A (non-secreted)	IPR037652 Mim2/Tam7;	PKS03218.1	PKS03218.1 hypothetical protein BST61_czeina7g000240 [Cercospora zeina]	100	112	0	0	1	112	113	1	112	112	4.55e-70	214	348901	KK344_g1797.t1	KK468_g7404.t1	KK511_g5204.t1	KK232_g8689.t1	KK758_g4531.t1	KS288_g6654.t1	KT520_g5837.t1	UF009_g4910.t1	UG032_g10609.t1	UK038_g4970.t1	UL101_g8290.t1	UM001_g10484.t1	UN092_g3616.t1	ZB007_g7117.t1	ZB009_g8862.t1	ZC124_g5822.t1	ZC074_g6064.t1	ZC097_g3501.t1	ZE017_g8598.t1	ZN069_g2025.t1	ZN079_g2488.t1	ZC019_g3223.t1	ZC045_g7850.t1	ZC092_g3743.t1
N0.HOG0000069	OG0000065	n0	Core	31	13	18	0		N/A (non-secreted)	PTHR23001:SF3 ;G3DSA:3.30.70.3150 ;IPR002735 Translation initiation factor IF2/IF5;PTHR23001:SF3 ;IPR016189 Translation initiation factor IF2/IF5, N-terminal;PTHR23001 ;PTHR23001 ;IPR002735 Translation initiation factor IF2/IF5;IPR016190 Translation initiation factor IF2/IF5, zinc-binding;	PKS03199.1	PKS03199.1 putative eukaryotic translation initiation factor 2 subunit beta [Cercospora zeina]	94.6	312	0	1	1	295	302	1	312	356	4.12e-183	517	348901	KK344_g1798.t1	KK468_g7405.t1	KK511_g5203.t1	KK232_g8690.t1	KK758_g4530.t1	KS288_g6653.t1	KT520_g5836.t1	UF009_g4909.t1	UG032_g10610.t1	UK038_g4969.t1	UL101_g8289.t1	UM001_g10483.t1	UN092_g3617.t1	ZB007_g7116.t1	ZB009_g8863.t1	ZC124_g5823.t1	ZC074_g6065.t1	ZC097_g3502.t1	ZE017_g8597.t1	ZN069_g2026.t1	ZN079_g2489.t1	ZC019_g3222.t1	ZC045_g7851.t1	ZC092_g3744.t1
N0.HOG0000070	OG0000066	n0	Core	31	13	18	1		'Non-effector'	IPR014480 Mannan endo-1,6-alpha-mannosidase;IPR008928 Six-hairpin glycosidase superfamily;IPR005198 Glycoside hydrolase, family 76;IPR005198 Glycoside hydrolase, family 76;G3DSA:1.50.10.20 ;	PKS03200.1	PKS03200.1 Mannan endo-1,6-alpha-mannosidase DCW1 [Cercospora zeina]	99.8	441	1	0	1	441	442	1	441	441	0	885	348901	KK344_g1799.t1	KK468_g7406.t1	KK511_g5202.t1	KK232_g8691.t1	KK758_g4529.t1	KS288_g6652.t1	KT520_g5835.t1	UF009_g4908.t2	UG032_g10611.t1	UK038_g4968.t2	UL101_g8288.t2	UM001_g10482.t1	UN092_g3618.t1	ZB007_g7115.t1	ZB009_g8864.t1	ZC124_g5824.t1	ZC074_g6066.t1	ZC097_g3503.t1	ZE017_g8596.t1	ZN069_g2027.t1	ZN079_g2490.t1	ZC019_g3221.t2	ZC045_g7852.t1	ZC092_g3745.t1
N0.HOG0000071	OG0000067	n0	Core	31	13	18	1		N/A (non-secreted)	PTHR33112 ;PTHR33112:SF6 ;	*	XP_008082373.1 heterokaryon incompatibility protein [Glarea lozoyensis ATCC 20868]<>EPE30962.1 heterokaryon incompatibility protein [Glarea lozoyensis ATCC 20868]	36.9	168	75	5	41	187	199	92	249	662	1.43e-23	107	1116229	KK344_g1800.t1	KK468_g7407.t1	KK511_g5201.t1	KK232_g8692.t1	KK758_g4528.t1	KS288_g6651.t1	KT520_g5834.t1	UF009_g4907.t1	UG032_g10612.t1	UK038_g4967.t1	UL101_g8287.t1	UM001_g10481.t1	UN092_g3619.t1	ZB007_g7114.t1	ZB009_g8865.t1	ZC124_g5825.t1	ZC074_g6067.t1	ZC097_g3504.t1	ZE017_g8595.t1	ZN069_g2028.t1	ZN079_g2491.t1	ZC019_g3220.t1	ZC045_g7853.t1	ZC092_g3746.t1
N0.HOG0000072	OG0000068	n0	Core	31	13	18	0		N/A (non-secreted)	-	*	*	-1	-1	-1	-1	-1	-1	130	-1	-1	-1	-1	-1	0	KK344_g1801.t1	KK468_g7408.t1	KK511_g5200.t1	KK232_g8693.t1	KK758_g4527.t1	KS288_g6650.t1	KT520_g5833.t1	UF009_g4906.t1	UG032_g10613.t1	UK038_g4966.t1	UL101_g8286.t1	UM001_g10480.t1	UN092_g3620.t1	ZB007_g7113.t1	ZB009_g8866.t1	ZC124_g5826.t1	ZC074_g6068.t1	ZC097_g3505.t1	ZE017_g8594.t1	ZN069_g2029.t1	ZN079_g2492.t1	ZC019_g3219.t1	ZC045_g7854.t1	ZC092_g3747.t1
N0.HOG0000073	OG0000069	n0	Core	31	13	18	0		N/A (non-secreted)	IPR007763 NADH dehydrogenase [ubiquinone] 1 alpha subcomplex subunit 12;PTHR12910:SF1 ;IPR007763 NADH dehydrogenase [ubiquinone] 1 alpha subcomplex subunit 12;	PKS03220.1	PKS03220.1 hypothetical protein BST61_czeina7g000260 [Cercospora zeina]	100	213	0	0	1	213	214	1	213	213	1.34e-154	436	348901	KK344_g1803.t1	KK468_g7410.t1	KK511_g5198.t1	KK232_g8696.t1	KK758_g4525.t1	KS288_g6648.t1	KT520_g5830.t1	UF009_g4904.t1	UG032_g10615.t1	UK038_g4964.t1	UL101_g8284.t1	UM001_g10478.t1	UN092_g3622.t1	ZB007_g7111.t1	ZB009_g8868.t1	ZC124_g5829.t1	ZC074_g6070.t1	ZC097_g3507.t1	ZE017_g8592.t1	ZN069_g2031.t1	ZN079_g2494.t1	ZC019_g3217.t1	ZC045_g7856.t1	ZC092_g3749.t1
N0.HOG0000074	OG0000070	n0	Core	31	13	18	0		N/A (non-secreted)	IPR027417 P-loop containing nucleoside triphosphate hydrolase;IPR025723 Anion-transporting ATPase-like domain;G3DSA:3.40.50.300 ;IPR027542 Arsenical pump ATPase, ArsA/GET3, eukaryotic;IPR016300 Arsenical pump ATPase, ArsA/GET3;IPR027542 Arsenical pump ATPase, ArsA/GET3, eukaryotic;IPR016300 Arsenical pump ATPase, ArsA/GET3;IPR016300 Arsenical pump ATPase, ArsA/GET3;	PKS03201.1	PKS03201.1 ATPase get3 [Cercospora zeina]	100	334	0	0	1	334	335	1	334	334	3.05e-241	665	348901	KK344_g1804.t1	KK468_g7411.t1	KK511_g5197.t1	KK232_g8697.t1	KK758_g4524.t1	KS288_g6647.t1	KT520_g5829.t1	UF009_g4903.t1	UG032_g10616.t1	UK038_g4963.t1	UL101_g8283.t1	UM001_g10477.t1	UN092_g3623.t1	ZB007_g7110.t1	ZB009_g8869.t1	ZC124_g5830.t1	ZC074_g6071.t1	ZC097_g3508.t1	ZE017_g8591.t1	ZN069_g2032.t1	ZN079_g2495.t1	ZC019_g3216.t1	ZC045_g7857.t1	ZC092_g3750.t1
N0.HOG0000075	OG0000071	n0	Core	31	13	18	0		N/A (non-secreted)	IPR007203 ORMDL family;IPR007203 ORMDL family;TMhelix Region of a membrane-bound protein predicted to be embedded in the membrane.;IPR007203 ORMDL family;PTHR12665:SF7 ;TMhelix Region of a membrane-bound protein predicted to be embedded in the membrane.;TMhelix Region of a membrane-bound protein predicted to be embedded in the membrane.;	PKS03202.1	PKS03202.1 Protein ORM1 [Cercospora zeina]	100	188	0	0	1	188	189	1	188	188	3.07e-125	359	348901	KK344_g1805.t1	KK468_g7412.t1	KK511_g5196.t1	KK232_g8698.t1	KK758_g4523.t1	KS288_g6646.t1	KT520_g5828.t1	UF009_g4902.t1	UG032_g10617.t1	UK038_g4962.t1	UL101_g8282.t1	UM001_g10476.t1	UN092_g3624.t1	ZB007_g7109.t1	ZB009_g8870.t1	ZC124_g5831.t1	ZC074_g6072.t1	ZC097_g3509.t1	ZE017_g8590.t1	ZN069_g2033.t1	ZN079_g2496.t1	ZC019_g3215.t1	ZC045_g7858.t1	ZC092_g3751.t1
N0.HOG0000076	OG0000072	n0	Core	31	13	18	0		N/A (non-secreted)	PTHR43885:SF1 ;PTHR43885 ;PF13419 Haloacid dehalogenase-like hydrolase;G3DSA:1.10.260.80 ;cd01427 HAD_like;SFLDG01129 C1.5: HAD, Beta-PGM, Phosphatase Like;IPR036412 HAD-like superfamily;IPR023214 HAD superfamily;IPR023214 HAD superfamily;	PKS03203.1	PKS03203.1 putative uncharacterized hydrolase [Cercospora zeina]	100	237	0	0	5	241	242	75	311	311	6.11e-170	479	348901	KK344_g1806.t1	KK468_g7413.t1	KK511_g5195.t1	KK232_g8699.t1	KK758_g4522.t1	KS288_g6645.t1	KT520_g5827.t1	UF009_g4901.t1	UG032_g10618.t1	UK038_g4961.t1	UL101_g8281.t1	UM001_g10475.t1	UN092_g3625.t1	ZB007_g7108.t1	ZB009_g8871.t1	ZC124_g5832.t1	ZC074_g6073.t1	ZC097_g3510.t1	ZE017_g8589.t1	ZN069_g2034.t1	ZN079_g2497.t1	ZC019_g3214.t1	ZC045_g7859.t1	ZC092_g3752.t1
N0.HOG0000077	OG0000073	n0	Core	31	13	18	0		N/A (non-secreted)	-	PKS03221.1	PKS03221.1 hypothetical protein BST61_czeina7g000270 [Cercospora zeina]	99.6	456	2	0	32	487	488	36	491	491	0	962	348901	KK344_g1807.t1	KK468_g7414.t1	KK511_g5194.t1	KK232_g8700.t1	KK758_g4521.t1	KS288_g6644.t1	KT520_g5826.t1	UF009_g4900.t1	UG032_g10619.t1	UK038_g4960.t1	UL101_g8280.t1	UM001_g10474.t1	UN092_g3626.t1	ZB007_g7107.t1	ZB009_g8872.t1	ZC124_g5833.t1	ZC074_g6074.t1	ZC097_g3511.t1	ZE017_g8588.t1	ZN069_g2035.t1	ZN079_g2498.t1	ZC019_g3213.t1	ZC045_g7860.t1	ZC092_g3753.t1
N0.HOG0000078	OG0000074	n0	Core	31	13	18	0		N/A (non-secreted)	-	PKS03204.1	PKS03204.1 hypothetical protein BST61_czeina7g000100 [Cercospora zeina]	100	157	0	0	1	157	158	43	199	199	5.51e-111	322	348901	KK344_g1808.t1	KK468_g7415.t1	KK511_g5193.t1	KK232_g8701.t1	KK758_g4520.t1	KS288_g6643.t1	KT520_g5825.t1	UF009_g4899.t1	UG032_g10620.t1	UK038_g4959.t1	UL101_g8279.t1	UM001_g10473.t1	UN092_g3627.t1	ZB007_g7106.t1	ZB009_g8873.t1	ZC124_g5834.t1	ZC074_g6075.t1	ZC097_g3512.t1	ZE017_g8587.t1	ZN069_g2036.t1	ZN079_g2499.t1	ZC019_g3212.t1	ZC045_g7861.t1	ZC092_g3754.t1
N0.HOG0000079	OG0000075	n0	Core	31	13	18	3		N/A (non-secreted)	-	PKS03205.1	PKS03205.1 hypothetical protein BST61_czeina7g000110 [Cercospora zeina]	99.9	1045	1	0	1	1045	1046	1	1045	1045	0	905	348901	KK344_g1809.t1	KK468_g7416.t1	KK511_g5192.t1	KK232_g8702.t1	KK758_g4519.t1	KS288_g6642.t1	KT520_g5824.t1	UF009_g4898.t1	UG032_g10621.t1	UK038_g4958.t1	UL101_g8278.t1	UM001_g10472.t1	UN092_g3628.t1	ZB007_g7105.t1	ZB009_g8874.t1	ZC124_g5835.t1	ZC074_g6076.t1	ZC097_g3513.t1	ZE017_g8586.t1	ZN069_g2037.t1	ZN079_g2500.t1	ZC019_g3211.t1	ZC045_g7862.t1	ZC092_g3755.t1
N0.HOG0000080	OG0000076	n0	Core	31	13	18	0		N/A (non-secreted)	IPR000648 Oxysterol-binding protein;IPR037239 Oxysterol-binding protein superfamily;IPR018494 Oxysterol-binding protein, conserved site;G3DSA:1.20.120.1290 ;G3DSA:2.40.160.120 ;IPR000648 Oxysterol-binding protein;PTHR10972:SF92 ;	PKS03222.1	PKS03222.1 Protein kes1 [Cercospora zeina]	100	392	0	0	1	392	393	1	392	392	2.08e-291	796	348901	KK344_g1810.t1	KK468_g7417.t1	KK511_g5191.t1	KK232_g8703.t1	KK758_g4518.t1	KS288_g6641.t1	KT520_g5823.t1	UF009_g4897.t1	UG032_g10622.t1	UK038_g4957.t1	UL101_g8277.t1	UM001_g10471.t1	UN092_g3629.t1	ZB007_g7104.t1	ZB009_g8875.t1	ZC124_g5836.t1	ZC074_g6077.t1	ZC097_g3514.t1	ZE017_g8585.t1	ZN069_g2038.t1	ZN079_g2501.t1	ZC019_g3210.t1	ZC045_g7863.t1	ZC092_g3756.t1
N0.HOG0000081	OG0000077	n0	Core	31	13	18	0		N/A (non-secreted)	PTHR23502:SF76 ;TMhelix Region of a membrane-bound protein predicted to be embedded in the membrane.;TMhelix Region of a membrane-bound protein predicted to be embedded in the membrane.;IPR036259 MFS transporter superfamily;PTHR23502 ;TMhelix Region of a membrane-bound protein predicted to be embedded in the membrane.;TMhelix Region of a membrane-bound protein predicted to be embedded in the memb…	PKS03206.1	PKS03207.1 hypothetical protein BST61_czeina7g000130 [Cercospora zeina]	100	777	0	0	1	777	778	1	777	777	0	1515	348901	KK344_g1812.t1	KK468_g7419.t1	KK511_g5189.t1	KK232_g8704.t1	KK758_g4516.t1	KS288_g6639.t1	KT520_g5822.t1	UF009_g4896.t1	UG032_g10624.t1	UK038_g4956.t1	UL101_g8276.t1	UM001_g10469.t1	UN092_g3631.t1	ZB007_g7102.t1	ZB009_g8876.t1	ZC124_g5837.t1	ZC074_g6079.t1	ZC097_g3516.t1	ZE017_g8584.t1	ZN069_g2040.t1	ZN079_g2502.t1	ZC019_g3209.t1	ZC045_g7865.t1	ZC092_g3758.t1
N0.HOG0000082	OG0000078	n0	Core	31	13	18	0		N/A (non-secreted)	TMhelix Region of a membrane-bound protein predicted to be embedded in the membrane.;TMhelix Region of a membrane-bound protein predicted to be embedded in the membrane.;TMhelix Region of a membrane-bound protein predicted to be embedded in the membrane.;PTHR23502:SF76 ;TMhelix Region of a membrane-bound protein predicted to be embedded in the membrane.;TMhelix Region of a membrane-bound protein …	PKS03208.1	PKS03208.1 hypothetical protein BST61_czeina7g000140 [Cercospora zeina]	100	369	0	0	1	369	370	72	440	440	2.86e-265	731	348901	KK344_g1813.t1	KK468_g7420.t1	KK511_g5188.t1	KK232_g8705.t1	KK758_g4515.t1	KS288_g6638.t1	KT520_g5821.t1	UF009_g4895.t1	UG032_g10625.t1	UK038_g4955.t1	UL101_g8275.t1	UM001_g10468.t1	UN092_g3632.t1	ZB007_g7101.t1	ZB009_g8877.t1	ZC124_g5838.t1	ZC074_g6080.t1	ZC097_g3517.t1	ZE017_g8583.t1	ZN069_g2041.t1	ZN079_g2503.t1	ZC019_g3208.t1	ZC045_g7866.t1	ZC092_g3759.t1
N0.HOG0000083	OG0000079	n0	Core	31	13	18	0		'Cytoplasmic effector'	-	PKS03223.1	PKS03223.1 hypothetical protein BST61_czeina7g000290 [Cercospora zeina]	91	401	25	1	1	390	395	1	401	526	9.59e-280	773	348901	KK344_g1815.t1	KK468_g7422.t1	KK511_g5186.t1	KK232_g8706.t1	KK758_g4513.t1	KS288_g6637.t1	KT520_g5819.t1	UF009_g4894.t1	UG032_g10627.t1	UK038_g4953.t1	UL101_g8274.t1	UM001_g10466.t1	UN092_g3633.t1	ZB007_g7099.t1	ZB009_g8878.t1	ZC124_g5840.t1	ZC074_g6081.t1	ZC097_g3518.t1	ZE017_g8582.t1	ZN069_g2042.t1	ZN079_g2504.t1	ZC019_g3206.t1	ZC045_g7867.t1	ZC092_g3761.t1
N0.HOG0000084	OG0000080	n0	Core	31	13	18	0		N/A (non-secreted)	PTHR43550:SF2 ;IPR036291 NAD(P)-binding domain superfamily;TMhelix Region of a membrane-bound protein predicted to be embedded in the membrane.;IPR020904 Short-chain dehydrogenase/reductase, conserved site;PTHR43550 ;IPR002347 Short-chain dehydrogenase/reductase SDR;IPR002347 Short-chain dehydrogenase/reductase SDR;IPR002347 Short-chain dehydrogenase/reductase SDR;IPR002347 Short-chain dehydrogen…	PKS03224.1	PKS03224.1 putative oxidoreductase [Cercospora zeina]	100	358	0	0	1	358	359	1	358	358	1.18e-257	708	348901	KK344_g1816.t1	KK468_g7423.t1	KK511_g5185.t1	KK232_g8707.t1	KK758_g4512.t1	KS288_g6636.t1	KT520_g5818.t1	UF009_g4893.t1	UG032_g10628.t1	UK038_g4952.t1	UL101_g8273.t1	UM001_g10465.t1	UN092_g3634.t1	ZB007_g7098.t1	ZB009_g8879.t1	ZC124_g5841.t1	ZC074_g6082.t1	ZC097_g3519.t1	ZE017_g8581.t1	ZN069_g2043.t1	ZN079_g2505.t1	ZC019_g3205.t1	ZC045_g7868.t1	ZC092_g3762.t1
N0.HOG0000085	OG0000081	n0	Core	31	13	18	1		N/A (non-secreted)	G3DSA:3.30.710.10 ;IPR000210 BTB/POZ domain;	*	XP_023448579.1 hypothetical protein CB0940_07689 [Cercospora beticola]<>PIA88424.1 hypothetical protein CB0940_07689 [Cercospora beticola]	39.5	281	152	7	31	305	318	32	300	304	7.5e-55	190	122368	KK344_g1817.t1	KK468_g7424.t1	KK511_g5184.t1	KK232_g8708.t1	KK758_g4511.t1	KS288_g6635.t1	KT520_g5817.t1	UF009_g4892.t1	UG032_g10629.t1	UK038_g4951.t1	UL101_g8272.t1	UM001_g10464.t1	UN092_g3635.t1	ZB007_g7097.t1	ZB009_g8880.t1	ZC124_g5842.t1	ZC074_g6083.t1	ZC097_g3520.t1	ZE017_g8580.t1	ZN069_g2044.t1	ZN079_g2506.t1	ZC019_g3204.t1	ZC045_g7869.t1	ZC092_g3763.t1
N0.HOG0000086	OG0000082	n0	Core	31	13	18	2		N/A (non-secreted)	-	PKS03225.1	PKS03225.1 hypothetical protein BST61_czeina7g000310 [Cercospora zeina]	92	991	18	4	1	991	992	541	1470	1470	0	1706	348901	KK344_g1818.t1	KK468_g7425.t1	KK511_g5183.t1	KK232_g8709.t1	KK758_g4510.t1	KS288_g6634.t1	KT520_g5816.t1	UF009_g4891.t1	UG032_g10630.t1	UK038_g4950.t1	UL101_g8271.t1	UM001_g10463.t1	UN092_g3636.t1	ZB007_g7096.t1	ZB009_g8881.t1	ZC124_g5843.t1	ZC074_g6084.t1	ZC097_g3521.t1	ZE017_g8579.t1	ZN069_g2045.t1	ZN079_g2507.t1	ZC019_g3203.t1	ZC045_g7870.t1	ZC092_g3764.t1
N0.HOG0000087	OG0000083	n0	Core	31	13	18	0		N/A (non-secreted)	PTHR32027 ;IPR011059 Metal-dependent hydrolase, composite domain superfamily;IPR011059 Metal-dependent hydrolase, composite domain superfamily;PTHR32027:SF0 ;IPR032466 Metal-dependent hydrolase;G3DSA:3.20.20.140 ;	PKS03225.1	PKS03225.1 hypothetical protein BST61_czeina7g000310 [Cercospora zeina]	100	453	0	0	1	453	485	1	453	1470	0	891	348901	KK344_g1819.t1	KK468_g7426.t1	KK511_g5182.t1	KK232_g8710.t1	KK758_g4509.t1	KS288_g6633.t1	KT520_g5815.t1	UF009_g4890.t1	UG032_g10631.t1	UK038_g4949.t1	UL101_g8270.t1	UM001_g10462.t1	UN092_g3637.t1	ZB007_g7095.t1	ZB009_g8882.t1	ZC124_g5844.t1	ZC074_g6085.t1	ZC097_g3522.t1	ZE017_g8578.t1	ZN069_g2046.t1	ZN079_g2508.t1	ZC019_g3202.t1	ZC045_g7871.t1	ZC092_g3765.t1
N0.HOG0000088	OG0000084	n0	Core	31	13	18	1		N/A (non-secreted)	PTHR13844 ;IPR036885 SWIB/MDM2 domain superfamily;IPR019835 SWIB domain;PTHR13844:SF7 ;IPR003121 SWIB/MDM2 domain;IPR036885 SWIB/MDM2 domain superfamily;	PKS03209.1	PKS03209.1 SWI/SNF complex component SNF12-like protein [Cercospora zeina]	99.8	502	1	0	1	502	503	1	502	502	0	1008	348901	KK344_g1820.t1	KK468_g7427.t1	KK511_g5181.t1	KK232_g8711.t1	KK758_g4508.t1	KS288_g6632.t1	KT520_g5814.t1	UF009_g4889.t1	UG032_g10632.t1	UK038_g4948.t1	UL101_g8269.t1	UM001_g10461.t1	UN092_g3638.t1	ZB007_g7094.t1	ZB009_g8883.t1	ZC124_g5845.t1	ZC074_g6086.t1	ZC097_g3523.t1	ZE017_g8577.t1	ZN069_g2047.t1	ZN079_g2509.t1	ZC019_g3201.t1	ZC045_g7872.t1	ZC092_g3766.t1
N0.HOG0000089	OG0000085	n0	Core	31	13	18	0		N/A (non-secreted)	IPR002838 Mitochondrial biogenesis protein AIM24;IPR036983 Mitochondrial biogenesis AIM24 superfamily;IPR016031 Tryptophan RNA-binding attenuator protein-like domain superfamily;PTHR31801 ;IPR002838 Mitochondrial biogenesis protein AIM24;	PKS03226.1	PKS03226.1 hypothetical protein BST61_czeina7g000320 [Cercospora zeina]	100	320	0	0	53	372	373	53	372	372	5.76e-224	624	348901	KK344_g1821.t1	KK468_g7428.t1	KK511_g5180.t1	KK232_g8712.t1	KK758_g4507.t1	KS288_g6631.t1	KT520_g5813.t1	UF009_g4888.t1	UG032_g10633.t1	UK038_g4947.t1	UL101_g8268.t1	UM001_g10460.t1	UN092_g3639.t1	ZB007_g7093.t1	ZB009_g8884.t1	ZC124_g5846.t1	ZC074_g6087.t1	ZC097_g3524.t1	ZE017_g8576.t1	ZN069_g2048.t1	ZN079_g2510.t1	ZC019_g3200.t1	ZC045_g7873.t1	ZC092_g3767.t1
N0.HOG0000090	OG0000086	n0	Core	31	13	18	4		N/A (non-secreted)	TMhelix Region of a membrane-bound protein predicted to be embedded in the membrane.;IPR001138 Zn(2)-C6 fungal-type DNA-binding domain;	PKS03210.1	PKS03210.1 hypothetical protein BST61_czeina7g000160 [Cercospora zeina]	99.4	856	5	0	111	966	967	7	862	862	0	1623	348901	KK344_g1822.t1	KK468_g7429.t1	KK511_g5179.t1	KK232_g8713.t1	KK758_g4506.t1	KS288_g6630.t1	KT520_g5812.t1	UF009_g4887.t1	UG032_g10634.t1	UK038_g4946.t1	UL101_g8267.t1	UM001_g10459.t1	UN092_g3640.t1	ZB007_g7092.t1	ZB009_g8885.t1	ZC124_g5847.t1	ZC074_g6088.t1	ZC097_g3525.t1	ZE017_g8575.t1	ZN069_g2049.t1	ZN079_g2511.t1	ZC019_g3199.t1	ZC045_g7874.t1	ZC092_g3768.t1
N0.HOG0000091	OG0000087	n0	Core	31	13	18	1		N/A (non-secreted)	TMhelix Region of a membrane-bound protein predicted to be embedded in the membrane.;TMhelix Region of a membrane-bound protein predicted to be embedded in the membrane.;IPR001204 Phosphate transporter;IPR001204 Phosphate transporter;TMhelix Region of a membrane-bound protein predicted to be embedded in the membrane.;TMhelix Region of a membrane-bound protein predicted to be embedded in the membr…	PKS03227.1	PKS03227.1 Phosphate-repressible phosphate permease pho-4 [Cercospora zeina]	99.8	628	1	0	1	628	629	1	628	628	0	1234	348901	KK344_g1823.t1	KK468_g7430.t1	KK511_g5178.t1	KK232_g8714.t1	KK758_g4505.t1	KS288_g6629.t1	KT520_g5811.t1	UF009_g4886.t1	UG032_g10635.t1	UK038_g4945.t1	UL101_g8266.t1	UM001_g10458.t1	UN092_g3641.t1	ZB007_g7091.t1	ZB009_g8886.t1	ZC124_g5848.t1	ZC074_g6089.t1	ZC097_g3526.t1	ZE017_g8574.t1	ZN069_g2050.t1	ZN079_g2512.t1	ZC019_g3198.t1	ZC045_g7875.t1	ZC092_g3769.t1
N0.HOG0000092	OG0000088	n0	Core	31	13	18	0		N/A (non-secreted)	IPR020846 Major facilitator superfamily domain;PTHR23500:SF87 ;G3DSA:1.20.1250.20 ;IPR036259 MFS transporter superfamily;IPR036259 MFS transporter superfamily;PTHR23500 ;TMhelix Region of a membrane-bound protein predicted to be embedded in the membrane.;TMhelix Region of a membrane-bound protein predicted to be embedded in the membrane.;IPR005828 Major facilitator, sugar transporter-like;TMhelix…	PKS03228.1	PKS03228.1 General alpha-glucoside permease [Cercospora zeina]	100	519	0	0	27	545	546	1	519	519	0	1032	348901	KK344_g1824.t1	KK468_g7431.t1	KK511_g5177.t1	KK232_g8715.t1	KK758_g4504.t1	KS288_g6628.t1	KT520_g3144.t1	UF009_g4885.t1	UG032_g10636.t1	UK038_g4944.t1	UL101_g8265.t1	UM001_g10457.t1	UN092_g3642.t1	ZB007_g7090.t1	ZB009_g8887.t1	ZC124_g4527.t1	ZC074_g6090.t1	ZC097_g3527.t1	ZE017_g8573.t1	ZN069_g2051.t1	ZN079_g2513.t1	ZC019_g3197.t1	ZC045_g7876.t1	ZC092_g3770.t1
N0.HOG0000093	OG0000089	n0	Core	31	13	18	0		N/A (non-secreted)	PTHR11237:SF4 ;IPR011566 Ubiquinone biosynthesis protein Coq7;IPR009078 Ferritin-like superfamily;IPR011566 Ubiquinone biosynthesis protein Coq7;IPR011566 Ubiquinone biosynthesis protein Coq7;IPR011566 Ubiquinone biosynthesis protein Coq7;	PKS03248.1	PKS03248.1 Catabolite repression protein CAT5 [Cercospora zeina]	100	226	0	0	35	260	261	18	243	243	6.06e-159	450	348901	KK344_g1825.t1	KK468_g7432.t1	KK511_g5176.t1	KK232_g8716.t1	KK758_g4503.t1	KS288_g6627.t1	KT520_g3145.t1	UF009_g4884.t1	UG032_g10637.t1	UK038_g4943.t1	UL101_g8264.t1	UM001_g10456.t1	UN092_g3643.t1	ZB007_g7089.t1	ZB009_g8888.t1	ZC124_g4526.t1	ZC074_g6091.t1	ZC097_g3528.t1	ZE017_g8572.t1	ZN069_g2052.t1	ZN079_g2514.t1	ZC019_g3196.t1	ZC045_g7877.t1	ZC092_g3771.t1
N0.HOG0000094	OG0000090	n0	Core	31	13	18	0		N/A (non-secreted)	IPR004343 Plus-3 domain;Coil ;IPR036128 Plus3-like superfamily;IPR036128 Plus3-like superfamily;IPR004343 Plus-3 domain;IPR031102 RNA polymerase-associated protein Rtf1;Coil ;PTHR13115:SF8 ;IPR004343 Plus-3 domain;	PKS03229.1	PKS03229.1 RNA polymerase-associated protein RTF1 [Cercospora zeina]	100	608	0	0	1	608	609	1	608	608	0	1135	348901	KK344_g1826.t1	KK468_g7433.t1	KK511_g5175.t1	KK232_g8717.t1	KK758_g4502.t1	KS288_g6626.t1	KT520_g3146.t1	UF009_g4883.t1	UG032_g10638.t1	UK038_g4942.t1	UL101_g8263.t1	UM001_g10455.t1	UN092_g3644.t1	ZB007_g7088.t1	ZB009_g8889.t1	ZC124_g4525.t1	ZC074_g6092.t1	ZC097_g3529.t1	ZE017_g8571.t1	ZN069_g2053.t1	ZN079_g2515.t1	ZC019_g3195.t1	ZC045_g7878.t1	ZC092_g3772.t1
N0.HOG0000095	OG0000091	n0	Core	31	13	18	0		N/A (non-secreted)	TMhelix Region of a membrane-bound protein predicted to be embedded in the membrane.;TMhelix Region of a membrane-bound protein predicted to be embedded in the membrane.;IPR018908 Putative transmembrane family 234;IPR018908 Putative transmembrane family 234;SSF103481 ;TMhelix Region of a membrane-bound protein predicted to be embedded in the membrane.;	PKS03249.1	XP_023449539.1 Transmembrane protein [Cercospora beticola]<>PIA89385.1 Transmembrane protein [Cercospora beticola]	93.6	157	10	0	1	157	158	1	157	157	1.22e-109	317	122368	KK344_g1827.t1	KK468_g7434.t1	KK511_g5174.t1	KK232_g8718.t1	KK758_g4501.t1	KS288_g6625.t1	KT520_g3147.t1	UF009_g4882.t1	UG032_g10639.t1	UK038_g4941.t1	UL101_g8262.t1	UM001_g10454.t1	UN092_g3645.t1	ZB007_g7087.t1	ZB009_g8890.t1	ZC124_g4524.t1	ZC074_g6093.t1	ZC097_g3530.t1	ZE017_g8570.t1	ZN069_g2054.t1	ZN079_g2516.t1	ZC019_g3194.t1	ZC045_g7879.t1	ZC092_g3773.t1
N0.HOG0000096	OG0000092	n0	Core	31	13	18	1		N/A (non-secreted)	Coil ;Coil ;Coil ;	PKS03230.1	PKS03230.1 Moesin/ezrin/radixin-like protein 1 [Cercospora zeina]	91	357	8	2	59	415	416	12	344	344	3.4e-197	557	348901	KK344_g1828.t1	KK468_g7435.t1	KK511_g5173.t1	KK232_g8719.t1	KK758_g4500.t1	KS288_g6624.t1	KT520_g3148.t1	UF009_g4881.t1	UG032_g10640.t1	UK038_g4940.t1	UL101_g8261.t1	UM001_g10453.t1	UN092_g3646.t1	ZB007_g7086.t1	ZB009_g8891.t1	ZC124_g4523.t1	ZC074_g6094.t1	ZC097_g3531.t1	ZE017_g8569.t1	ZN069_g2055.t1	ZN079_g2517.t1	ZC019_g3193.t1	ZC045_g7880.t1	ZC092_g3774.t1
N0.HOG0000097	OG0000093	n0	Core	31	13	18	2		N/A (non-secreted)	SSF51197 ;SSF51197 ;PTHR20883 ;PTHR20883:SF15 ;G3DSA:2.60.120.620 ;IPR008775 Phytanoyl-CoA dioxygenase;	PKS03231.1	PKS03231.1 Phytanoyl-CoA dioxygenase domain-containing protein 1 [Cercospora zeina]	100	322	0	0	1	322	323	1	322	322	5.68e-240	660	348901	KK344_g1830.t1	KK468_g7437.t1	KK511_g5172.t1	KK232_g8721.t1	KK758_g4499.t1	KS288_g6623.t1	KT520_g3150.t1	UF009_g4879.t1	UG032_g10642.t1	UK038_g4938.t1	UL101_g8259.t1	UM001_g10452.t1	UN092_g3648.t1	ZB007_g7085.t1	ZB009_g8893.t1	ZC124_g4522.t1	ZC074_g6096.t1	ZC097_g3533.t1	ZE017_g8567.t1	ZN069_g2057.t1	ZN079_g2519.t1	ZC019_g3191.t1	ZC045_g7882.t1	ZC092_g3776.t1
N0.HOG0000098	OG0000094	n0	Core	31	13	18	0		N/A (non-secreted)	cd01926 cyclophilin_ABH_like;IPR002130 Cyclophilin-type peptidyl-prolyl cis-trans isomerase domain;IPR002130 Cyclophilin-type peptidyl-prolyl cis-trans isomerase domain;IPR011990 Tetratricopeptide-like helical domain superfamily;IPR024936 Cyclophilin-type peptidyl-prolyl cis-trans isomerase;PTHR11071:SF328 ;IPR029000 Cyclophilin-like domain superfamily;IPR002130 Cyclophilin-type peptidyl-prolyl c…	PKS03250.1	PKS03250.1 Neutral trehalase [Cercospora zeina]	100	371	0	0	1	371	372	860	1230	1230	1.69e-253	731	348901	KK344_g1831.t1	KK468_g7438.t1	KK511_g5171.t1	KK232_g8722.t1	KK758_g4498.t1	KS288_g6622.t1	KT520_g3151.t1	UF009_g4878.t1	UG032_g10643.t1	UK038_g4937.t1	UL101_g8258.t1	UM001_g10451.t1	UN092_g3649.t1	ZB007_g7084.t1	ZB009_g8894.t1	ZC124_g4521.t1	ZC074_g6097.t1	ZC097_g3534.t1	ZE017_g8566.t1	ZN069_g2058.t1	ZN079_g2520.t1	ZC019_g3190.t1	ZC045_g7883.t1	ZC092_g3777.t1
N0.HOG0000099	OG0000095	n0	Core	31	13	18	1		N/A (non-secreted)	IPR001661 Glycoside hydrolase, family 37;IPR018232 Glycoside hydrolase, family 37, conserved site;IPR008928 Six-hairpin glycosidase superfamily;IPR001661 Glycoside hydrolase, family 37;IPR012341 Six-hairpin glycosidase-like superfamily;IPR001661 Glycoside hydrolase, family 37;IPR001661 Glycoside hydrolase, family 37;IPR001661 Glycoside hydrolase, family 37;IPR001661 Glycoside hydrolase, family 37…	PKS03250.1	PKS03250.1 Neutral trehalase [Cercospora zeina]	99.9	773	1	0	140	912	921	15	787	1230	0	1613	348901	KK344_g1832.t1	KK468_g7439.t1	KK511_g5170.t1	KK232_g8723.t1	KK758_g4497.t1	KS288_g6621.t1	KT520_g3152.t1	UF009_g4877.t1	UG032_g10644.t1	UK038_g4936.t1	UL101_g8257.t1	UM001_g10450.t1	UN092_g3650.t1	ZB007_g7083.t1	ZB009_g8895.t1	ZC124_g4520.t1	ZC074_g6098.t1	ZC097_g3535.t1	ZE017_g8565.t1	ZN069_g2059.t1	ZN079_g2521.t1	ZC019_g3189.t1	ZC045_g7884.t1	ZC092_g3778.t1
N0.HOG0000100	OG0000096	n0	Core	31	13	18	0		N/A (non-secreted)	IPR029058 Alpha/Beta hydrolase fold;PTHR19359 ;PTHR19359:SF10 ;	PKS03232.1	PKS03232.1 hypothetical protein BST61_czeina7g000390 [Cercospora zeina]	100	369	0	0	1	369	370	1	369	369	1.8e-278	762	348901	KK344_g1833.t1	KK468_g7440.t1	KK511_g5169.t1	KK232_g8724.t1	KK758_g4496.t1	KS288_g6620.t1	KT520_g3153.t1	UF009_g4876.t1	UG032_g10645.t1	UK038_g4935.t1	UL101_g8256.t1	UM001_g10449.t1	UN092_g3651.t1	ZB007_g7082.t1	ZB009_g8896.t1	ZC124_g4519.t1	ZC074_g6099.t1	ZC097_g3536.t1	ZE017_g8564.t1	ZN069_g2060.t1	ZN079_g2522.t1	ZC019_g3188.t1	ZC045_g7885.t1	ZC092_g3779.t1
N0.HOG0000101	OG0000097	n0	Core	31	13	18	0		N/A (non-secreted)	-	PKS03233.1	PKS03233.1 hypothetical protein BST61_czeina7g000400 [Cercospora zeina]	100	67	0	0	1	67	68	1	67	67	6.9e-40	134	348901	KK344_g1834.t1	KK468_g7441.t1	KK511_g5168.t1	KK232_g8725.t1	KK758_g4495.t1	KS288_g6619.t1	KT520_g3154.t1	UF009_g4875.t1	UG032_g10646.t1	UK038_g4934.t1	UL101_g8255.t1	UM001_g10448.t1	UN092_g3652.t1	ZB007_g7081.t1	ZB009_g8897.t1	ZC124_g4518.t1	ZC074_g6100.t1	ZC097_g3537.t1	ZE017_g8563.t1	ZN069_g2061.t1	ZN079_g2523.t1	ZC019_g3187.t1	ZC045_g7886.t1	ZC092_g3780.t1
N0.HOG0000102	OG0000098	n0	Core	31	13	18	0		N/A (non-secreted)	TMhelix Region of a membrane-bound protein predicted to be embedded in the membrane.;TMhelix Region of a membrane-bound protein predicted to be embedded in the membrane.;	PKS03251.1	PKS03251.1 hypothetical protein BST61_czeina7g000580 [Cercospora zeina]	92.1	379	0	1	1	379	380	1	349	349	2.01e-234	650	348901	KK344_g1835.t1	KK468_g7442.t1	KK511_g5167.t1	KK232_g8726.t1	KK758_g4494.t1	KS288_g6618.t1	KT520_g3155.t1	UF009_g4874.t1	UG032_g10647.t1	UK038_g4933.t1	UL101_g8254.t1	UM001_g10447.t1	UN092_g3653.t1	ZB007_g7080.t1	ZB009_g8898.t1	ZC124_g4517.t1	ZC074_g6101.t1	ZC097_g3538.t1	ZE017_g8562.t1	ZN069_g2062.t1	ZN079_g2524.t1	ZC019_g3186.t1	ZC045_g7887.t1	ZC092_g3781.t1
N0.HOG0000103	OG0000099	n0	Core	31	13	18	0		N/A (non-secreted)	G3DSA:3.40.50.300 ;IPR000629 ATP-dependent RNA helicase DEAD-box, conserved site;Coil ;IPR011545 DEAD/DEAH box helicase domain;PTHR24031 ;IPR014001 Helicase superfamily 1/2, ATP-binding domain;IPR025313 Domain of unknown function DUF4217;cd00268 DEADc;IPR001650 Helicase, C-terminal;IPR001650 Helicase, C-terminal;IPR014001 Helicase superfamily 1/2, ATP-binding domain;IPR025313 Domain of unknown fu…	PKS03252.1	PKS03252.1 ATP-dependent RNA helicase HAS1 [Cercospora zeina]	100	702	0	0	1	702	703	1	702	702	0	1282	348901	KK344_g1836.t1	KK468_g7443.t1	KK511_g5166.t1	KK232_g8727.t1	KK758_g4493.t1	KS288_g6617.t1	KT520_g3156.t1	UF009_g4873.t1	UG032_g10648.t1	UK038_g4932.t1	UL101_g8253.t1	UM001_g10446.t1	UN092_g3654.t1	ZB007_g7079.t1	ZB009_g8899.t1	ZC124_g4516.t1	ZC074_g6102.t1	ZC097_g3539.t1	ZE017_g8561.t1	ZN069_g2063.t1	ZN079_g2525.t1	ZC019_g3185.t1	ZC045_g7888.t1	ZC092_g3782.t1
N0.HOG0000104	OG0000100	n0	Core	31	13	18	0		N/A (non-secreted)	-	PKS03234.1	PKS03234.1 hypothetical protein BST61_czeina7g000410 [Cercospora zeina]	100	313	0	0	1	313	314	26	338	338	3.51e-231	639	348901	KK344_g1837.t1	KK468_g7444.t1	KK511_g5165.t1	KK232_g8728.t1	KK758_g4492.t1	KS288_g6616.t1	KT520_g3157.t1	UF009_g4872.t1	UG032_g10649.t1	UK038_g4931.t1	UL101_g8252.t1	UM001_g10445.t1	UN092_g3655.t1	ZB007_g7078.t1	ZB009_g8900.t1	ZC124_g4515.t1	ZC074_g6103.t1	ZC097_g3540.t1	ZE017_g8560.t1	ZN069_g2064.t1	ZN079_g2526.t1	ZC019_g3184.t1	ZC045_g7889.t1	ZC092_g3783.t1
N0.HOG0000105	OG0000101	n0	Core	31	13	18	0		N/A (non-secreted)	IPR001650 Helicase, C-terminal;IPR001650 Helicase, C-terminal;IPR036306 ISWI, HAND domain superfamily;G3DSA:3.40.50.300 ;IPR001005 SANT/Myb domain;PTHR10799 ;IPR015194 ISWI, HAND domain;IPR009057 Homeobox-like domain superfamily;IPR001005 SANT/Myb domain;IPR001005 SANT/Myb domain;cd00046 DEXDc;G3DSA:1.10.10.60 ;IPR000330 SNF2-related, N-terminal domain;IPR017884 SANT domain;IPR014001 Helicase sup…	PKS03253.1	PKS03253.1 ISWI chromatin-remodeling complex ATPase ISW2 [Cercospora zeina]	100	1100	0	0	1	1100	1101	1	1100	1100	0	2088	348901	KK344_g1838.t1	KK468_g7445.t1	KK511_g5164.t1	KK232_g8729.t1	KK758_g4491.t1	KS288_g6615.t1	KT520_g3158.t1	UF009_g4871.t1	UG032_g10650.t1	UK038_g4930.t1	UL101_g8251.t1	UM001_g10444.t1	UN092_g3656.t1	ZB007_g7077.t1	ZB009_g8901.t1	ZC124_g4514.t1	ZC074_g6104.t1	ZC097_g3541.t1	ZE017_g8559.t1	ZN069_g2065.t1	ZN079_g2527.t1	ZC019_g3183.t1	ZC045_g7890.t1	ZC092_g3784.t1
N0.HOG0000106	OG0000102	n0	Core	31	13	18	0		N/A (non-secreted)	IPR028501 Endophilin-A;IPR001452 SH3 domain;IPR001452 SH3 domain;G3DSA:2.30.30.40 ;PTHR43965:SF4 ;IPR036028 SH3-like domain superfamily;IPR001452 SH3 domain;cd00174 SH3;	PKS03254.1	PKS03254.1 hypothetical protein BST61_czeina7g000610 [Cercospora zeina]	100	254	0	0	1	254	255	1	254	254	9.65e-157	444	348901	KK344_g1839.t1	KK468_g7446.t1	KK511_g5163.t1	KK232_g8730.t1	KK758_g4490.t1	KS288_g6614.t1	KT520_g3159.t1	UF009_g4870.t1	UG032_g10651.t1	UK038_g4929.t1	UL101_g8250.t1	UM001_g10443.t1	UN092_g3657.t1	ZB007_g7076.t1	ZB009_g8902.t1	ZC124_g4513.t1	ZC074_g6105.t1	ZC097_g3542.t1	ZE017_g8558.t1	ZN069_g2066.t1	ZN079_g2528.t1	ZC019_g3182.t1	ZC045_g7891.t1	ZC092_g3785.t1
N0.HOG0000107	OG0000103	n0	Core	31	13	18	0		N/A (non-secreted)	G3DSA:1.20.1610.10 ;IPR005887 Alpha-1,2-mannosidase, putative;G3DSA:3.30.2080.10 ;G3DSA:3.30.2080.10 ;PTHR12143 ;G3DSA:1.20.1050.60 ;IPR008928 Six-hairpin glycosidase superfamily;IPR008928 Six-hairpin glycosidase superfamily;IPR008928 Six-hairpin glycosidase superfamily;IPR014718 Glycoside hydrolase-type carbohydrate-binding;IPR014718 Glycoside hydrolase-type carbohydrate-binding;IPR014718 Glycos…	PKS03236.1	PKS03236.1 putative glycosidase [Cercospora zeina]	99.8	866	2	0	7	872	873	17	882	882	0	1758	348901	KK344_g1840.t1	KK468_g7447.t1	KK511_g5162.t1	KK232_g8731.t1	KK758_g4489.t1	KS288_g6613.t1	KT520_g3160.t1	UF009_g4869.t1	UG032_g10652.t1	UK038_g4928.t1	UL101_g8249.t1	UM001_g10442.t1	UN092_g3658.t1	ZB007_g7075.t1	ZB009_g8903.t1	ZC124_g4512.t1	ZC074_g6106.t1	ZC097_g3543.t1	ZE017_g8557.t1	ZN069_g2067.t1	ZN079_g2529.t1	ZC019_g3181.t1	ZC045_g7892.t1	ZC092_g3786.t1
N0.HOG0000108	OG0000104	n0	Core	31	13	18	1		N/A (non-secreted)	IPR033121 Peptidase family A1 domain;IPR021109 Aspartic peptidase domain superfamily;IPR021109 Aspartic peptidase domain superfamily;IPR001461 Aspartic peptidase A1 family;IPR001461 Aspartic peptidase A1 family;IPR034163 Aspergillopepsin-like catalytic domain;IPR001461 Aspartic peptidase A1 family;IPR001461 Aspartic peptidase A1 family;IPR001461 Aspartic peptidase A1 family;PTHR13683:SF345 ;PTHR1…	PKS03255.1	PKS03255.1 Aspartic protease pep1 [Cercospora zeina]	96.9	455	0	1	1	455	456	1002	1442	1442	1.8e-307	879	348901	KK344_g1841.t1	KK468_g7448.t1	KK511_g5161.t1	KK232_g8732.t1	KK758_g4488.t1	KS288_g6612.t1	KT520_g3161.t1	UF009_g4868.t1	UG032_g10653.t1	UK038_g4927.t1	UL101_g8248.t1	UM001_g10441.t1	UN092_g3659.t1	ZB007_g7074.t1	ZB009_g8904.t1	ZC124_g4511.t1	ZC074_g6107.t1	ZC097_g3544.t1	ZE017_g8556.t1	ZN069_g2068.t1	ZN079_g2530.t1	ZC019_g3180.t1	ZC045_g7893.t1	ZC092_g3787.t1
N0.HOG0000109	OG0000105	n0	Core	31	13	18	0		N/A (non-secreted)	IPR000571 Zinc finger, CCCH-type;Coil ;IPR000571 Zinc finger, CCCH-type;G3DSA:4.10.1000.10 ;IPR000571 Zinc finger, CCCH-type;IPR036855 Zinc finger, CCCH-type superfamily;	PKS03255.1	PKS03255.1 Aspartic protease pep1 [Cercospora zeina]	99.7	990	3	0	1	990	1009	5	994	1442	0	1830	348901	KK344_g1842.t1	KK468_g7449.t1	KK511_g5160.t1	KK232_g8733.t1	KK758_g4487.t1	KS288_g6611.t1	KT520_g3162.t1	UF009_g4867.t1	UG032_g10654.t1	UK038_g4926.t1	UL101_g8247.t1	UM001_g10440.t1	UN092_g3660.t1	ZB007_g7073.t1	ZB009_g8905.t1	ZC124_g4510.t1	ZC074_g6108.t1	ZC097_g3545.t1	ZE017_g8555.t1	ZN069_g2069.t1	ZN079_g2531.t1	ZC019_g3179.t1	ZC045_g7894.t1	ZC092_g3788.t1
N0.HOG0000110	OG0000106	n0	Core	31	13	18	0		N/A (non-secreted)	G3DSA:1.25.40.60 ;G3DSA:1.25.40.60 ;IPR027482 Sec1-like, domain 2;IPR027482 Sec1-like, domain 2;IPR027482 Sec1-like, domain 2;IPR001619 Sec1-like protein;IPR036045 Sec1-like superfamily;IPR001619 Sec1-like protein;IPR001619 Sec1-like protein;PTHR11679:SF2 ;G3DSA:3.40.50.2060 ;G3DSA:3.90.830.10 ;G3DSA:3.90.830.10 ;G3DSA:3.90.830.10 ;	PKS03237.1	PKS03237.1 Protein sly1 [Cercospora zeina]	100	694	0	0	1	694	695	1	694	694	0	1347	348901	KK344_g1843.t1	KK468_g7450.t1	KK511_g5159.t1	KK232_g8734.t1	KK758_g4486.t1	KS288_g6610.t1	KT520_g3163.t1	UF009_g4866.t1	UG032_g10655.t1	UK038_g4925.t1	UL101_g8246.t1	UM001_g10439.t1	UN092_g3661.t1	ZB007_g7072.t1	ZB009_g8906.t1	ZC124_g4509.t1	ZC074_g6109.t1	ZC097_g3546.t1	ZE017_g8554.t1	ZN069_g2070.t1	ZN079_g2532.t1	ZC019_g3178.t1	ZC045_g7895.t1	ZC092_g3789.t1
N0.HOG0000111	OG0000107	n0	Core	31	13	18	0		N/A (non-secreted)	IPR018545 Btz domain;IPR018545 Btz domain;	PKS03238.1	PKS03238.1 hypothetical protein BST61_czeina7g000450 [Cercospora zeina]	100	719	0	0	1	719	720	1	719	719	0	1385	348901	KK344_g1844.t1	KK468_g7451.t1	KK511_g5158.t1	KK232_g8735.t1	KK758_g4485.t1	KS288_g6609.t1	KT520_g3164.t1	UF009_g4865.t1	UG032_g10656.t1	UK038_g4924.t1	UL101_g8245.t1	UM001_g10438.t1	UN092_g3662.t1	ZB007_g7071.t1	ZB009_g8907.t1	ZC124_g4508.t1	ZC074_g6110.t1	ZC097_g3547.t1	ZE017_g8553.t1	ZN069_g2071.t1	ZN079_g2533.t1	ZC019_g3177.t1	ZC045_g7896.t1	ZC092_g3790.t1
N0.HOG0000112	OG0000108	n0	Core	31	13	18	0		N/A (non-secreted)	G3DSA:3.30.60.90 ;G3DSA:3.30.60.90 ;PTHR20930 ;IPR000433 Zinc finger, ZZ-type;IPR000433 Zinc finger, ZZ-type;IPR000433 Zinc finger, ZZ-type;IPR000433 Zinc finger, ZZ-type;IPR000433 Zinc finger, ZZ-type;IPR000433 Zinc finger, ZZ-type;IPR000433 Zinc finger, ZZ-type;IPR000433 Zinc finger, ZZ-type;IPR000433 Zinc finger, ZZ-type;IPR000433 Zinc finger, ZZ-type;Coil ;SSF57850 ;cd02340 ZZ_NBR1_like;SSF57…	PKS03239.1	PKS03239.1 ZZ-type zinc finger-containing protein P35G2.11c [Cercospora zeina]	98	998	0	1	1	978	979	1	998	998	0	1920	348901	KK344_g1845.t1	KK468_g7452.t1	KK511_g5157.t1	KK232_g8736.t1	KK758_g4484.t1	KS288_g6608.t1	KT520_g3165.t1	UF009_g4864.t1	UG032_g10657.t1	UK038_g4923.t1	UL101_g8244.t1	UM001_g10437.t1	UN092_g3663.t1	ZB007_g7070.t1	ZB009_g8908.t1	ZC124_g4507.t1	ZC074_g6111.t1	ZC097_g3548.t1	ZE017_g8552.t1	ZN069_g2072.t1	ZN079_g2534.t1	ZC019_g3176.t1	ZC045_g7897.t1	ZC092_g3791.t1
N0.HOG0000113	OG0000109	n0	Core	31	13	18	0		'Non-effector'	IPR029058 Alpha/Beta hydrolase fold;IPR001563 Peptidase S10, serine carboxypeptidase;IPR001563 Peptidase S10, serine carboxypeptidase;IPR001563 Peptidase S10, serine carboxypeptidase;IPR001563 Peptidase S10, serine carboxypeptidase;IPR018202 Serine carboxypeptidase, serine active site;PTHR11802:SF42 ;IPR001563 Peptidase S10, serine carboxypeptidase;IPR001563 Peptidase S10, serine carboxypeptidase…	PKS03240.1	PKS03240.1 Carboxypeptidase cpdS [Cercospora zeina]	100	547	0	0	1	547	548	1	547	547	0	1134	348901	KK344_g1846.t1	KK468_g7453.t1	KK511_g5156.t1	KK232_g8737.t1	KK758_g4483.t1	KS288_g6607.t1	KT520_g3166.t1	UF009_g4863.t1	UG032_g10658.t1	UK038_g4922.t1	UL101_g8243.t1	UM001_g10436.t1	UN092_g3664.t1	ZB007_g7069.t1	ZB009_g8909.t1	ZC124_g4506.t1	ZC074_g6112.t1	ZC097_g3549.t1	ZE017_g8551.t1	ZN069_g2073.t1	ZN079_g2535.t1	ZC019_g3175.t1	ZC045_g7898.t1	ZC092_g3792.t1
N0.HOG0000114	OG0000110	n0	Core	31	13	18	0		N/A (non-secreted)	-	PKS03241.1	PKS03241.1 hypothetical protein BST61_czeina7g000480 [Cercospora zeina]	100	365	0	0	1	365	366	1	365	365	1.5e-227	633	348901	KK344_g1847.t1	KK468_g7454.t1	KK511_g5155.t1	KK232_g8738.t1	KK758_g4482.t1	KS288_g6606.t1	KT520_g3167.t1	UF009_g4862.t1	UG032_g10659.t1	UK038_g4921.t1	UL101_g8242.t1	UM001_g10435.t1	UN092_g3665.t1	ZB007_g7068.t1	ZB009_g8910.t1	ZC124_g4505.t1	ZC074_g6113.t1	ZC097_g3550.t1	ZE017_g8550.t1	ZN069_g2074.t1	ZN079_g2536.t1	ZC019_g3174.t1	ZC045_g7899.t1	ZC092_g3793.t1
N0.HOG0000115	OG0000111	n0	Core	31	13	18	1		N/A (non-secreted)	IPR037791 Ingression protein 1, C2 domain;SSF49562 ;IPR035892 C2 domain superfamily;IPR000008 C2 domain;PTHR10774:SF151 ;PTHR10774:SF151 ;PTHR10774:SF151 ;PTHR10774 ;PTHR10774 ;PTHR10774 ;IPR000008 C2 domain;IPR000008 C2 domain;	PKS03242.1	PKS03242.1 Ingression protein fic1 [Cercospora zeina]	100	865	0	0	1	865	866	1	865	865	0	1711	348901	KK344_g1848.t1	KK468_g7455.t1	KK511_g5154.t1	KK232_g8739.t1	KK758_g4481.t1	KS288_g6605.t1	KT520_g3168.t1	UF009_g4861.t1	UG032_g10660.t1	UK038_g4920.t1	UL101_g8241.t1	UM001_g10434.t1	UN092_g3666.t1	ZB007_g7067.t1	ZB009_g8911.t1	ZC124_g4504.t1	ZC074_g6114.t1	ZC097_g3551.t1	ZE017_g8549.t1	ZN069_g2075.t1	ZN079_g2537.t1	ZC019_g3173.t1	ZC045_g7900.t1	ZC092_g3794.t1
N0.HOG0000116	OG0000112	n0	Core	31	13	18	2		'Non-effector'	IPR021109 Aspartic peptidase domain superfamily;IPR033121 Peptidase family A1 domain;IPR033121 Peptidase family A1 domain;TMhelix Region of a membrane-bound protein predicted to be embedded in the membrane.;IPR001461 Aspartic peptidase A1 family;PTHR13683:SF529 ;IPR021109 Aspartic peptidase domain superfamily;IPR021109 Aspartic peptidase domain superfamily;IPR001461 Aspartic peptidase A1 family;I…	PKS03257.1	PKS03257.1 peptidase aspartic [Cercospora zeina]	100	673	0	0	1	673	674	1	673	673	0	1307	348901	KK344_g1850.t1	KK468_g663.t1	KK511_g10000.t1	KK232_g7565.t1	KK758_g5816.t1	KS288_g5140.t1	KT520_g3170.t1	UF009_g4859.t1	UG032_g271.t1	UK038_g4918.t1	UL101_g8239.t1	UM001_g7047.t1	UN092_g3668.t1	ZB007_g4466.t1	ZB009_g8913.t1	ZC124_g4502.t1	ZC074_g6116.t1	ZC097_g3553.t1	ZE017_g8547.t1	ZN069_g3016.t1	ZN079_g8292.t1	ZC019_g3171.t1	ZC045_g7902.t1	ZC092_g3796.t1
N0.HOG0000117	OG0000113	n0	Core	31	13	18	1		'Non-effector'	TMhelix Region of a membrane-bound protein predicted to be embedded in the membrane.;	PKS03243.1	PKS03243.1 Ca2+-modulated nonselective cation channel polycystin [Cercospora zeina]	99.9	1270	1	0	1	1270	1271	1	1270	1270	0	2305	348901	KK344_g1851.t1	KK468_g664.t1	KK511_g10001.t1	KK232_g7564.t1	KK758_g5817.t1	KS288_g5141.t1	KT520_g3171.t1	UF009_g4858.t1	UG032_g270.t1	UK038_g4917.t1	UL101_g8238.t1	UM001_g7046.t1	UN092_g3669.t1	ZB007_g4465.t1	ZB009_g8914.t1	ZC124_g4501.t1	ZC074_g6117.t1	ZC097_g3554.t1	ZE017_g8546.t1	ZN069_g3015.t1	ZN079_g8291.t1	ZC019_g3170.t1	ZC045_g7903.t1	ZC092_g3797.t1
N0.HOG0000118	OG0000114	n0	Core	31	13	18	0		N/A (non-secreted)	PTHR42725:SF2 ;IPR013078 Histidine phosphatase superfamily, clade-1;IPR029033 Histidine phosphatase superfamily;IPR029033 Histidine phosphatase superfamily;PTHR42725 ;IPR013078 Histidine phosphatase superfamily, clade-1;IPR013078 Histidine phosphatase superfamily, clade-1;	PKS03258.1	PKS03258.1 Sedoheptulose 1,7-bisphosphatase [Cercospora zeina]	92.1	302	1	1	1	279	280	6	307	307	7.04e-201	559	348901	KK344_g1852.t1	KK468_g665.t1	KK511_g10002.t1	KK232_g7563.t1	KK758_g5818.t1	KS288_g5142.t1	KT520_g3172.t1	UF009_g4857.t1	UG032_g269.t1	UK038_g4916.t1	UL101_g8237.t1	UM001_g7045.t1	UN092_g3670.t1	ZB007_g4464.t1	ZB009_g8915.t1	ZC124_g7241.t1	ZC074_g6118.t1	ZC097_g3555.t1	ZE017_g8545.t1	ZN069_g3014.t1	ZN079_g8290.t1	ZC019_g3169.t1	ZC045_g7904.t1	ZC092_g3798.t1
N0.HOG0000119	OG0000115	n0	Core	31	13	18	0		N/A (non-secreted)	IPR011037 Pyruvate kinase-like, insert domain superfamily;IPR011037 Pyruvate kinase-like, insert domain superfamily;IPR005303 MOSC, N-terminal beta barrel;SSF141673 ;IPR005302 Molybdenum cofactor sulfurase, C-terminal;PTHR14237 ;PTHR14237:SF30 ;IPR005302 Molybdenum cofactor sulfurase, C-terminal;TMhelix Region of a membrane-bound protein predicted to be embedded in the membrane.;	PKS03244.1	PKS03244.1 hypothetical protein BST61_czeina7g000510 [Cercospora zeina]	100	412	0	0	1	412	413	1	412	412	0	858	348901	KK344_g1853.t1	KK468_g666.t1	KK511_g10003.t1	KK232_g7562.t1	KK758_g5819.t1	KS288_g5143.t1	KT520_g3173.t1	UF009_g4856.t1	UG032_g268.t1	UK038_g4915.t1	UL101_g8236.t1	UM001_g7044.t1	UN092_g3671.t1	ZB007_g4463.t1	ZB009_g8916.t1	ZC124_g7240.t1	ZC074_g6119.t1	ZC097_g3556.t1	ZE017_g8544.t1	ZN069_g3013.t1	ZN079_g8289.t1	ZC019_g3168.t1	ZC045_g7905.t1	ZC092_g3799.t1
N0.HOG0000120	OG0000116	n0	Core	31	13	18	0		N/A (non-secreted)	SM00212 ;PTHR43953 ;IPR016135 Ubiquitin-conjugating enzyme/RWD-like;IPR000608 Ubiquitin-conjugating enzyme E2;IPR016135 Ubiquitin-conjugating enzyme/RWD-like;IPR023313 Ubiquitin-conjugating enzyme, active site;IPR000608 Ubiquitin-conjugating enzyme E2;IPR000608 Ubiquitin-conjugating enzyme E2;PTHR43953:SF2 ;	PKS03259.1	PKS03259.1 NEDD8-conjugating enzyme UBC12 [Cercospora zeina]	100	182	0	0	1	182	183	1	182	182	2.74e-116	336	348901	KK344_g1854.t1	KK468_g667.t1	KK511_g10004.t1	KK232_g7561.t1	KK758_g5820.t1	KS288_g5144.t1	KT520_g3174.t1	UF009_g4855.t1	UG032_g267.t1	UK038_g4914.t1	UL101_g8235.t1	UM001_g7043.t1	UN092_g3672.t1	ZB007_g4462.t1	ZB009_g8917.t1	ZC124_g7239.t1	ZC074_g6120.t1	ZC097_g3557.t1	ZE017_g8543.t1	ZN069_g3012.t1	ZN079_g8288.t1	ZC019_g3167.t1	ZC045_g7906.t1	ZC092_g3800.t1
N0.HOG0000121	OG0000117	n0	Core	31	13	18	0		N/A (non-secreted)	SSF50729 ;IPR001849 Pleckstrin homology domain;IPR001849 Pleckstrin homology domain;PF15409 Pleckstrin homology domain;IPR037239 Oxysterol-binding protein superfamily;G3DSA:2.40.160.120 ;cd13289 PH_Osh3p_yeast;IPR036598 GOLD domain superfamily;IPR036598 GOLD domain superfamily;G3DSA:1.20.120.1290 ;IPR011993 PH-like domain superfamily;IPR000648 Oxysterol-binding protein;PTHR10972:SF107 ;IPR000648 …	PKS03260.1	PKS03260.1 Oxysterol-binding protein-like protein C23H4.01c [Cercospora zeina]	100	1008	0	0	1	1008	1009	1	1008	1008	0	1994	348901	KK344_g1855.t1	KK468_g668.t1	KK511_g10005.t1	KK232_g7560.t1	KK758_g5821.t1	KS288_g5145.t1	KT520_g3175.t1	UF009_g4854.t1	UG032_g266.t1	UK038_g4913.t1	UL101_g8234.t1	UM001_g7042.t1	UN092_g3673.t1	ZB007_g4461.t1	ZB009_g8918.t1	ZC124_g7238.t1	ZC074_g6121.t1	ZC097_g3558.t1	ZE017_g8542.t1	ZN069_g3011.t1	ZN079_g8287.t1	ZC019_g3166.t1	ZC045_g7907.t1	ZC092_g3801.t1
N0.HOG0000122	OG0000118	n0	Core	31	13	18	1		N/A (non-secreted)	IPR022024 Protein of unknown function DUF3602;PTHR34693 ;PTHR34693:SF2 ;	PKS03261.1	PKS03261.1 hypothetical protein BST61_czeina7g000680 [Cercospora zeina]	99.3	150	1	0	1	150	151	1	150	150	1.23e-92	274	348901	KK344_g1856.t1	KK468_g669.t1	KK511_g10006.t1	KK232_g7559.t1	KK758_g5822.t1	KS288_g5146.t1	KT520_g3176.t1	UF009_g4853.t1	UG032_g265.t1	UK038_g4912.t1	UL101_g8233.t1	UM001_g7041.t1	UN092_g3674.t1	ZB007_g4460.t1	ZB009_g8919.t1	ZC124_g7237.t1	ZC074_g6122.t1	ZC097_g3559.t1	ZE017_g8541.t1	ZN069_g3010.t1	ZN079_g8286.t1	ZC019_g3165.t1	ZC045_g7908.t1	ZC092_g3802.t1
N0.HOG0000123	OG0000119	n0	Core	31	13	18	0		N/A (non-secreted)	G3DSA:3.90.640.10 ;IPR004000 Actin family;IPR004000 Actin family;IPR004000 Actin family;IPR004000 Actin family;IPR004000 Actin family;IPR004000 Actin family;IPR004000 Actin family;IPR004000 Actin family;G3DSA:3.30.420.40 ;G3DSA:3.30.420.40 ;SSF53067 ;SSF53067 ;G3DSA:3.30.420.40 ;G3DSA:3.30.420.40 ;IPR020902 Actin/actin-like conserved site;cd00012 NBD_sugar-kinase_HSP70_actin;IPR004000 Actin famil…	PKS03262.1	PPJ61234.1 hypothetical protein CBER1_06702 [Cercospora berteroae]	98.9	380	4	0	1	380	381	1	380	380	1.74e-277	760	357750	KK344_g1857.t1	KK468_g670.t1	KK511_g10007.t1	KK232_g7558.t1	KK758_g5823.t1	KS288_g5147.t1	KT520_g3177.t1	UF009_g4852.t1	UG032_g264.t1	UK038_g4911.t1	UL101_g8232.t1	UM001_g7040.t1	UN092_g3675.t1	ZB007_g4459.t1	ZB009_g8920.t1	ZC124_g7236.t1	ZC074_g6123.t1	ZC097_g3560.t1	ZE017_g8540.t1	ZN069_g3009.t1	ZN079_g8285.t1	ZC019_g3164.t1	ZC045_g7909.t1	ZC092_g3803.t1
N0.HOG0000124	OG0000120	n0	Core	31	13	18	0		'Cytoplasmic effector'	TMhelix Region of a membrane-bound protein predicted to be embedded in the membrane.;	*	*	-1	-1	-1	-1	-1	-1	94	-1	-1	-1	-1	-1	0	KK344_g1858.t3	KK468_g671.t2	KK511_g10008.t3	KK232_g7557.t3	KK758_g5824.t2	KS288_g5148.t2	KT520_g3178.t2	UF009_g4851.t1	UG032_g263.t2	UK038_g4910.t1	UL101_g8231.t1	UM001_g7039.t1	UN092_g3676.t2	ZB007_g4458.t3	ZB009_g8921.t1	ZC124_g7235.t2	ZC074_g6124.t2	ZC097_g3561.t2	ZE017_g8539.t3	ZN069_g3008.t3	ZN079_g8284.t2	ZC019_g3163.t1	ZC045_g7910.t2	ZC092_g3804.t2
N0.HOG0000125	OG0000121	n0	Core	31	13	18	0		N/A (non-secreted)	TMhelix Region of a membrane-bound protein predicted to be embedded in the membrane.;TMhelix Region of a membrane-bound protein predicted to be embedded in the membrane.;IPR025363 Protein of unknown function DUF4267;TMhelix Region of a membrane-bound protein predicted to be embedded in the membrane.;TMhelix Region of a membrane-bound protein predicted to be embedded in the membrane.;	PKS03245.1	PKS03245.1 putative integral membrane protein [Cercospora zeina]	100	129	0	0	1	129	130	1	129	129	7.06e-91	268	348901	KK344_g1859.t1	KK468_g672.t1	KK511_g10009.t1	KK232_g7556.t1	KK758_g5825.t1	KS288_g5149.t1	KT520_g3179.t1	UF009_g4850.t1	UG032_g262.t1	UK038_g4909.t1	UL101_g8230.t1	UM001_g7038.t1	UN092_g3677.t1	ZB007_g4457.t1	ZB009_g8922.t1	ZC124_g7234.t1	ZC074_g6125.t1	ZC097_g3562.t1	ZE017_g8538.t1	ZN069_g3007.t1	ZN079_g8283.t1	ZC019_g3162.t1	ZC045_g7911.t1	ZC092_g3805.t1
N0.HOG0000126	OG0000122	n0	Core	31	13	18	1		N/A (non-secreted)	IPR014748 Enoyl-CoA hydratase, C-terminal;cd06558 crotonase-like;IPR029045 ClpP/crotonase-like domain superfamily;G3DSA:3.90.226.10 ;PTHR43149 ;IPR001753 Enoyl-CoA hydratase/isomerase;	PKS03246.1	PKS03246.1 Delta(3,5)-Delta(2,4)-dienoyl-CoA isomerase, mitochondrial [Cercospora zeina]	100	286	0	0	1	286	287	1	286	286	6.37e-203	564	348901	KK344_g1860.t1	KK468_g673.t1	KK511_g10010.t1	KK232_g7555.t1	KK758_g5826.t1	KS288_g5150.t1	KT520_g3180.t1	UF009_g4849.t1	UG032_g261.t1	UK038_g4908.t1	UL101_g8229.t1	UM001_g7037.t1	UN092_g3678.t1	ZB007_g4456.t1	ZB009_g8923.t1	ZC124_g7233.t1	ZC074_g6126.t1	ZC097_g3563.t1	ZE017_g8537.t1	ZN069_g3006.t1	ZN079_g8282.t1	ZC019_g3161.t1	ZC045_g7912.t1	ZC092_g3806.t1
N0.HOG0000127	OG0000123	n0	Core	31	13	18	0		N/A (non-secreted)	G3DSA:3.40.50.150 ;IPR013216 Methyltransferase type 11;PTHR12176 ;IPR029063 S-adenosyl-L-methionine-dependent methyltransferase;PTHR12176:SF16 ;cd02440 AdoMet_MTases;	PKS03263.1	PKS03263.1 Endothelin-converting enzyme 2 [Cercospora zeina]	99.5	197	1	0	1	197	228	1	197	214	1.71e-145	413	348901	KK344_g1861.t1	KK468_g674.t1	KK511_g10011.t1	KK232_g7554.t1	KK758_g5827.t1	KS288_g5151.t1	KT520_g3181.t1	UF009_g4848.t1	UG032_g260.t1	UK038_g4907.t1	UL101_g8228.t1	UM001_g7036.t1	UN092_g3679.t1	ZB007_g4455.t1	ZB009_g8924.t1	ZC124_g7232.t1	ZC074_g6127.t1	ZC097_g3564.t1	ZE017_g4539.t1	ZN069_g3005.t1	ZN079_g8281.t1	ZC019_g3160.t1	ZC045_g7913.t1	ZC092_g3807.t1
N0.HOG0000128	OG0000124	n0	Core	31	13	18	1		N/A (non-secreted)	IPR001736 Phospholipase D/Transphosphatidylase;G3DSA:3.30.870.10 ;G3DSA:3.30.870.10 ;IPR001736 Phospholipase D/Transphosphatidylase;PTHR21248:SF11 ;SSF56024 ;cd00138 PLDc_SF;SSF56024 ;SSF56024 ;IPR025202 Phospholipase D-like domain;PTHR21248 ;	PKS03303.1	PKS03303.1 hypothetical protein BST61_czeina7g001100 [Cercospora zeina]	99.8	431	1	0	1	431	432	36	466	466	0	859	348901	KK344_g1862.t1	KK468_g675.t1	KK511_g10012.t1	KK232_g7553.t1	KK758_g5828.t1	KS288_g5152.t1	KT520_g3182.t1	UF009_g4847.t1	UG032_g259.t1	UK038_g4906.t1	UL101_g8227.t1	UM001_g7035.t1	UN092_g3680.t1	ZB007_g4454.t1	ZB009_g8925.t1	ZC124_g7231.t1	ZC074_g6128.t1	ZC097_g3565.t1	ZE017_g4538.t1	ZN069_g3004.t1	ZN079_g8280.t1	ZC019_g3159.t1	ZC045_g7914.t1	ZC092_g3808.t1
N0.HOG0000129	OG0000125	n0	Core	31	13	18	0		N/A (non-secreted)	TMhelix Region of a membrane-bound protein predicted to be embedded in the membrane.;TMhelix Region of a membrane-bound protein predicted to be embedded in the membrane.;TMhelix Region of a membrane-bound protein predicted to be embedded in the membrane.;IPR038770 Sodium/solute symporter superfamily;PTHR31382 ;TMhelix Region of a membrane-bound protein predicted to be embedded in the membrane.;TM…	PKS03264.1	PKS03264.1 putative Na(+)/H(+) antiporter C3A11.09 [Cercospora zeina]	98	500	3	1	4	496	497	32	531	531	0	985	348901	KK344_g1863.t1	KK468_g676.t1	KK511_g10013.t1	KK232_g7552.t1	KK758_g5829.t1	KS288_g5153.t1	KT520_g3183.t1	UF009_g4846.t1	UG032_g258.t1	UK038_g4905.t1	UL101_g8226.t1	UM001_g7034.t1	UN092_g3681.t1	ZB007_g4453.t1	ZB009_g8926.t1	ZC124_g7230.t1	ZC074_g6129.t1	ZC097_g3566.t1	ZE017_g4537.t1	ZN069_g3003.t1	ZN079_g8279.t1	ZC019_g3158.t1	ZC045_g7915.t1	ZC092_g3809.t1
N0.HOG0000130	OG0000126	n0	Core	31	13	18	0		N/A (non-secreted)	PTHR38117 ;	PKS03483.1	PKS03483.1 hypothetical protein BST61_czeina7g002920 [Cercospora zeina]	99.5	199	1	0	45	243	247	1	199	372	5.05e-138	401	348901	KK344_g1864.t1	KK468_g677.t1	KK511_g10014.t1	KK232_g7551.t1	KK758_g5830.t1	KS288_g5154.t1	KT520_g3184.t1	UF009_g4845.t1	UG032_g257.t1	UK038_g4904.t1	UL101_g8225.t1	UM001_g7033.t1	UN092_g3682.t1	ZB007_g4452.t1	ZB009_g8927.t1	ZC124_g7229.t1	ZC074_g6130.t1	ZC097_g3567.t1	ZE017_g4536.t1	ZN069_g3002.t1	ZN079_g8278.t1	ZC019_g3157.t1	ZC045_g7916.t1	ZC092_g3810.t1
N0.HOG0000131	OG0000127	n0	Core	31	13	18	0		N/A (non-secreted)	PTHR22934 ;PTHR22934:SF23 ;PTHR22934 ;PTHR22934 ;PTHR22934:SF23 ;PTHR22934:SF23 ;PTHR22934 ;PTHR22934:SF23 ;	PKS03302.1	PKS03302.1 hypothetical protein BST61_czeina7g001090 [Cercospora zeina]	100	608	0	0	1	608	609	1	608	608	0	1071	348901	KK344_g1865.t1	KK468_g678.t1	KK511_g10015.t1	KK232_g7550.t1	KK758_g5831.t1	KS288_g5155.t1	KT520_g3185.t1	UF009_g4844.t1	UG032_g256.t1	UK038_g4903.t1	UL101_g8224.t1	UM001_g7032.t1	UN092_g3683.t1	ZB007_g4451.t1	ZB009_g8928.t1	ZC124_g7228.t1	ZC074_g6131.t1	ZC097_g3568.t1	ZE017_g4535.t1	ZN069_g3001.t1	ZN079_g8277.t1	ZC019_g3156.t1	ZC045_g7917.t1	ZC092_g3811.t1
N0.HOG0000132	OG0000128	n0	Core	31	13	18	0		N/A (non-secreted)	IPR001810 F-box domain;IPR036047 F-box-like domain superfamily;	PKS03265.1	PKS03265.1 hypothetical protein BST61_czeina7g000720 [Cercospora zeina]	100	462	0	0	1	462	463	1	462	462	0	931	348901	KK344_g1866.t1	KK468_g679.t1	KK511_g10016.t1	KK232_g7549.t1	KK758_g5832.t1	KS288_g5156.t1	KT520_g3186.t1	UF009_g4843.t1	UG032_g255.t1	UK038_g4902.t1	UL101_g8223.t1	UM001_g7031.t1	UN092_g3684.t1	ZB007_g4450.t1	ZB009_g8929.t1	ZC124_g7227.t1	ZC074_g6132.t1	ZC097_g3569.t1	ZE017_g4534.t1	ZN069_g3000.t1	ZN079_g8276.t1	ZC019_g3155.t1	ZC045_g7918.t1	ZC092_g3812.t1
N0.HOG0000133	OG0000129	n0	Core	31	13	18	2		N/A (non-secreted)	PTHR40788 ;	PKS03267.1	PKS03267.1 hypothetical protein BST61_czeina7g000740 [Cercospora zeina]	98.9	367	4	0	1	367	368	1	367	367	7.75e-263	722	348901	KK344_g1867.t1	KK468_g680.t1	KK511_g10017.t1	KK232_g7548.t1	KK758_g5833.t1	KS288_g5157.t1	KT520_g3187.t1	UF009_g4842.t1	UG032_g254.t1	UK038_g4901.t1	UL101_g8222.t1	UM001_g7030.t1	UN092_g3685.t1	ZB007_g4449.t1	ZB009_g8930.t1	ZC124_g7226.t1	ZC074_g6133.t1	ZC097_g3570.t1	ZE017_g4533.t1	ZN069_g2999.t1	ZN079_g8275.t1	ZC019_g3154.t1	ZC045_g7919.t1	ZC092_g3813.t1
N0.HOG0000134	OG0000130	n0	Core	31	13	18	0		'Cytoplasmic effector'	IPR009038 GOLD domain;TMhelix Region of a membrane-bound protein predicted to be embedded in the membrane.;IPR009038 GOLD domain;PTHR22811:SF58 ;IPR015720 TMP21-related;IPR009038 GOLD domain;	PKS03268.1	PKS03268.1 Endoplasmic reticulum vesicle protein 25 [Cercospora zeina]	100	217	0	0	1	217	218	1	217	217	1.96e-149	423	348901	KK344_g1868.t1	KK468_g681.t1	KK511_g10018.t1	KK232_g7547.t1	KK758_g5834.t1	KS288_g5158.t1	KT520_g3188.t1	UF009_g4841.t1	UG032_g253.t1	UK038_g4900.t1	UL101_g8221.t1	UM001_g7029.t1	UN092_g3686.t1	ZB007_g4448.t1	ZB009_g8931.t1	ZC124_g7225.t1	ZC074_g6134.t1	ZC097_g3571.t1	ZE017_g4532.t1	ZN069_g2998.t1	ZN079_g8274.t1	ZC019_g3153.t1	ZC045_g7920.t1	ZC092_g3814.t1
N0.HOG0000135	OG0000131	n0	Core	31	13	18	0		N/A (non-secreted)	IPR001370 BIR repeat;IPR001370 BIR repeat;G3DSA:1.10.1170.10 ;IPR001370 BIR repeat;PTHR10044 ;G3DSA:1.10.1170.10 ;IPR001370 BIR repeat;IPR001370 BIR repeat;IPR001370 BIR repeat;SSF57924 ;IPR001370 BIR repeat;PTHR10044 ;SSF57924 ;Coil ;PTHR10044:SF139 ;IPR001370 BIR repeat;Coil ;PTHR10044:SF139 ;	PKS03286.1	PKS03286.1 Baculoviral IAP repeat-containing protein 5.1-A [Cercospora zeina]	100	823	0	0	1	823	824	1	823	823	0	1468	348901	KK344_g1870.t1	KK468_g682.t1	KK511_g10020.t1	KK232_g7545.t1	KK758_g5835.t1	KS288_g5159.t1	KT520_g3190.t1	UF009_g4839.t1	UG032_g251.t1	UK038_g4898.t1	UL101_g8219.t1	UM001_g7027.t1	UN092_g3687.t1	ZB007_g4446.t1	ZB009_g8933.t1	ZC124_g7223.t1	ZC074_g6135.t1	ZC097_g3572.t1	ZE017_g4530.t1	ZN069_g2996.t1	ZN079_g8272.t1	ZC019_g3151.t1	ZC045_g7921.t1	ZC092_g3815.t1
N0.HOG0000136	OG0000132	n0	Core	31	13	18	0		N/A (non-secreted)	IPR015222 Phosphatidate cytidylyltransferase, mitochondrial;IPR015222 Phosphatidate cytidylyltransferase, mitochondrial;IPR015222 Phosphatidate cytidylyltransferase, mitochondrial;	PKS03269.1	PKS03269.1 Phosphatidate cytidylyltransferase, mitochondrial [Cercospora zeina]	100	589	0	0	1	589	590	1	589	589	0	1149	348901	KK344_g1871.t1	KK468_g683.t1	KK511_g10021.t1	KK232_g7544.t1	KK758_g5836.t1	KS288_g5160.t1	KT520_g3191.t1	UF009_g4838.t1	UG032_g250.t1	UK038_g4897.t1	UL101_g8218.t1	UM001_g7026.t1	UN092_g3688.t1	ZB007_g4445.t1	ZB009_g8934.t1	ZC124_g7222.t1	ZC074_g6136.t1	ZC097_g3573.t1	ZE017_g4529.t1	ZN069_g2995.t1	ZN079_g8271.t1	ZC019_g3150.t1	ZC045_g7922.t1	ZC092_g3816.t1
N0.HOG0000137	OG0000133	n0	Core	31	13	18	0		N/A (non-secreted)	IPR018193 Glycerate kinase, flavodoxin-like fold;IPR004381 Glycerate kinase;IPR018197 Glycerate kinase, restriction-enzyme-like fold;IPR018197 Glycerate kinase, restriction-enzyme-like fold;IPR004381 Glycerate kinase;IPR036129 Glycerate kinase superfamily;IPR004381 Glycerate kinase;	PKS03287.1	PKS03287.1 Glycerate kinase [Cercospora zeina]	100	432	0	0	50	481	482	1	432	432	0	850	348901	KK344_g1872.t1	KK468_g684.t1	KK511_g10022.t1	KK232_g7543.t1	KK758_g5837.t1	KS288_g5161.t1	KT520_g3192.t1	UF009_g4837.t1	UG032_g249.t1	UK038_g4896.t1	UL101_g8217.t1	UM001_g7025.t1	UN092_g3689.t1	ZB007_g4444.t1	ZB009_g8935.t1	ZC124_g7221.t1	ZC074_g6137.t1	ZC097_g3574.t1	ZE017_g4528.t1	ZN069_g2994.t1	ZN079_g8270.t1	ZC019_g3149.t1	ZC045_g7923.t1	ZC092_g3817.t1
N0.HOG0000138	OG0000134	n0	Core	31	13	18	1		N/A (non-secreted)	IPR011701 Major facilitator superfamily;IPR020846 Major facilitator superfamily domain;TMhelix Region of a membrane-bound protein predicted to be embedded in the membrane.;TMhelix Region of a membrane-bound protein predicted to be embedded in the membrane.;PTHR23502 ;PTHR23502 ;TMhelix Region of a membrane-bound protein predicted to be embedded in the membrane.;TMhelix Region of a membrane-bound …	PKS03270.1	PKS03270.1 putative transporter [Cercospora zeina]	99.8	664	1	0	1	664	668	1	664	1537	0	1345	348901	KK344_g1873.t1	KK468_g685.t1	KK511_g10023.t1	KK232_g7542.t1	KK758_g5838.t1	KS288_g5162.t1	KT520_g3193.t1	UF009_g4836.t1	UG032_g248.t1	UK038_g4895.t1	UL101_g8216.t1	UM001_g7024.t1	UN092_g3690.t1	ZB007_g4443.t1	ZB009_g8936.t1	ZC124_g7220.t1	ZC074_g6138.t1	ZC097_g3575.t1	ZE017_g4527.t1	ZN069_g2993.t1	ZN079_g8269.t1	ZC019_g3148.t1	ZC045_g7924.t1	ZC092_g3818.t1
N0.HOG0000139	OG0000135	n0	Core	31	13	18	3		N/A (non-secreted)	IPR013819 Lipoxygenase, C-terminal;G3DSA:1.20.245.10 ;IPR013819 Lipoxygenase, C-terminal;IPR013819 Lipoxygenase, C-terminal;IPR013819 Lipoxygenase, C-terminal;IPR000907 Lipoxygenase;PTHR11771:SF42 ;IPR013819 Lipoxygenase, C-terminal;G3DSA:3.10.450.60 ;IPR036226 Lipoxigenase, C-terminal domain superfamily;	PKS03270.1	PKS03270.1 putative transporter [Cercospora zeina]	99.6	769	3	0	1	769	770	769	1537	1537	0	1565	348901	KK344_g1874.t1	KK468_g686.t1	KK511_g10024.t1	KK232_g7541.t1	KK758_g5839.t1	KS288_g5163.t1	KT520_g3194.t1	UF009_g4835.t1	UG032_g247.t1	UK038_g4894.t1	UL101_g8215.t1	UM001_g7023.t1	UN092_g3691.t1	ZB007_g4442.t1	ZB009_g8937.t1	ZC124_g7219.t1	ZC074_g6139.t1	ZC097_g3576.t1	ZE017_g4526.t1	ZN069_g2992.t1	ZN079_g8268.t1	ZC019_g3147.t1	ZC045_g7925.t1	ZC092_g3819.t1
N0.HOG0000140	OG0000136	n0	Core	31	13	18	1		N/A (non-secreted)	PTHR12565:SF290 ;Coil ;IPR011598 Myc-type, basic helix-loop-helix (bHLH) domain;IPR036638 Helix-loop-helix DNA-binding domain superfamily;PTHR12565 ;IPR011598 Myc-type, basic helix-loop-helix (bHLH) domain;IPR036638 Helix-loop-helix DNA-binding domain superfamily;IPR011598 Myc-type, basic helix-loop-helix (bHLH) domain;IPR011598 Myc-type, basic helix-loop-helix (bHLH) domain;	PKS03271.1	PKS03271.1 Max-like protein X [Cercospora zeina]	100	200	0	0	1	200	201	1	200	200	6.27e-124	357	348901	KK344_g1875.t1	KK468_g687.t1	KK511_g10025.t1	KK232_g7540.t1	KK758_g5840.t1	KS288_g5164.t1	KT520_g3195.t1	UF009_g4834.t1	UG032_g246.t1	UK038_g4893.t1	UL101_g8214.t1	UM001_g7022.t1	UN092_g3692.t1	ZB007_g4441.t1	ZB009_g8938.t1	ZC124_g7218.t1	ZC074_g6140.t1	ZC097_g3577.t1	ZE017_g4525.t1	ZN069_g2991.t1	ZN079_g8267.t1	ZC019_g3146.t1	ZC045_g7926.t1	ZC092_g3820.t1
N0.HOG0000141	OG0000137	n0	Core	31	13	18	0		N/A (non-secreted)	Coil ;	PKS03272.1	PKS03272.1 hypothetical protein BST61_czeina7g000790 [Cercospora zeina]	100	436	0	0	1	436	437	1	436	436	0	854	348901	KK344_g1876.t1	KK468_g688.t1	KK511_g10026.t1	KK232_g7539.t1	KK758_g5841.t1	KS288_g5165.t1	KT520_g3196.t1	UF009_g4833.t1	UG032_g245.t1	UK038_g4892.t1	UL101_g8213.t1	UM001_g7021.t1	UN092_g3693.t1	ZB007_g4440.t1	ZB009_g8939.t1	ZC124_g7217.t1	ZC074_g6141.t1	ZC097_g3578.t1	ZE017_g4524.t1	ZN069_g2990.t1	ZN079_g8266.t1	ZC019_g3145.t1	ZC045_g7927.t1	ZC092_g3821.t1
N0.HOG0000142	OG0000138	n0	Core	31	13	18	0		N/A (non-secreted)	IPR013087 Zinc finger C2H2-type;PTHR23067:SF38 ;PTHR23067 ;Coil ;IPR003604 Matrin/U1-C-like, C2H2-type zinc finger;IPR022755 Zinc finger, double-stranded RNA binding;IPR036236 Zinc finger C2H2 superfamily;Coil ;	PKS03288.1	PKS03288.1 U4/U6.U5 small nuclear ribonucleoprotein component snu23 [Cercospora zeina]	100	215	0	0	1	215	216	1	215	215	4.37e-136	389	348901	KK344_g1877.t1	KK468_g689.t1	KK511_g10027.t1	KK232_g7538.t1	KK758_g5842.t1	KS288_g5166.t1	KT520_g3197.t1	UF009_g4832.t1	UG032_g244.t1	UK038_g4891.t1	UL101_g8212.t1	UM001_g9044.t1	UN092_g3694.t1	ZB007_g4439.t1	ZB009_g8940.t1	ZC124_g7216.t1	ZC074_g6142.t1	ZC097_g3579.t1	ZE017_g4523.t1	ZN069_g2989.t1	ZN079_g8265.t1	ZC019_g3144.t1	ZC045_g10093.t1	ZC092_g3822.t1
N0.HOG0000143	OG0000139	n0	Core	31	13	18	0		N/A (non-secreted)	G3DSA:3.10.450.50 ;IPR032710 NTF2-like domain superfamily;IPR013100 Limonene-1,2-epoxide hydrolase;	*	XP_023448856.1 hypothetical protein CB0940_07756 [Cercospora beticola]<>PIA88702.1 hypothetical protein CB0940_07756 [Cercospora beticola]	95.3	150	6	1	1	149	150	1	150	150	2.05e-93	276	122368	KK344_g1878.t1	KK468_g690.t1	KK511_g10028.t1	KK232_g7537.t1	KK758_g5843.t1	KS288_g5167.t1	KT520_g3198.t1	UF009_g4831.t1	UG032_g243.t1	UK038_g4890.t1	UL101_g8211.t1	UM001_g9043.t1	UN092_g3695.t1	ZB007_g4438.t1	ZB009_g8941.t1	ZC124_g7215.t1	ZC074_g6143.t1	ZC097_g3580.t1	ZE017_g4522.t1	ZN069_g2988.t1	ZN079_g8264.t1	ZC019_g3143.t1	ZC045_g10092.t1	ZC092_g3823.t1
N0.HOG0000144	OG0000140	n0	Core	31	13	18	0		N/A (non-secreted)	IPR029068 Glyoxalase/Bleomycin resistance protein/Dihydroxybiphenyl dioxygenase;IPR029068 Glyoxalase/Bleomycin resistance protein/Dihydroxybiphenyl dioxygenase;PTHR39175 ;	PKS03304.1	PKS03304.1 hypothetical protein BST61_czeina7g001110 [Cercospora zeina]	88.7	151	0	1	4	137	138	5	155	155	1.43e-91	271	348901	KK344_g1879.t1	KK468_g691.t1	KK511_g10029.t1	KK232_g7536.t1	KK758_g5844.t1	KS288_g5168.t1	KT520_g3199.t1	UF009_g4830.t1	UG032_g242.t1	UK038_g4889.t1	UL101_g8210.t1	UM001_g9042.t1	UN092_g3696.t1	ZB007_g4437.t1	ZB009_g8942.t1	ZC124_g7214.t1	ZC074_g6144.t1	ZC097_g3581.t1	ZE017_g4521.t1	ZN069_g2987.t1	ZN079_g8263.t1	ZC019_g3142.t1	ZC045_g10091.t1	ZC092_g3824.t1
N0.HOG0000145	OG0000141	n0	Core	31	13	18	0		N/A (non-secreted)	PTHR24305 ;PF13561 Enoyl-(Acyl carrier protein) reductase;IPR001128 Cytochrome P450;IPR017972 Cytochrome P450, conserved site;IPR020904 Short-chain dehydrogenase/reductase, conserved site;cd05233 SDR_c;IPR036396 Cytochrome P450 superfamily;IPR036291 NAD(P)-binding domain superfamily;G3DSA:3.40.50.720 ;IPR002347 Short-chain dehydrogenase/reductase SDR;IPR002347 Short-chain dehydrogenase/reductase …	PKS03273.1	PKS03273.1 Pisatin demethylase [Cercospora zeina]	99.1	464	4	0	59	522	823	1	464	490	0	912	348901	KK344_g1880.t1	KK468_g692.t1	KK511_g10030.t1	KK232_g7535.t1	KK758_g5845.t1	KS288_g5169.t1	KT520_g3200.t1	UF009_g4829.t1	UG032_g241.t1	UK038_g4888.t1	UL101_g8209.t1	UM001_g9041.t1	UN092_g3697.t1	ZB007_g4436.t1	ZB009_g8943.t1	ZC124_g7213.t1	ZC074_g6145.t1	ZC097_g3582.t1	ZE017_g4520.t1	ZN069_g2986.t1	ZN079_g8262.t1	ZC019_g3141.t1	ZC045_g10090.t1	ZC092_g3825.t1
N0.HOG0000146	OG0000142	n0	Core	31	13	18	0		'Non-effector'	IPR002509 NodB homology domain;IPR011330 Glycoside hydrolase/deacetylase, beta/alpha-barrel;G3DSA:3.20.20.370 ;PTHR10587 ;IPR002509 NodB homology domain;TMhelix Region of a membrane-bound protein predicted to be embedded in the membrane.;	PKS03289.1	PKS03289.1 putative 30.6 kDa protein in fumA 3' region [Cercospora zeina]	86.4	242	0	1	1	209	210	1	242	242	3.42e-140	400	348901	KK344_g1881.t1	KK468_g693.t1	KK511_g10031.t1	KK232_g7534.t1	KK758_g5846.t1	KS288_g5170.t1	KT520_g3201.t1	UF009_g4828.t1	UG032_g240.t1	UK038_g4887.t1	UL101_g8208.t1	UM001_g9040.t1	UN092_g3698.t1	ZB007_g4435.t1	ZB009_g8944.t1	ZC124_g7212.t1	ZC074_g6146.t1	ZC097_g3583.t1	ZE017_g4519.t1	ZN069_g2985.t1	ZN079_g8261.t1	ZC019_g3140.t1	ZC045_g10089.t1	ZC092_g3826.t1
N0.HOG0000147	OG0000143	n0	Core	31	13	18	0		N/A (non-secreted)	IPR017153 Cytosolic nonspecific dipeptidase/DUG1;IPR011650 Peptidase M20, dimerisation domain;SSF53187 ;SSF53187 ;PTHR43270 ;PTHR43270:SF4 ;IPR002933 Peptidase M20;IPR001261 ArgE/DapE/ACY1/CPG2/YscS, conserved site;IPR017153 Cytosolic nonspecific dipeptidase/DUG1;G3DSA:3.30.70.360 ;G3DSA:3.40.630.10 ;G3DSA:3.40.630.10 ;	PKS03275.1	PKS03275.1 Cys-Gly metallodipeptidase dug1 [Cercospora zeina]	100	481	0	0	1	481	482	1	481	481	0	995	348901	KK344_g1882.t1	KK468_g694.t1	KK511_g10032.t1	KK232_g7533.t1	KK758_g5847.t1	KS288_g5171.t1	KT520_g3202.t1	UF009_g4827.t1	UG032_g239.t1	UK038_g4886.t1	UL101_g8207.t1	UM001_g9039.t1	UN092_g3699.t1	ZB007_g4434.t1	ZB009_g8945.t1	ZC124_g7211.t1	ZC074_g6147.t1	ZC097_g3584.t1	ZE017_g4518.t1	ZN069_g2984.t1	ZN079_g8260.t1	ZC019_g3139.t1	ZC045_g10088.t1	ZC092_g3827.t1
N0.HOG0000148	OG0000144	n0	Core	31	13	18	0		'Non-effector'	-	PKS03290.1	PKS03290.1 hypothetical protein BST61_czeina7g000970 [Cercospora zeina]	100	226	0	0	1	226	227	1	226	226	2.13e-114	335	348901	KK344_g1883.t1	KK468_g695.t1	KK511_g10033.t1	KK232_g7532.t1	KK758_g5848.t1	KS288_g5172.t1	KT520_g3203.t1	UF009_g4826.t1	UG032_g238.t1	UK038_g4885.t1	UL101_g8206.t1	UM001_g9038.t1	UN092_g3700.t1	ZB007_g4433.t1	ZB009_g8946.t1	ZC124_g7210.t1	ZC074_g6148.t1	ZC097_g3585.t1	ZE017_g4517.t1	ZN069_g2983.t1	ZN079_g8259.t1	ZC019_g3138.t1	ZC045_g10087.t1	ZC092_g3828.t1
N0.HOG0000149	OG0000145	n0	Core	31	13	18	0		N/A (non-secreted)	-	PKS03291.1	PKS03291.1 hypothetical protein BST61_czeina7g000980 [Cercospora zeina]	96.4	523	0	1	1	504	505	1	523	523	0	982	348901	KK344_g1884.t1	KK468_g696.t1	KK511_g10034.t1	KK232_g7531.t1	KK758_g5849.t1	KS288_g5173.t1	KT520_g3204.t1	UF009_g4825.t1	UG032_g237.t1	UK038_g4884.t1	UL101_g8205.t1	UM001_g9037.t1	UN092_g3701.t1	ZB007_g4432.t1	ZB009_g8947.t1	ZC124_g7209.t1	ZC074_g6149.t1	ZC097_g3586.t1	ZE017_g4516.t1	ZN069_g2982.t1	ZN079_g8258.t1	ZC019_g3137.t1	ZC045_g10086.t1	ZC092_g3829.t1
N0.HOG0000150	OG0000146	n0	Core	31	13	18	0		N/A (non-secreted)	IPR036034 PDZ superfamily;G3DSA:2.30.42.10 ;IPR035269 26S Proteasome non-ATPase regulatory subunit 9;Coil ;cd00989 PDZ_metalloprotease;IPR001478 PDZ domain;	PKS03292.1	PKS03292.1 26S proteasome non-ATPase regulatory subunit 9 [Cercospora zeina]	100	229	0	0	1	229	230	1	229	229	1.42e-157	444	348901	KK344_g1885.t1	KK468_g697.t1	KK511_g10035.t1	KK232_g7530.t1	KK758_g5850.t1	KS288_g5174.t1	KT520_g3205.t1	UF009_g4824.t1	UG032_g236.t1	UK038_g4883.t1	UL101_g8204.t1	UM001_g9036.t1	UN092_g3702.t1	ZB007_g4431.t1	ZB009_g8948.t1	ZC124_g7208.t1	ZC074_g6150.t1	ZC097_g3587.t1	ZE017_g4515.t1	ZN069_g2981.t1	ZN079_g8257.t1	ZC019_g3136.t1	ZC045_g10085.t1	ZC092_g3830.t1
N0.HOG0000151	OG0000147	n0	Core	31	13	18	0		N/A (non-secreted)	IPR018028 Catalase, mono-functional, haem-containing;IPR029062 Class I glutamine amidotransferase-like;IPR011614 Catalase core domain;IPR020835 Catalase superfamily;IPR011614 Catalase core domain;IPR024712 Catalase, mono-functional, haem-containing, clade 2;IPR018028 Catalase, mono-functional, haem-containing;IPR018028 Catalase, mono-functional, haem-containing;IPR018028 Catalase, mono-functional…	PKS03276.1	PKS03276.1 Catalase A [Cercospora zeina]	98.9	759	8	0	55	813	814	18	776	776	0	1536	348901	KK344_g1886.t1	KK468_g698.t1	KK511_g10036.t1	KK232_g7529.t1	KK758_g5851.t1	KS288_g5175.t1	KT520_g3206.t1	UF009_g4823.t1	UG032_g235.t1	UK038_g4882.t1	UL101_g8203.t1	UM001_g9035.t1	UN092_g3703.t1	ZB007_g4430.t1	ZB009_g8949.t1	ZC124_g7207.t1	ZC074_g6151.t1	ZC097_g3588.t1	ZE017_g4514.t1	ZN069_g2980.t1	ZN079_g8256.t1	ZC019_g3135.t1	ZC045_g10084.t1	ZC092_g3831.t1
N0.HOG0000152	OG0000148	n0	Core	31	13	18	0		N/A (non-secreted)	-	PKS03293.1	PKS03293.1 hypothetical protein BST61_czeina7g001000 [Cercospora zeina]	100	74	0	0	1	74	75	1	74	74	4.07e-42	140	348901	KK344_g1887.t1	KK468_g699.t1	KK511_g10037.t1	KK232_g7528.t1	KK758_g5852.t1	KS288_g5176.t1	KT520_g7441.t1	UF009_g4822.t1	UG032_g234.t1	UK038_g4881.t1	UL101_g8202.t1	UM001_g9034.t1	UN092_g3704.t1	ZB007_g4429.t1	ZB009_g8950.t1	ZC124_g7206.t1	ZC074_g6152.t1	ZC097_g3589.t1	ZE017_g4513.t1	ZN069_g2979.t1	ZN079_g8255.t1	ZC019_g3134.t1	ZC045_g10083.t1	ZC092_g3832.t1
N0.HOG0000153	OG0000149	n0	Core	31	13	18	0		N/A (non-secreted)	IPR027532 Mitochondrial distribution and morphology protein 12;IPR027532 Mitochondrial distribution and morphology protein 12;IPR031468 Synaptotagmin-like mitochondrial-lipid-binding domain;IPR019411 MMM1 domain;	PKS03277.1	PKS03277.1 Mitochondrial distribution and morphology protein 12 [Cercospora zeina]	100	381	0	0	75	455	456	5	385	385	5.73e-274	755	348901	KK344_g1888.t1	KK468_g700.t1	KK511_g1428.t1	KK232_g7527.t1	KK758_g5853.t1	KS288_g5177.t1	KT520_g7440.t1	UF009_g4821.t1	UG032_g233.t1	UK038_g4880.t1	UL101_g8201.t1	UM001_g9033.t1	UN092_g3705.t1	ZB007_g4428.t1	ZB009_g8951.t1	ZC124_g7205.t1	ZC074_g6153.t1	ZC097_g3590.t1	ZE017_g4512.t1	ZN069_g2978.t1	ZN079_g8254.t1	ZC019_g3133.t1	ZC045_g10082.t1	ZC092_g3833.t1
N0.HOG0000154	OG0000150	n0	Core	31	13	18	0		N/A (non-secreted)	IPR036345 Exoribonuclease, PH domain 2 superfamily;IPR020568 Ribosomal protein S5 domain 2-type fold;cd11370 RNase_PH_RRP41;IPR001247 Exoribonuclease, phosphorolytic domain 1;PTHR11953:SF0 ;PTHR11953 ;IPR027408 PNPase/RNase PH domain superfamily;	PKS03294.1	PKS03294.1 Exosome complex component ski6 [Cercospora zeina]	100	251	0	0	1	251	252	1	251	251	6.25e-172	483	348901	KK344_g1889.t1	KK468_g701.t1	KK511_g1429.t1	KK232_g7526.t1	KK758_g5854.t1	KS288_g5178.t1	KT520_g7439.t1	UF009_g4820.t1	UG032_g232.t1	UK038_g4879.t1	UL101_g8200.t1	UM001_g9032.t1	UN092_g3706.t1	ZB007_g4427.t1	ZB009_g8952.t1	ZC124_g7204.t1	ZC074_g6154.t1	ZC097_g3591.t1	ZE017_g4511.t1	ZN069_g2977.t1	ZN079_g8253.t1	ZC019_g3132.t1	ZC045_g10081.t1	ZC092_g3834.t1
N0.HOG0000155	OG0000151	n0	Core	31	13	18	0		N/A (non-secreted)	cd06184 flavohem_like_fad_nad_binding;IPR009050 Globin-like superfamily;IPR008333 Oxidoreductase, FAD-binding domain;IPR001834 NADH:cytochrome b5 reductase (CBR);IPR001834 NADH:cytochrome b5 reductase (CBR);IPR001834 NADH:cytochrome b5 reductase (CBR);PTHR43396 ;IPR001433 Oxidoreductase FAD/NAD(P)-binding;G3DSA:3.40.50.80 ;SSF52343 ;IPR017938 Riboflavin synthase-like beta-barrel;IPR017927 Ferredo…	PKS03278.1	PKS03278.1 Flavohemoprotein [Cercospora zeina]	99.7	375	1	0	2	376	397	63	437	655	1.28e-262	734	348901	KK344_g1890.t1	KK468_g702.t1	KK511_g1430.t1	KK232_g7525.t1	KK758_g5855.t1	KS288_g5179.t1	KT520_g7438.t1	UF009_g4819.t1	UG032_g231.t1	UK038_g4878.t1	UL101_g8199.t1	UM001_g9031.t1	UN092_g3707.t1	ZB007_g4426.t1	ZB009_g8953.t1	ZC124_g7203.t1	ZC074_g6155.t1	ZC097_g3592.t1	ZE017_g4510.t1	ZN069_g2976.t1	ZN079_g8252.t1	ZC019_g3131.t1	ZC045_g10080.t1	ZC092_g3835.t1
N0.HOG0000156	OG0000152	n0	Core	31	13	18	0		N/A (non-secreted)	IPR001841 Zinc finger, RING-type;PTHR22765:SF43 ;SSF57850 ;IPR013083 Zinc finger, RING/FYVE/PHD-type;TMhelix Region of a membrane-bound protein predicted to be embedded in the membrane.;IPR001841 Zinc finger, RING-type;IPR001841 Zinc finger, RING-type;PTHR22765 ;cd16454 RING-H2_PA-TM-RING;	PKS03295.1	PKS03295.1 putative RING finger membrane protein C15C4.06c [Cercospora zeina]	99.8	539	1	0	3	541	542	14	552	552	0	1087	348901	KK344_g1891.t1	KK468_g703.t1	KK511_g1431.t1	KK232_g7524.t1	KK758_g5856.t1	KS288_g5180.t1	KT520_g7437.t1	UF009_g4818.t1	UG032_g230.t1	UK038_g4877.t1	UL101_g8198.t1	UM001_g9030.t1	UN092_g3708.t1	ZB007_g4425.t1	ZB009_g8954.t1	ZC124_g7202.t1	ZC074_g6156.t1	ZC097_g3593.t1	ZE017_g4509.t1	ZN069_g2975.t1	ZN079_g8251.t1	ZC019_g3130.t1	ZC045_g10079.t1	ZC092_g3836.t1
N0.HOG0000157	OG0000153	n0	Core	31	13	18	0		N/A (non-secreted)	IPR019340 Histone acetyltransferases subunit 3;Coil ;IPR019340 Histone acetyltransferases subunit 3;	PKS03279.1	PKS03279.1 Chromatin-remodeling complexes subunit ngg1 [Cercospora zeina]	100	654	0	0	1	654	655	1	654	654	0	1233	348901	KK344_g1892.t1	KK468_g704.t1	KK511_g1432.t1	KK232_g7523.t1	KK758_g5857.t1	KS288_g5181.t1	KT520_g7436.t1	UF009_g4817.t1	UG032_g229.t1	UK038_g4876.t1	UL101_g8197.t1	UM001_g9029.t1	UN092_g3709.t1	ZB007_g4424.t1	ZB009_g8955.t1	ZC124_g7201.t1	ZC074_g6157.t1	ZC097_g3594.t1	ZE017_g4508.t1	ZN069_g2974.t1	ZN079_g8250.t1	ZC019_g3129.t1	ZC045_g10078.t1	ZC092_g3837.t1
N0.HOG0000158	OG0000154	n0	Core	31	13	18	0		N/A (non-secreted)	IPR002867 IBR domain;IPR002867 IBR domain;SSF57850 ;PTHR11685:SF126 ;G3DSA:1.20.120.1750 ;SSF57850 ;IPR031127 E3 ubiquitin ligase RBR family;IPR031127 E3 ubiquitin ligase RBR family;SSF57850 ;IPR013083 Zinc finger, RING/FYVE/PHD-type;IPR001841 Zinc finger, RING-type;IPR001841 Zinc finger, RING-type;IPR017907 Zinc finger, RING-type, conserved site;IPR001841 Zinc finger, RING-type;PTHR11685:SF126 ;	PKS03280.1	PKS03280.1 IBR finger domain protein [Cercospora zeina]	99.7	322	1	0	14	335	427	1	322	335	6.63e-228	635	348901	KK344_g1893.t1	KK468_g705.t1	KK511_g1433.t1	KK232_g7522.t1	KK758_g5858.t1	KS288_g5182.t1	KT520_g7435.t1	UF009_g4816.t1	UG032_g228.t1	UK038_g4875.t1	UL101_g8196.t1	UM001_g9028.t1	UN092_g3710.t1	ZB007_g4423.t1	ZB009_g8956.t1	ZC124_g7200.t1	ZC074_g6158.t1	ZC097_g3595.t1	ZE017_g4507.t1	ZN069_g2973.t1	ZN079_g8249.t1	ZC019_g3128.t1	ZC045_g10077.t1	ZC092_g3838.t1
N0.HOG0000159	OG0000155	n0	Core	31	13	18	0		N/A (non-secreted)	TMhelix Region of a membrane-bound protein predicted to be embedded in the membrane.;	PKS03296.1	PKS03296.1 hypothetical protein BST61_czeina7g001030 [Cercospora zeina]	100	210	0	0	1	210	427	1	210	215	7.59e-151	435	348901	KK344_g1894.t1	KK468_g706.t1	KK511_g1434.t1	KK232_g7521.t1	KK758_g5859.t1	KS288_g5183.t1	KT520_g7434.t1	UF009_g4815.t1	UG032_g227.t1	UK038_g4874.t1	UL101_g8195.t1	UM001_g9027.t1	UN092_g3711.t1	ZB007_g4422.t1	ZB009_g8957.t1	ZC124_g7199.t1	ZC074_g6159.t1	ZC097_g3596.t1	ZE017_g4506.t1	ZN069_g2972.t1	ZN079_g8248.t1	ZC019_g3127.t1	ZC045_g10076.t1	ZC092_g3839.t1
N0.HOG0000160	OG0000156	n0	Core	31	13	18	0		N/A (non-secreted)	-	*	*	-1	-1	-1	-1	-1	-1	84	-1	-1	-1	-1	-1	0	KK344_g1895.t1	KK468_g707.t1	KK511_g1435.t1	KK232_g7520.t1	KK758_g5860.t1	KS288_g5184.t1	KT520_g7433.t1	UF009_g4814.t1	UG032_g226.t1	UK038_g4873.t1	UL101_g8194.t1	UM001_g9026.t1	UN092_g3712.t1	ZB007_g4421.t1	ZB009_g8958.t1	ZC124_g7198.t1	ZC074_g6160.t1	ZC097_g3597.t1	ZE017_g4505.t1	ZN069_g2971.t1	ZN079_g8247.t1	ZC019_g3126.t1	ZC045_g10075.t1	ZC092_g3840.t1
N0.HOG0000161	OG0000157	n0	Core	31	13	18	0		N/A (non-secreted)	Coil ;IPR010422 Coiled-coil domain-containing protein 124;IPR010422 Coiled-coil domain-containing protein 124;IPR010422 Coiled-coil domain-containing protein 124;Coil ;	PKS03297.1	PKS03297.1 Coiled-coil domain-containing protein 124-like protein [Cercospora zeina]	80.1	206	41	0	44	249	250	10	215	215	4.99e-66	213	348901	KK344_g1896.t1	KK468_g708.t1	KK511_g1436.t1	KK232_g7519.t1	KK758_g5861.t1	KS288_g5185.t1	KT520_g7432.t1	UF009_g4813.t1	UG032_g225.t1	UK038_g4872.t1	UL101_g8193.t1	UM001_g9025.t1	UN092_g3713.t1	ZB007_g4420.t1	ZB009_g8959.t1	ZC124_g7197.t1	ZC074_g6161.t1	ZC097_g3598.t1	ZE017_g4504.t1	ZN069_g2970.t1	ZN079_g8246.t1	ZC019_g3125.t1	ZC045_g10074.t1	ZC092_g3841.t1
N0.HOG0000162	OG0000158	n0	Core	31	13	18	0		N/A (non-secreted)	G3DSA:3.40.1090.10 ;cd07199 Pat17_PNPLA8_PNPLA9_like;IPR002641 Patatin-like phospholipase domain;cd16449 RING-HC;IPR002641 Patatin-like phospholipase domain;IPR016035 Acyl transferase/acyl hydrolase/lysophospholipase;IPR001841 Zinc finger, RING-type;PTHR24185 ;IPR017907 Zinc finger, RING-type, conserved site;IPR027417 P-loop containing nucleoside triphosphate hydrolase;	PKS03281.1	PKS03281.1 hypothetical protein BST61_czeina7g000880 [Cercospora zeina]	99.8	1329	3	0	57	1385	1391	25	1353	1558	0	2671	348901	KK344_g1897.t1	KK468_g709.t1	KK511_g1437.t1	KK232_g7518.t1	KK758_g5862.t1	KS288_g5186.t1	KT520_g7431.t1	UF009_g4812.t1	UG032_g224.t1	UK038_g4871.t1	UL101_g8192.t1	UM001_g9024.t1	UN092_g3714.t1	ZB007_g4419.t1	ZB009_g8960.t1	ZC124_g7196.t1	ZC074_g6162.t1	ZC097_g3599.t1	ZE017_g4503.t1	ZN069_g2969.t1	ZN079_g8245.t1	ZC019_g3124.t1	ZC045_g10073.t1	ZC092_g3842.t1
N0.HOG0000163	OG0000159	n0	Core	31	13	18	1		N/A (non-secreted)	-	PKS03281.1	PKS03281.1 hypothetical protein BST61_czeina7g000880 [Cercospora zeina]	95.1	123	0	1	1	123	159	1441	1557	1558	2.84e-67	231	348901	KK344_g1898.t1	KK468_g710.t1	KK511_g1438.t1	KK232_g7517.t1	KK758_g5863.t1	KS288_g5187.t1	KT520_g7430.t1	UF009_g4811.t1	UG032_g223.t1	UK038_g4870.t1	UL101_g8191.t1	UM001_g9023.t1	UN092_g3715.t1	ZB007_g4418.t1	ZB009_g8961.t1	ZC124_g7195.t1	ZC074_g6163.t1	ZC097_g3600.t1	ZE017_g4502.t1	ZN069_g2968.t1	ZN079_g8244.t1	ZC019_g3123.t1	ZC045_g10072.t1	ZC092_g3843.t1
N0.HOG0000164	OG0000160	n0	Core	31	13	18	0		N/A (non-secreted)	Coil ;	PKS03298.1	PKS03298.1 hypothetical protein BST61_czeina7g001050 [Cercospora zeina]	95.3	1058	13	2	1	1021	1022	94	1151	1151	0	1789	348901	KK344_g1899.t1	KK468_g711.t1	KK511_g1439.t1	KK232_g7516.t1	KK758_g5864.t1	KS288_g5188.t1	KT520_g7429.t1	UF009_g4810.t1	UG032_g222.t1	UK038_g4869.t1	UL101_g8190.t1	UM001_g9022.t1	UN092_g3716.t1	ZB007_g4417.t1	ZB009_g8962.t1	ZC124_g7194.t1	ZC074_g6164.t1	ZC097_g3601.t1	ZE017_g4501.t1	ZN069_g2967.t1	ZN079_g8243.t1	ZC019_g3122.t1	ZC045_g10071.t1	ZC092_g3844.t1
N0.HOG0000165	OG0000161	n0	Core	31	13	18	0		N/A (non-secreted)	TMhelix Region of a membrane-bound protein predicted to be embedded in the membrane.;TMhelix Region of a membrane-bound protein predicted to be embedded in the membrane.;TMhelix Region of a membrane-bound protein predicted to be embedded in the membrane.;IPR009447 GWT1;TMhelix Region of a membrane-bound protein predicted to be embedded in the membrane.;Coil ;IPR009447 GWT1;TMhelix Region of a mem…	PKS03282.1	PKS03282.1 GPI-anchored wall transfer protein 1 [Cercospora zeina]	100	540	0	0	1	540	541	1	540	540	0	1063	348901	KK344_g1900.t1	KK468_g712.t1	KK511_g1440.t1	KK232_g7515.t1	KK758_g5865.t1	KS288_g5189.t1	KT520_g7428.t1	UF009_g4809.t1	UG032_g221.t1	UK038_g4868.t1	UL101_g8189.t1	UM001_g9021.t1	UN092_g3717.t1	ZB007_g4416.t1	ZB009_g5764.t1	ZC124_g7193.t1	ZC074_g6165.t1	ZC097_g3602.t1	ZE017_g4500.t1	ZN069_g2966.t1	ZN079_g8242.t1	ZC019_g3121.t1	ZC045_g10070.t1	ZC092_g3845.t1
N0.HOG0000166	OG0000162	n0	Core	31	13	18	0		N/A (non-secreted)	IPR019558 Mammalian uncoordinated homology 13, subgroup, domain 2;PTHR10774 ;Coil ;G3DSA:1.10.357.50 ;IPR000008 C2 domain;cd04043 C2_Munc13_fungal;IPR014772 Mammalian uncoordinated homology 13, domain 2;IPR014770 Munc13 homology 1;PTHR10774:SF154 ;IPR000008 C2 domain;IPR035892 C2 domain superfamily;IPR000008 C2 domain;SSF49562 ;	PKS03283.1	PKS03283.1 Uncharacterized protein BST61_czeina7g000900 [Cercospora zeina]	100	1392	0	0	1	1392	1393	27	1418	1418	0	2728	348901	KK344_g1901.t1	KK468_g713.t1	KK511_g1441.t1	KK232_g7514.t1	KK758_g5866.t1	KS288_g5190.t1	KT520_g7427.t1	UF009_g4808.t1	UG032_g220.t1	UK038_g4867.t1	UL101_g8188.t1	UM001_g9020.t1	UN092_g3718.t1	ZB007_g4415.t1	ZB009_g5765.t1	ZC124_g7192.t1	ZC074_g6166.t1	ZC097_g3603.t1	ZE017_g4499.t1	ZN069_g2965.t1	ZN079_g8241.t1	ZC019_g3120.t1	ZC045_g10069.t1	ZC092_g3846.t1
N0.HOG0000167	OG0000163	n0	Core	31	13	18	0		N/A (non-secreted)	IPR005576 RNA polymerase Rpb7, N-terminal;IPR036898 RNA polymerase Rpb7-like, N-terminal domain superfamily;cd04328 RNAP_I_Rpa43_N;PTHR12709:SF5 ;G3DSA:2.40.50.1060 ;PTHR12709 ;	PKS03299.1	PKS03299.1 DNA-directed RNA polymerase I subunit RPA43 [Cercospora zeina]	100	220	0	0	1	220	283	1	220	223	4.34e-153	435	348901	KK344_g1902.t1	KK468_g714.t1	KK511_g1442.t1	KK232_g7513.t1	KK758_g5867.t1	KS288_g5191.t1	KT520_g7426.t1	UF009_g4807.t1	UG032_g219.t1	UK038_g4866.t1	UL101_g8187.t1	UM001_g9019.t1	UN092_g3719.t1	ZB007_g4414.t1	ZB009_g5766.t1	ZC124_g7191.t1	ZC074_g6167.t1	ZC097_g3604.t1	ZE017_g4498.t1	ZN069_g2964.t1	ZN079_g8240.t1	ZC019_g3119.t1	ZC045_g10068.t1	ZC092_g3847.t1
N0.HOG0000168	OG0000164	n0	Core	31	13	18	0		N/A (non-secreted)	IPR001623 DnaJ domain;IPR001623 DnaJ domain;IPR001623 DnaJ domain;IPR001623 DnaJ domain;IPR001623 DnaJ domain;IPR001623 DnaJ domain;TMhelix Region of a membrane-bound protein predicted to be embedded in the membrane.;IPR036869 Chaperone J-domain superfamily;IPR036869 Chaperone J-domain superfamily;PTHR43888 ;TMhelix Region of a membrane-bound protein predicted to be embedded in the membrane.;TMhe…	PKR96024.1	PPJ51278.1 hypothetical protein CBER1_08930 [Cercospora berteroae]	86.2	363	50	0	1	363	366	1	363	368	4.38e-223	622	357750	KK344_g1903.t1	KK468_g715.t1	KK511_g1443.t1	KK232_g7512.t1	KK758_g5868.t1	KS288_g5192.t1	KT520_g7425.t1	UF009_g4806.t1	UG032_g218.t1	UK038_g4865.t1	UL101_g8186.t1	UM001_g9018.t1	UN092_g3720.t1	ZB007_g4413.t1	ZB009_g5767.t1	ZC124_g7190.t1	ZC074_g6168.t1	ZC097_g3605.t1	ZE017_g4497.t1	ZN069_g2963.t1	ZN079_g8239.t1	ZC019_g3118.t1	ZC045_g10067.t1	ZC092_g3848.t1
N0.HOG0000169	OG0000165	n0	Core	31	13	18	0		N/A (non-secreted)	G3DSA:1.20.1280.50 ;PTHR13252:SF9 ;PTHR13252 ;IPR036047 F-box-like domain superfamily;IPR036047 F-box-like domain superfamily;IPR001810 F-box domain;IPR001810 F-box domain;IPR036322 WD40-repeat-containing domain superfamily;IPR036322 WD40-repeat-containing domain superfamily;IPR036322 WD40-repeat-containing domain superfamily;	PKS03300.1	PKS03300.1 hypothetical protein BST61_czeina7g001070 [Cercospora zeina]	99.7	614	2	0	13	626	627	1	614	614	0	1209	348901	KK344_g1904.t1	KK468_g716.t1	KK511_g1444.t1	KK232_g7511.t1	KK758_g5869.t1	KS288_g5193.t1	KT520_g7424.t1	UF009_g4805.t1	UG032_g217.t1	UK038_g4864.t1	UL101_g8185.t1	UM001_g9017.t1	UN092_g3721.t1	ZB007_g4412.t1	ZB009_g5768.t1	ZC124_g7189.t1	ZC074_g6169.t1	ZC097_g3606.t1	ZE017_g4496.t1	ZN069_g2962.t1	ZN079_g8238.t1	ZC019_g3117.t1	ZC045_g10066.t1	ZC092_g3849.t1
N0.HOG0000170	OG0000166	n0	Core	31	13	18	0		N/A (non-secreted)	IPR013175 INO80 complex, subunit Ies4;IPR013175 INO80 complex, subunit Ies4;	PKS03284.1	PKS03284.1 INO80 complex subunit 4 [Cercospora zeina]	100	260	0	0	1	260	261	1	260	260	7.64e-182	508	348901	KK344_g1905.t1	KK468_g717.t1	KK511_g1445.t1	KK232_g7510.t1	KK758_g5870.t1	KS288_g5194.t1	KT520_g7423.t1	UF009_g4804.t1	UG032_g216.t1	UK038_g4863.t1	UL101_g8184.t1	UM001_g9016.t1	UN092_g3722.t1	ZB007_g4411.t1	ZB009_g5769.t1	ZC124_g7188.t1	ZC074_g6170.t1	ZC097_g3607.t1	ZE017_g4495.t1	ZN069_g2961.t1	ZN079_g8237.t1	ZC019_g3116.t1	ZC045_g10065.t1	ZC092_g3850.t1
N0.HOG0000171	OG0000167	n0	Core	31	13	18	0		N/A (non-secreted)	IPR013144 CRA domain;IPR001870 B30.2/SPRY domain;Coil ;IPR013320 Concanavalin A-like lectin/glucanase domain superfamily;PTHR12864:SF44 ;IPR035782 Ran binding protein 9/10, SPRY domain;PTHR12864 ;IPR024964 CTLH/CRA C-terminal to LisH motif domain;IPR006595 CTLH, C-terminal LisH motif;IPR006594 LIS1 homology motif;IPR006595 CTLH, C-terminal LisH motif;IPR003877 SPRY domain;G3DSA:2.60.120.920 ;IPR0…	PKS03285.1	PKS03285.1 Ran-binding protein 9 [Cercospora zeina]	100	706	0	0	1	706	707	1	706	706	0	1409	348901	KK344_g1906.t1	KK468_g718.t1	KK511_g1446.t1	KK232_g7509.t1	KK758_g5871.t1	KS288_g5195.t1	KT520_g7422.t1	UF009_g4803.t1	UG032_g215.t1	UK038_g4862.t1	UL101_g8183.t1	UM001_g9015.t1	UN092_g3723.t1	ZB007_g4410.t1	ZB009_g5770.t1	ZC124_g7187.t1	ZC074_g6171.t1	ZC097_g3608.t1	ZE017_g4494.t1	ZN069_g2960.t1	ZN079_g8236.t1	ZC019_g3115.t1	ZC045_g10064.t1	ZC092_g3851.t1
N0.HOG0000172	OG0000168	n0	Core	31	13	18	0		N/A (non-secreted)	IPR018714 Protein of unknown function DUF2237;G3DSA:3.30.56.110 ;IPR018714 Protein of unknown function DUF2237;TMhelix Region of a membrane-bound protein predicted to be embedded in the membrane.;	PKS03301.1	PKS03301.1 Sterol 3-beta-glucosyltransferase UGT80B1 [Cercospora zeina]	100	182	0	0	1	182	183	1271	1452	1452	4.78e-114	363	348901	KK344_g1907.t1	KK468_g719.t1	KK511_g1447.t1	KK232_g7508.t1	KK758_g5872.t1	KS288_g5196.t1	KT520_g7421.t1	UF009_g4802.t1	UG032_g214.t1	UK038_g4861.t1	UL101_g8182.t1	UM001_g9014.t1	UN092_g3724.t1	ZB007_g4409.t1	ZB009_g5771.t1	ZC124_g7186.t1	ZC074_g6172.t1	ZC097_g3609.t1	ZE017_g4493.t1	ZN069_g2959.t1	ZN079_g8235.t1	ZC019_g3114.t1	ZC045_g10063.t1	ZC092_g3852.t1
N0.HOG0000173	OG0000169	n0	Core	31	13	18	0		N/A (non-secreted)	IPR004276 Glycosyltransferase family 28, N-terminal domain;cd03784 GT1_Gtf_like;IPR002213 UDP-glucuronosyl/UDP-glucosyltransferase;PTHR11926:SF704 ;IPR003903 Ubiquitin interacting motif;G3DSA:3.40.50.2000 ;Coil ;SSF53756 ;SSF53756 ;IPR003903 Ubiquitin interacting motif;IPR003903 Ubiquitin interacting motif;IPR003903 Ubiquitin interacting motif;IPR003903 Ubiquitin interacting motif;PTHR11926 ;	PKS03301.1	PKS03301.1 Sterol 3-beta-glucosyltransferase UGT80B1 [Cercospora zeina]	97.9	1240	26	0	27	1266	1286	1	1240	1452	0	2231	348901	KK344_g1908.t1	KK468_g720.t1	KK511_g1448.t1	KK232_g7507.t1	KK758_g5873.t1	KS288_g5197.t1	KT520_g7420.t1	UF009_g4801.t1	UG032_g213.t1	UK038_g4860.t1	UL101_g8181.t1	UM001_g9013.t1	UN092_g3725.t1	ZB007_g4408.t1	ZB009_g5772.t1	ZC124_g7185.t1	ZC074_g6173.t1	ZC097_g3610.t1	ZE017_g4492.t1	ZN069_g2958.t1	ZN079_g8234.t1	ZC019_g3113.t1	ZC045_g10062.t1	ZC092_g3853.t1
N0.HOG0000174	OG0000170	n0	Core	31	13	18	0		N/A (non-secreted)	-	PKS03348.1	PKS03348.1 hypothetical protein BST61_czeina7g001560 [Cercospora zeina]	100	453	0	0	1	453	459	1	453	527	0	876	348901	KK344_g1909.t1	KK468_g721.t1	KK511_g9543.t1	KK232_g6729.t1	KK758_g1936.t1	KS288_g3274.t1	KT520_g6623.t1	UF009_g3129.t1	UG032_g7008.t2	UK038_g10477.t1	UL101_g11031.t1	UM001_g10990.t1	UN092_g8506.t1	ZB007_g4407.t1	ZB009_g3107.t1	ZC124_g6887.t1	ZC074_g10925.t1	ZC097_g8351.t1	ZE017_g2526.t1	ZN069_g2957.t1	ZN079_g4074.t1	ZC019_g2557.t1	ZC045_g6720.t1	ZC092_g9055.t1
N0.HOG0000175	OG0000171	n0	Core	31	13	18	0		N/A (non-secreted)	IPR036786 Ribosome maturation protein SBDS, N-terminal domain superfamily;PTHR10927:SF2 ;PTHR10927 ;IPR019783 Ribosome maturation protein SBDS, N-terminal;IPR036786 Ribosome maturation protein SBDS, N-terminal domain superfamily;	PKS03328.1	PKS03328.1 SDO1-like protein C21C3.19 [Cercospora zeina]	100	113	0	0	1	113	114	1	113	113	1.3e-74	225	348901	KK344_g1910.t1	KK468_g722.t1	KK511_g9542.t1	KK232_g6728.t1	KK758_g1937.t1	KS288_g3275.t1	KT520_g6622.t1	UF009_g3128.t1	UG032_g7009.t1	UK038_g10476.t1	UL101_g11030.t1	UM001_g10989.t1	UN092_g8507.t1	ZB007_g4406.t1	ZB009_g3108.t1	ZC124_g6888.t1	ZC074_g10926.t1	ZC097_g8352.t1	ZE017_g2527.t1	ZN069_g2956.t1	ZN079_g4073.t1	ZC019_g2558.t1	ZC045_g6719.t1	ZC092_g9056.t1
N0.HOG0000176	OG0000172	n0	Core	31	13	18	0		N/A (non-secreted)	IPR000219 Dbl homology (DH) domain;PTHR22826 ;IPR000219 Dbl homology (DH) domain;IPR000219 Dbl homology (DH) domain;IPR035899 Dbl homology (DH) domain superfamily;IPR035899 Dbl homology (DH) domain superfamily;IPR035899 Dbl homology (DH) domain superfamily;IPR035899 Dbl homology (DH) domain superfamily;PTHR22826:SF194 ;	PKS03329.1	PPJ51281.1 hypothetical protein CBER1_08922 [Cercospora berteroae]	87.4	981	124	0	85	1065	1066	13	993	993	0	1660	357750	KK344_g1911.t1	KK468_g723.t1	KK511_g9541.t1	KK232_g6727.t1	KK758_g1938.t1	KS288_g3276.t1	KT520_g6621.t1	UF009_g3127.t1	UG032_g7010.t1	UK038_g10475.t1	UL101_g11029.t1	UM001_g10988.t1	UN092_g8508.t1	ZB007_g4405.t1	ZB009_g3109.t1	ZC124_g6889.t1	ZC074_g10927.t1	ZC097_g8353.t1	ZE017_g2528.t1	ZN069_g2955.t1	ZN079_g4072.t1	ZC019_g2559.t1	ZC045_g6718.t1	ZC092_g9057.t1
N0.HOG0000177	OG0000173	n0	Core	31	13	18	0		N/A (non-secreted)	IPR023346 Lysozyme-like domain superfamily;G3DSA:1.10.530.10 ;TMhelix Region of a membrane-bound protein predicted to be embedded in the membrane.;cd00254 LT_GEWL;	PKS03308.1	PKS03308.1 lytic transglycosylase [Cercospora zeina]	100	228	0	0	82	309	310	1	228	228	1.02e-166	471	348901	KK344_g1912.t1	KK468_g724.t1	KK511_g9540.t1	KK232_g6726.t1	KK758_g1939.t1	KS288_g3277.t1	KT520_g6620.t1	UF009_g3126.t1	UG032_g7011.t1	UK038_g10474.t1	UL101_g11028.t1	UM001_g10987.t1	UN092_g8509.t1	ZB007_g4404.t1	ZB009_g3110.t1	ZC124_g6890.t1	ZC074_g10928.t1	ZC097_g8354.t1	ZE017_g2529.t1	ZN069_g2954.t1	ZN079_g4071.t1	ZC019_g2560.t1	ZC045_g6717.t1	ZC092_g9058.t1
N0.HOG0000178	OG0000174	n0	Core	31	13	18	0		N/A (non-secreted)	TMhelix Region of a membrane-bound protein predicted to be embedded in the membrane.;TMhelix Region of a membrane-bound protein predicted to be embedded in the membrane.;TMhelix Region of a membrane-bound protein predicted to be embedded in the membrane.;TMhelix Region of a membrane-bound protein predicted to be embedded in the membrane.;PTHR34391 ;TMhelix Region of a membrane-bound protein predi…	PKS03330.1	PKS03330.1 UPF0658 Golgi apparatus membrane protein C23H3.04 [Cercospora zeina]	100	347	0	0	1	347	348	285	631	631	1.86e-238	670	348901	KK344_g1913.t1	KK468_g725.t1	KK511_g9539.t1	KK232_g6725.t1	KK758_g1940.t1	KS288_g3278.t1	KT520_g6619.t1	UF009_g3125.t1	UG032_g7012.t1	UK038_g10473.t1	UL101_g11027.t1	UM001_g10986.t1	UN092_g8510.t1	ZB007_g4403.t1	ZB009_g3111.t1	ZC124_g6891.t1	ZC074_g10929.t1	ZC097_g8355.t1	ZE017_g2530.t1	ZN069_g2953.t1	ZN079_g4070.t1	ZC019_g2561.t1	ZC045_g6716.t1	ZC092_g9059.t1
N0.HOG0000179	OG0000175	n0	Core	31	13	18	0		N/A (non-secreted)	IPR012340 Nucleic acid-binding, OB-fold;G3DSA:3.30.930.10 ;PTHR42918:SF5 ;SSF55681 ;IPR004364 Aminoacyl-tRNA synthetase, class II (D/K/N);IPR004365 OB-fold nucleic acid binding domain, AA-tRNA synthetase-type;IPR006195 Aminoacyl-tRNA synthetase, class II;G3DSA:2.40.50.140 ;PTHR42918 ;cd04322 LysRS_N;IPR018149 Lysyl-tRNA synthetase, class II, C-terminal;IPR018149 Lysyl-tRNA synthetase, class II, C…	PKS03309.1	PKS03309.1 Lysine--tRNA ligase [Cercospora zeina]	99.8	582	1	0	15	596	597	1	582	582	0	1163	348901	KK344_g1914.t1	KK468_g726.t1	KK511_g9538.t1	KK232_g6724.t1	KK758_g1941.t1	KS288_g3279.t1	KT520_g6618.t1	UF009_g3124.t1	UG032_g7013.t1	UK038_g10472.t1	UL101_g11026.t1	UM001_g10985.t1	UN092_g8511.t1	ZB007_g4402.t1	ZB009_g3112.t1	ZC124_g6892.t1	ZC074_g10930.t1	ZC097_g8356.t1	ZE017_g2531.t1	ZN069_g2952.t1	ZN079_g4069.t1	ZC019_g2562.t1	ZC045_g6715.t1	ZC092_g9060.t1
N0.HOG0000180	OG0000176	n0	Core	31	13	18	1		N/A (non-secreted)	Coil ;	PKS03331.1	PKS03331.1 hypothetical protein BST61_czeina7g001380 [Cercospora zeina]	100	180	0	0	1	180	207	1	180	270	7.43e-94	284	348901	KK344_g1915.t1	KK468_g727.t1	KK511_g9537.t1	KK232_g6723.t1	KK758_g1942.t1	KS288_g3280.t1	KT520_g6617.t1	UF009_g3123.t1	UG032_g7014.t1	UK038_g10471.t1	UL101_g11025.t1	UM001_g10984.t1	UN092_g8512.t1	ZB007_g4401.t1	ZB009_g3113.t1	ZC124_g6893.t1	ZC074_g10931.t1	ZC097_g8357.t1	ZE017_g2532.t1	ZN069_g2951.t1	ZN079_g4068.t1	ZC019_g2563.t1	ZC045_g6714.t1	ZC092_g9061.t1
N0.HOG0000181	OG0000177	n0	Core	31	13	18	0		N/A (non-secreted)	IPR036869 Chaperone J-domain superfamily;PTHR43948:SF2 ;IPR001623 DnaJ domain;IPR001623 DnaJ domain;IPR018253 DnaJ domain, conserved site;IPR036869 Chaperone J-domain superfamily;IPR001623 DnaJ domain;IPR001623 DnaJ domain;PTHR43948 ;IPR001623 DnaJ domain;IPR001623 DnaJ domain;IPR001623 DnaJ domain;	PKS03332.1	PKS03332.1 Meiotically up-regulated gene 184 protein [Cercospora zeina]	84.2	1124	1	1	1	947	948	1	1124	1124	0	1644	348901	KK344_g1916.t1	KK468_g728.t1	KK511_g9536.t1	KK232_g6722.t1	KK758_g1943.t1	KS288_g3281.t1	KT520_g6616.t1	UF009_g3122.t1	UG032_g7015.t1	UK038_g10470.t1	UL101_g11024.t1	UM001_g10983.t1	UN092_g8513.t1	ZB007_g4400.t1	ZB009_g3114.t1	ZC124_g6894.t1	ZC074_g10932.t1	ZC097_g8358.t1	ZE017_g2533.t1	ZN069_g2950.t1	ZN079_g4067.t1	ZC019_g2564.t1	ZC045_g6713.t1	ZC092_g9062.t1
N0.HOG0000182	OG0000178	n0	Core	31	13	18	1		'Apoplastic effector'	IPR000757 Glycoside hydrolase family 16;cd02181 GH16_fungal_Lam16A_glucanase;PTHR10963 ;PTHR10963 ;IPR000757 Glycoside hydrolase family 16;IPR013320 Concanavalin A-like lectin/glucanase domain superfamily;IPR013320 Concanavalin A-like lectin/glucanase domain superfamily;IPR013320 Concanavalin A-like lectin/glucanase domain superfamily;PTHR10963:SF54 ;PTHR10963:SF54 ;	PKS03310.1	PKS03310.1 putative endo-1,3(4)-beta-glucanase [Cercospora zeina]	100	351	0	0	76	426	427	1	351	351	8.86e-253	699	348901	KK344_g1917.t1	KK468_g729.t1	KK511_g9535.t1	KK232_g6721.t1	KK758_g1944.t1	KS288_g3282.t1	KT520_g6615.t1	UF009_g3121.t1	UG032_g7016.t1	UK038_g10469.t1	UL101_g11023.t1	UM001_g10982.t1	UN092_g8514.t1	ZB007_g4399.t1	ZB009_g3115.t1	ZC124_g6895.t1	ZC074_g10933.t1	ZC097_g8359.t1	ZE017_g2534.t1	ZN069_g2949.t1	ZN079_g4066.t1	ZC019_g2565.t1	ZC045_g6712.t1	ZC092_g9063.t1
N0.HOG0000183	OG0000179	n0	Core	31	13	18	2		N/A (non-secreted)	-	PKS03311.1	PKS03311.1 hypothetical protein BST61_czeina7g001180 [Cercospora zeina]	100	488	0	0	1	488	489	1	488	488	0	994	348901	KK344_g1918.t1	KK468_g730.t1	KK511_g9534.t1	KK232_g6720.t1	KK758_g1945.t1	KS288_g3283.t1	KT520_g6614.t1	UF009_g3120.t1	UG032_g7017.t1	UK038_g10468.t1	UL101_g11022.t1	UM001_g10981.t1	UN092_g8515.t1	ZB007_g4398.t1	ZB009_g3116.t1	ZC124_g6896.t1	ZC074_g10934.t1	ZC097_g8360.t1	ZE017_g2535.t1	ZN069_g2948.t1	ZN079_g4065.t1	ZC019_g2566.t1	ZC045_g6711.t1	ZC092_g9064.t1
N0.HOG0000184	OG0000180	n0	Core	31	13	18	5		N/A (non-secreted)	Coil ;PTHR13140:SF684 ;Coil ;Coil ;Coil ;Coil ;PTHR13140 ;PTHR13140:SF684 ;PTHR13140 ;	PKS03312.1	PKS03312.1 hypothetical protein BST61_czeina7g001190 [Cercospora zeina]	100	749	0	0	1	749	750	1	749	749	0	1352	348901	KK344_g1919.t1	KK468_g731.t1	KK511_g9533.t1	KK232_g6719.t1	KK758_g1946.t1	KS288_g3284.t1	KT520_g6613.t1	UF009_g3119.t1	UG032_g7018.t1	UK038_g10467.t1	UL101_g11021.t1	UM001_g10980.t1	UN092_g8516.t1	ZB007_g4397.t1	ZB009_g3117.t1	ZC124_g6897.t1	ZC074_g10935.t1	ZC097_g8361.t1	ZE017_g2536.t1	ZN069_g2947.t1	ZN079_g4064.t1	ZC019_g2567.t1	ZC045_g6710.t1	ZC092_g9065.t1
N0.HOG0000185	OG0000181	n0	Core	31	13	18	0		N/A (non-secreted)	Coil ;	PKS03313.1	PKS03313.1 hypothetical protein BST61_czeina7g001200 [Cercospora zeina]	100	429	0	0	1	429	430	1	429	429	1.49e-280	772	348901	KK344_g1920.t1	KK468_g732.t1	KK511_g9532.t1	KK232_g6718.t1	KK758_g1947.t1	KS288_g3285.t1	KT520_g6612.t1	UF009_g3118.t1	UG032_g7019.t1	UK038_g10466.t1	UL101_g11020.t1	UM001_g10979.t1	UN092_g8517.t1	ZB007_g4396.t1	ZB009_g3118.t1	ZC124_g6898.t1	ZC074_g10936.t1	ZC097_g8362.t1	ZE017_g2537.t1	ZN069_g2946.t1	ZN079_g4063.t1	ZC019_g2568.t1	ZC045_g6709.t1	ZC092_g9066.t1
N0.HOG0000186	OG0000182	n0	Core	31	13	18	0		N/A (non-secreted)	IPR029045 ClpP/crotonase-like domain superfamily;G3DSA:3.90.226.10 ;IPR001753 Enoyl-CoA hydratase/isomerase;PTHR43684:SF4 ;IPR014748 Enoyl-CoA hydratase, C-terminal;PTHR43684 ;cd06558 crotonase-like;	PKS03333.1	PKS03333.1 3-hydroxypropionyl-coenzyme A dehydratase [Cercospora zeina]	100	326	0	0	1	326	327	1	326	326	1.34e-240	662	348901	KK344_g1921.t1	KK468_g733.t1	KK511_g9531.t1	KK232_g6717.t1	KK758_g1948.t1	KS288_g3286.t1	KT520_g6611.t1	UF009_g3117.t1	UG032_g7020.t1	UK038_g10465.t1	UL101_g11019.t1	UM001_g10978.t1	UN092_g8518.t1	ZB007_g4395.t1	ZB009_g3119.t1	ZC124_g6899.t1	ZC074_g10937.t1	ZC097_g8363.t1	ZE017_g2538.t1	ZN069_g2945.t1	ZN079_g4062.t1	ZC019_g2569.t1	ZC045_g6708.t1	ZC092_g9067.t1
N0.HOG0000187	OG0000183	n0	Core	31	13	18	0		N/A (non-secreted)	-	PKS03349.1	PKS03349.1 hypothetical protein BST61_czeina7g001570 [Cercospora zeina]	80.9	94	0	2	9	84	85	1	94	94	4.53e-41	139	348901	KK344_g1922.t1	KK468_g734.t1	KK511_g9530.t1	KK232_g6716.t1	KK758_g1949.t1	KS288_g3287.t1	KT520_g6610.t1	UF009_g3116.t1	UG032_g7021.t1	UK038_g10464.t1	UL101_g11018.t1	UM001_g10977.t1	UN092_g8519.t1	ZB007_g4394.t1	ZB009_g3120.t1	ZC124_g6900.t1	ZC074_g10938.t1	ZC097_g8364.t1	ZE017_g2539.t1	ZN069_g2944.t1	ZN079_g4061.t1	ZC019_g2570.t1	ZC045_g6707.t1	ZC092_g9068.t1
N0.HOG0000188	OG0000184	n0	Core	31	13	18	0		N/A (non-secreted)	G3DSA:3.20.20.140 ;IPR032465 2-amino-3-carboxymuconate-6-semialdehyde decarboxylase;IPR032466 Metal-dependent hydrolase;PTHR21240:SF15 ;IPR006680 Amidohydrolase-related;	PKS03314.1	PKS03314.1 2,3-dihydroxybenzoate decarboxylase [Cercospora zeina]	100	341	0	0	1	341	342	1	341	341	2.17e-249	686	348901	KK344_g1923.t1	KK468_g735.t1	KK511_g9529.t1	KK232_g6715.t1	KK758_g1950.t1	KS288_g3288.t1	KT520_g6609.t1	UF009_g3115.t1	UG032_g7022.t1	UK038_g10463.t1	UL101_g11017.t1	UM001_g10976.t1	UN092_g8520.t1	ZB007_g4393.t1	ZB009_g3121.t1	ZC124_g6901.t1	ZC074_g10939.t1	ZC097_g8365.t1	ZE017_g2540.t1	ZN069_g2943.t1	ZN079_g4060.t1	ZC019_g2571.t1	ZC045_g6706.t1	ZC092_g9069.t1
N0.HOG0000189	OG0000185	n0	Core	31	13	18	0		N/A (non-secreted)	PTHR26379 ;IPR000210 BTB/POZ domain;IPR000210 BTB/POZ domain;IPR011333 SKP1/BTB/POZ domain superfamily;PTHR26379:SF222 ;	PKS03315.1	PKS03315.1 hypothetical protein BST61_czeina7g001220 [Cercospora zeina]	100	282	0	0	1	282	283	1	282	282	2.28e-194	542	348901	KK344_g1924.t1	KK468_g736.t1	KK511_g9528.t1	KK232_g6714.t1	KK758_g1951.t1	KS288_g3289.t1	KT520_g6608.t1	UF009_g3114.t1	UG032_g10033.t1	UK038_g10462.t1	UL101_g11016.t1	UM001_g10975.t1	UN092_g8521.t1	ZB007_g4392.t1	ZB009_g3122.t1	ZC124_g6902.t1	ZC074_g10940.t1	ZC097_g8366.t1	ZE017_g2541.t1	ZN069_g2942.t1	ZN079_g4059.t1	ZC019_g2572.t1	ZC045_g6705.t1	ZC092_g9070.t1
N0.HOG0000190	OG0000186	n0	Core	31	13	18	0		N/A (non-secreted)	IPR000717 Proteasome component (PCI) domain;G3DSA:1.25.40.570 ;PTHR12732:SF0 ;IPR036388 Winged helix-like DNA-binding domain superfamily;IPR000717 Proteasome component (PCI) domain;PTHR12732 ;	PKS03334.1	PKS03334.1 Protein CSN12-like protein [Cercospora zeina]	91.5	470	1	1	1	431	432	1	470	470	2.4e-308	844	348901	KK344_g1925.t1	KK468_g737.t1	KK511_g9527.t1	KK232_g6713.t1	KK758_g1952.t1	KS288_g3290.t1	KT520_g6607.t1	UF009_g3113.t1	UG032_g10034.t1	UK038_g10461.t1	UL101_g11015.t1	UM001_g10974.t1	UN092_g8522.t1	ZB007_g4391.t1	ZB009_g3123.t1	ZC124_g6903.t1	ZC074_g10941.t1	ZC097_g8367.t1	ZE017_g2542.t1	ZN069_g2941.t1	ZN079_g4058.t1	ZC019_g2573.t1	ZC045_g6704.t1	ZC092_g9071.t1
N0.HOG0000191	OG0000187	n0	Core	31	13	18	0		N/A (non-secreted)	IPR028877 50S ribosomal protein L18Ae/60S ribosomal protein L20 and L18a;G3DSA:3.10.20.10 ;G3DSA:3.10.20.10 ;IPR028877 50S ribosomal protein L18Ae/60S ribosomal protein L20 and L18a;IPR023573 Ribosomal protein 50S-L18Ae/60S-L20/60S-L18A;PTHR10052:SF1 ;SSF160374 ;	PKS03316.1	PKS03316.1 60S ribosomal protein L20-A [Cercospora zeina]	99.4	181	1	0	58	238	239	18	198	198	8.32e-127	366	348901	KK344_g1926.t1	KK468_g738.t1	KK511_g9526.t1	KK232_g6712.t1	KK758_g1953.t1	KS288_g3291.t1	KT520_g6606.t1	UF009_g3112.t1	UG032_g10035.t1	UK038_g10460.t1	UL101_g11014.t1	UM001_g10973.t1	UN092_g8523.t1	ZB007_g4390.t1	ZB009_g3124.t1	ZC124_g6904.t1	ZC074_g10942.t1	ZC097_g8368.t1	ZE017_g2543.t1	ZN069_g2940.t1	ZN079_g4057.t1	ZC019_g2574.t1	ZC045_g6703.t1	ZC092_g9072.t1
N0.HOG0000192	OG0000188	n0	Core	31	13	18	0		N/A (non-secreted)	TMhelix Region of a membrane-bound protein predicted to be embedded in the membrane.;IPR038271 Purine-cytosine permease superfamily;TMhelix Region of a membrane-bound protein predicted to be embedded in the membrane.;PTHR30618 ;TMhelix Region of a membrane-bound protein predicted to be embedded in the membrane.;IPR001248 Purine-cytosine permease;IPR001248 Purine-cytosine permease;TMhelix Region o…	PKS03335.1	PKS03335.1 hypothetical protein BST61_czeina7g001420 [Cercospora zeina]	96.5	431	0	1	1	416	417	1	431	431	0	852	348901	KK344_g1927.t1	KK468_g739.t1	KK511_g9525.t1	KK232_g6711.t1	KK758_g1954.t1	KS288_g3292.t1	KT520_g6605.t1	UF009_g3111.t1	UG032_g10036.t1	UK038_g10459.t1	UL101_g11013.t1	UM001_g10972.t1	UN092_g8524.t1	ZB007_g4389.t1	ZB009_g3125.t1	ZC124_g6905.t1	ZC074_g10943.t1	ZC097_g8369.t1	ZE017_g2544.t1	ZN069_g2939.t1	ZN079_g4056.t1	ZC019_g2575.t1	ZC045_g6702.t1	ZC092_g9073.t1
N0.HOG0000193	OG0000189	n0	Core	31	13	18	2		N/A (non-secreted)	SSF53067 ;SSF160991 ;SSF53067 ;IPR008040 Hydantoinaseoxoprolinase, N-terminal;IPR002821 Hydantoinase A/oxoprolinase;IPR027479 Protein of unknown function DUF917, N-terminal;G3DSA:3.30.420.40 ;PTHR11365:SF10 ;PTHR11365 ;IPR010318 Protein of unknown function DUF917;	PKS03317.1	XP_023449291.1 hypothetical protein CB0940_07806 [Cercospora beticola]<>PIA89137.1 hypothetical protein CB0940_07806 [Cercospora beticola]	86.1	994	80	1	1	936	937	1	994	994	0	1655	122368	KK344_g1928.t1	KK468_g740.t1	KK511_g9524.t1	KK232_g6710.t1	KK758_g1955.t1	KS288_g3293.t1	KT520_g6604.t1	UF009_g3110.t1	UG032_g10037.t1	UK038_g10458.t1	UL101_g11012.t1	UM001_g10971.t1	UN092_g8525.t1	ZB007_g4388.t1	ZB009_g3126.t1	ZC124_g6906.t1	ZC074_g10944.t1	ZC097_g8370.t1	ZE017_g2545.t1	ZN069_g2938.t1	ZN079_g4055.t1	ZC019_g2576.t1	ZC045_g6701.t1	ZC092_g9074.t1
N0.HOG0000194	OG0000190	n0	Core	31	13	18	0		N/A (non-secreted)	G3DSA:3.30.465.40 ;PTHR42973 ;IPR016166 FAD-binding, type 2;IPR006094 FAD linked oxidase, N-terminal;IPR036318 FAD-binding, type 2-like superfamily;	PKS03336.1	PKS03336.1 hypothetical protein BST61_czeina7g001430 [Cercospora zeina]	99.7	328	0	1	37	364	371	42	368	452	1.63e-235	657	348901	KK344_g1929.t1	KK468_g741.t1	KK511_g9523.t1	KK232_g6709.t1	KK758_g1956.t1	KS288_g3294.t1	KT520_g6603.t1	UF009_g3109.t1	UG032_g10038.t1	UK038_g10457.t1	UL101_g11011.t1	UM001_g10970.t1	UN092_g8526.t1	ZB007_g4387.t1	ZB009_g3127.t1	ZC124_g6907.t1	ZC074_g10945.t1	ZC097_g8371.t1	ZE017_g2546.t1	ZN069_g2937.t1	ZN079_g4054.t1	ZC019_g2577.t1	ZC045_g6700.t1	ZC092_g9075.t1
N0.HOG0000195	OG0000191	n0	Core	31	13	18	0		N/A (non-secreted)	G3DSA:1.20.140.10 ;IPR036250 Acyl-CoA dehydrogenase-like, C-terminal;cd00567 ACAD;IPR013786 Acyl-CoA dehydrogenase/oxidase, N-terminal;PTHR43835 ;IPR006091 Acyl-CoA oxidase/dehydrogenase, central domain;IPR009100 Acyl-CoA dehydrogenase/oxidase, N-terminal and middle domain superfamily;PTHR43835:SF12 ;G3DSA:2.40.110.10 ;PIRSF016578 ;PIRSF016578 ;IPR037069 Acyl-CoA dehydrogenase/oxidase, N-terminal…	PKS03337.1	PPJ60230.1 hypothetical protein CBER1_08849 [Cercospora berteroae]	97.8	404	9	0	1	404	405	1	404	404	4.57e-292	799	357750	KK344_g1930.t1	KK468_g742.t1	KK511_g9522.t1	KK232_g6708.t1	KK758_g1957.t1	KS288_g3295.t1	KT520_g6602.t1	UF009_g3108.t1	UG032_g10039.t1	UK038_g10456.t1	UL101_g11010.t1	UM001_g10969.t1	UN092_g8527.t1	ZB007_g4386.t1	ZB009_g3128.t1	ZC124_g6908.t1	ZC074_g10946.t1	ZC097_g8372.t1	ZE017_g2547.t1	ZN069_g2936.t1	ZN079_g4053.t1	ZC019_g2578.t1	ZC045_g6699.t1	ZC092_g9076.t1
N0.HOG0000196	OG0000192	n0	Core	31	13	18	0		N/A (non-secreted)	IPR005635 Inner centromere protein, ARK-binding domain;Coil ;PTHR13142 ;Coil ;	PKS03318.1	PKS03318.1 hypothetical protein BST61_czeina7g001250 [Cercospora zeina]	98.7	1265	0	1	1	1249	1250	1	1265	1265	0	2099	348901	KK344_g1931.t1	KK468_g743.t1	KK511_g9521.t1	KK232_g6707.t1	KK758_g1958.t1	KS288_g3296.t1	KT520_g6601.t1	UF009_g3107.t1	UG032_g10040.t1	UK038_g10455.t1	UL101_g11009.t1	UM001_g10968.t1	UN092_g8528.t1	ZB007_g4385.t1	ZB009_g3129.t1	ZC124_g6909.t1	ZC074_g10947.t1	ZC097_g8373.t1	ZE017_g2548.t1	ZN069_g2935.t1	ZN079_g4052.t1	ZC019_g2579.t1	ZC045_g6698.t1	ZC092_g9077.t1
N0.HOG0000197	OG0000193	n0	Core	31	13	18	0		N/A (non-secreted)	TMhelix Region of a membrane-bound protein predicted to be embedded in the membrane.;TMhelix Region of a membrane-bound protein predicted to be embedded in the membrane.;TMhelix Region of a membrane-bound protein predicted to be embedded in the membrane.;TMhelix Region of a membrane-bound protein predicted to be embedded in the membrane.;PTHR13439:SF0 ;IPR006634 TRAM/LAG1/CLN8 homology domain;PTH…	PKS03338.1	PKS03338.1 putative TLC domain-containing protein C17A2.02c [Cercospora zeina]	100	334	0	0	1	334	381	1	334	380	3.24e-241	669	348901	KK344_g1932.t1	KK468_g744.t1	KK511_g9520.t1	KK232_g6706.t1	KK758_g1959.t1	KS288_g3297.t1	KT520_g6600.t1	UF009_g3106.t1	UG032_g10041.t1	UK038_g10454.t1	UL101_g11008.t1	UM001_g10967.t1	UN092_g8529.t1	ZB007_g4384.t1	ZB009_g3130.t1	ZC124_g6910.t1	ZC074_g10948.t1	ZC097_g8374.t1	ZE017_g2549.t1	ZN069_g2934.t1	ZN079_g4051.t1	ZC019_g2580.t1	ZC045_g6697.t1	ZC092_g9078.t1
N0.HOG0000198	OG0000194	n0	Core	31	13	18	0		N/A (non-secreted)	IPR002423 Chaperonin Cpn60/TCP-1 family;IPR027409 GroEL-like apical domain superfamily;IPR012719 T-complex protein 1, gamma subunit;IPR027413 GroEL-like equatorial domain superfamily;IPR027413 GroEL-like equatorial domain superfamily;IPR002194 Chaperonin TCP-1, conserved site;IPR027409 GroEL-like apical domain superfamily;PTHR11353 ;IPR027410 TCP-1-like chaperonin intermediate domain superfamily;…	PKS03319.1	PKS03319.1 T-complex protein 1 subunit gamma [Cercospora zeina]	100	537	0	0	1	537	538	1	537	537	0	1041	348901	KK344_g1933.t1	KK468_g745.t1	KK511_g9519.t1	KK232_g6705.t1	KK758_g1960.t1	KS288_g3298.t1	KT520_g6599.t1	UF009_g3105.t1	UG032_g10042.t1	UK038_g10453.t1	UL101_g11007.t1	UM001_g10966.t1	UN092_g8530.t1	ZB007_g4383.t1	ZB009_g3131.t1	ZC124_g6911.t1	ZC074_g10949.t1	ZC097_g8375.t1	ZE017_g2550.t1	ZN069_g2933.t1	ZN079_g4050.t1	ZC019_g2581.t1	ZC045_g6696.t1	ZC092_g9079.t1
N0.HOG0000199	OG0000195	n0	Core	31	13	18	0		N/A (non-secreted)	-	PKS03339.1	PKS03339.1 hypothetical protein BST61_czeina7g001470 [Cercospora zeina]	100	328	0	0	1	328	329	1	328	328	3.55e-237	654	348901	KK344_g1934.t1	KK468_g746.t1	KK511_g9518.t1	KK232_g6704.t1	KK758_g1961.t1	KS288_g3299.t1	KT520_g6598.t1	UF009_g3104.t1	UG032_g10043.t1	UK038_g10452.t1	UL101_g11006.t1	UM001_g10965.t1	UN092_g8531.t1	ZB007_g4382.t1	ZB009_g3132.t1	ZC124_g6912.t1	ZC074_g10950.t1	ZC097_g8376.t1	ZE017_g2551.t1	ZN069_g2932.t1	ZN079_g4049.t1	ZC019_g2582.t1	ZC045_g6695.t1	ZC092_g9080.t1
N0.HOG0000200	OG0000196	n0	Core	31	13	18	0		N/A (non-secreted)	IPR037175 Kynurenine formamidase superfamily;IPR037175 Kynurenine formamidase superfamily;IPR007325 Kynurenine formamidase/cyclase-like;PTHR34861:SF6 ;PTHR34861 ;	PKS03340.1	PKS03340.1 hypothetical protein BST61_czeina7g001480 [Cercospora zeina]	100	354	0	0	1	354	355	1	354	354	9.19e-278	759	348901	KK344_g1935.t1	KK468_g747.t1	KK511_g9517.t1	KK232_g6703.t1	KK758_g1962.t1	KS288_g3300.t1	KT520_g6597.t1	UF009_g3103.t1	UG032_g10044.t1	UK038_g10451.t1	UL101_g11005.t1	UM001_g10964.t1	UN092_g8532.t1	ZB007_g4381.t1	ZB009_g3133.t1	ZC124_g6913.t1	ZC074_g10951.t1	ZC097_g8377.t1	ZE017_g2552.t1	ZN069_g2931.t1	ZN079_g4048.t1	ZC019_g2583.t1	ZC045_g6694.t1	ZC092_g9081.t1
N0.HOG0000201	OG0000197	n0	Core	31	13	18	0		N/A (non-secreted)	PTHR11440:SF73 ;PTHR11440 ;IPR029058 Alpha/Beta hydrolase fold;IPR029058 Alpha/Beta hydrolase fold;	PKS03320.1	PKS03320.1 Lipase 2 [Cercospora zeina]	100	164	0	0	1	164	175	1	164	349	8.51e-107	318	348901	KK344_g1936.t1	KK468_g748.t1	KK511_g9516.t1	KK232_g6702.t1	KK758_g1963.t1	KS288_g3301.t1	KT520_g6596.t1	UF009_g3102.t1	UG032_g10045.t1	UK038_g10450.t1	UL101_g11004.t1	UM001_g10963.t1	UN092_g8533.t1	ZB007_g4380.t1	ZB009_g3134.t1	ZC124_g6914.t1	ZC074_g10952.t1	ZC097_g8378.t1	ZE017_g2553.t1	ZN069_g2930.t1	ZN079_g4047.t1	ZC019_g2584.t1	ZC045_g6693.t1	ZC092_g9082.t1
N0.HOG0000202	OG0000198	n0	Core	31	13	18	0		N/A (non-secreted)	PTHR11440 ;PTHR11440:SF73 ;IPR029058 Alpha/Beta hydrolase fold;IPR029058 Alpha/Beta hydrolase fold;	PKS03320.1	PKS03320.1 Lipase 2 [Cercospora zeina]	97.8	179	1	1	1	176	177	171	349	349	5.59e-120	352	348901	KK344_g1937.t1	KK468_g749.t1	KK511_g9515.t1	KK232_g6701.t1	KK758_g1964.t1	KS288_g3302.t1	KT520_g6595.t1	UF009_g3101.t1	UG032_g10046.t1	UK038_g10449.t1	UL101_g11003.t1	UM001_g10962.t1	UN092_g8534.t1	ZB007_g4379.t1	ZB009_g3135.t1	ZC124_g6915.t1	ZC074_g10953.t1	ZC097_g8379.t1	ZE017_g2554.t1	ZN069_g2929.t1	ZN079_g4046.t1	ZC019_g2585.t1	ZC045_g6692.t1	ZC092_g9083.t1
N0.HOG0000203	OG0000199	n0	Core	31	13	18	0		N/A (non-secreted)	IPR005124 Vacuolar (H+)-ATPase G subunit;IPR005124 Vacuolar (H+)-ATPase G subunit;IPR028987 F-type ATP synthase subunit B-like, membrane domain superfamily;IPR005124 Vacuolar (H+)-ATPase G subunit;PTHR12713:SF11 ;Coil ;G3DSA:1.20.5.620 ;	PKS03341.1	XP_016762582.1 vacuolar ATP synthase subunit G [Sphaerulina musiva SO2202]<>EMF14461.1 vacuolar ATP synthase subunit G [Sphaerulina musiva SO2202]	89.2	120	13	0	1	120	121	1	120	120	2.3e-44	149	692275	KK344_g1938.t1	KK468_g750.t1	KK511_g9514.t1	KK232_g6700.t1	KK758_g1965.t1	KS288_g3303.t1	KT520_g6594.t1	UF009_g3100.t1	UG032_g10047.t1	UK038_g10448.t1	UL101_g11002.t1	UM001_g10961.t1	UN092_g8535.t1	ZB007_g4378.t1	ZB009_g3136.t1	ZC124_g6916.t1	ZC074_g10954.t1	ZC097_g8380.t1	ZE017_g2555.t1	ZN069_g2928.t1	ZN079_g4045.t1	ZC019_g2586.t1	ZC045_g6691.t1	ZC092_g9084.t1
N0.HOG0000204	OG0000200	n0	Core	31	13	18	1		N/A (non-secreted)	Coil ;TMhelix Region of a membrane-bound protein predicted to be embedded in the membrane.;IPR031568 Protein Pet117, mitochondrial;IPR031568 Protein Pet117, mitochondrial;	PKS03321.1	PKS03321.1 Protein pet117, mitochondrial [Cercospora zeina]	100	82	0	0	1	82	83	1	82	82	7.73e-46	150	348901	KK344_g1939.t1	KK468_g751.t1	KK511_g9513.t1	KK232_g6699.t1	KK758_g1966.t1	KS288_g3304.t1	KT520_g6593.t1	UF009_g3099.t1	UG032_g10048.t1	UK038_g10447.t1	UL101_g11001.t1	UM001_g10960.t1	UN092_g8536.t1	ZB007_g4377.t1	ZB009_g3137.t1	ZC124_g6917.t1	ZC074_g10955.t1	ZC097_g8381.t1	ZE017_g2556.t1	ZN069_g2927.t1	ZN079_g4044.t1	ZC019_g2587.t1	ZC045_g6690.t1	ZC092_g9085.t1
N0.HOG0000205	OG0000201	n0	Core	31	13	18	0		N/A (non-secreted)	-	PKS03342.1	PKS03342.1 hypothetical protein BST61_czeina7g001500 [Cercospora zeina]	100	364	0	0	1	364	365	1	364	364	8.71e-263	722	348901	KK344_g1940.t1	KK468_g752.t1	KK511_g9512.t1	KK232_g6698.t1	KK758_g1967.t1	KS288_g3305.t1	KT520_g6592.t1	UF009_g3098.t1	UG032_g10049.t1	UK038_g10446.t1	UL101_g11000.t1	UM001_g10959.t1	UN092_g8537.t1	ZB007_g4376.t1	ZB009_g3138.t1	ZC124_g6918.t1	ZC074_g10956.t1	ZC097_g8382.t1	ZE017_g2557.t1	ZN069_g2926.t1	ZN079_g4043.t1	ZC019_g2588.t1	ZC045_g6689.t1	ZC092_g9086.t1
N0.HOG0000206	OG0000202	n0	Core	31	13	18	0		N/A (non-secreted)	G3DSA:2.30.42.10 ;G3DSA:2.30.42.10 ;IPR007583 GRASP55/65;PTHR12893:SF0 ;IPR024958 GRASP55/65 PDZ-like domain;IPR036034 PDZ superfamily;	PKS03343.1	PKS03343.1 Uncharacterized protein BST61_czeina7g001510 [Cercospora zeina]	100	365	0	0	1	365	366	1	365	365	6.92e-265	727	348901	KK344_g1941.t1	KK468_g753.t1	KK511_g9511.t1	KK232_g6697.t1	KK758_g1968.t1	KS288_g3306.t1	KT520_g6591.t1	UF009_g3097.t1	UG032_g10050.t1	UK038_g10445.t1	UL101_g10999.t1	UM001_g10958.t1	UN092_g8538.t1	ZB007_g4375.t1	ZB009_g3139.t1	ZC124_g6919.t1	ZC074_g10957.t1	ZC097_g8383.t1	ZE017_g2558.t1	ZN069_g2925.t1	ZN079_g4042.t1	ZC019_g2589.t1	ZC045_g6688.t1	ZC092_g9087.t1
N0.HOG0000207	OG0000203	n0	Core	31	13	18	1		N/A (non-secreted)	G3DSA:3.40.50.970 ;IPR005593 Xylulose 5-phosphate/Fructose 6-phosphate phosphoketolase;IPR005593 Xylulose 5-phosphate/Fructose 6-phosphate phosphoketolase;IPR029061 Thiamin diphosphate-binding fold;IPR023962 Probable phosphoketolase;G3DSA:3.40.50.970 ;PTHR31273:SF0 ;IPR019789 Xylulose 5-phosphate/Fructose 6-phosphate phosphoketolase, thiamine diphosphate binding site;IPR018970 Xylulose 5-phosphat…	PKS03344.1	PKS03344.1 putative phosphoketolase [Cercospora zeina]	100	827	0	0	1	827	828	1	827	827	0	1726	348901	KK344_g1942.t1	KK468_g754.t1	KK511_g9510.t1	KK232_g6696.t1	KK758_g1969.t1	KS288_g3307.t1	KT520_g6590.t1	UF009_g3096.t1	UG032_g10051.t1	UK038_g10444.t1	UL101_g10998.t1	UM001_g10957.t1	UN092_g8539.t1	ZB007_g4374.t1	ZB009_g3140.t1	ZC124_g6920.t1	ZC074_g10958.t1	ZC097_g8384.t1	ZE017_g2559.t1	ZN069_g2924.t1	ZN079_g4041.t1	ZC019_g2590.t1	ZC045_g6687.t1	ZC092_g9088.t1
N0.HOG0000208	OG0000204	n0	Core	31	13	18	2		N/A (non-secreted)	Coil ;IPR013907 Sds3-like;IPR013907 Sds3-like;IPR013907 Sds3-like;IPR013907 Sds3-like;	PKS03345.1	PKS03345.1 hypothetical protein BST61_czeina7g001530 [Cercospora zeina]	100	600	0	0	1	600	601	1	600	600	0	1158	348901	KK344_g1943.t1	KK468_g755.t1	KK511_g9509.t1	KK232_g6695.t1	KK758_g1970.t1	KS288_g3308.t1	KT520_g6589.t1	UF009_g3095.t1	UG032_g10052.t1	UK038_g10443.t1	UL101_g10997.t1	UM001_g10956.t1	UN092_g8540.t1	ZB007_g4373.t1	ZB009_g3141.t1	ZC124_g6921.t1	ZC074_g10959.t1	ZC097_g8385.t1	ZE017_g2560.t1	ZN069_g2923.t1	ZN079_g4040.t1	ZC019_g2591.t1	ZC045_g6686.t1	ZC092_g9089.t1
N0.HOG0000209	OG0000205	n0	Core	31	13	18	1		N/A (non-secreted)	IPR017853 Glycoside hydrolase superfamily;IPR001764 Glycoside hydrolase, family 3, N-terminal;IPR001764 Glycoside hydrolase, family 3, N-terminal;IPR001764 Glycoside hydrolase, family 3, N-terminal;IPR001764 Glycoside hydrolase, family 3, N-terminal;IPR001764 Glycoside hydrolase, family 3, N-terminal;IPR001764 Glycoside hydrolase, family 3, N-terminal;IPR013783 Immunoglobulin-like fold;IPR036962 …	PKS03322.1	PKS03322.1 Thermostable beta-glucosidase B [Cercospora zeina]	100	744	0	0	1	744	745	50	793	793	0	1505	348901	KK344_g1944.t1	KK468_g756.t1	KK511_g9508.t1	KK232_g6694.t1	KK758_g1971.t1	KS288_g3309.t1	KT520_g6588.t1	UF009_g3094.t1	UG032_g10053.t1	UK038_g10442.t1	UL101_g10996.t1	UM001_g10955.t1	UN092_g8541.t1	ZB007_g4372.t1	ZB009_g3142.t1	ZC124_g6922.t1	ZC074_g10960.t1	ZC097_g8386.t1	ZE017_g2561.t1	ZN069_g2922.t1	ZN079_g4039.t1	ZC019_g2592.t1	ZC045_g6685.t1	ZC092_g9090.t1
N0.HOG0000210	OG0000206	n0	Core	31	13	18	0		N/A (non-secreted)	PTHR10730 ;PTHR10730:SF43 ;TMhelix Region of a membrane-bound protein predicted to be embedded in the membrane.;	PKS03346.1	PKS03346.1 hypothetical protein BST61_czeina7g001540 [Cercospora zeina]	100	402	0	0	1	402	403	1	402	402	1.68e-302	825	348901	KK344_g1945.t1	KK468_g757.t1	KK511_g9507.t1	KK232_g6693.t1	KK758_g1972.t1	KS288_g3310.t1	KT520_g6587.t1	UF009_g3093.t1	UG032_g10054.t1	UK038_g10441.t1	UL101_g10995.t1	UM001_g10954.t1	UN092_g8542.t1	ZB007_g4371.t1	ZB009_g3143.t1	ZC124_g6923.t1	ZC074_g10961.t1	ZC097_g8387.t1	ZE017_g2562.t1	ZN069_g2921.t1	ZN079_g4038.t1	ZC019_g2593.t1	ZC045_g6684.t1	ZC092_g9091.t1
N0.HOG0000211	OG0000207	n0	Core	31	13	18	2		'Non-effector'	IPR036188 FAD/NAD(P)-binding domain superfamily;IPR036188 FAD/NAD(P)-binding domain superfamily;IPR036188 FAD/NAD(P)-binding domain superfamily;IPR036188 FAD/NAD(P)-binding domain superfamily;IPR036188 FAD/NAD(P)-binding domain superfamily;IPR036188 FAD/NAD(P)-binding domain superfamily;IPR007867 Glucose-methanol-choline oxidoreductase, C-terminal;IPR000172 Glucose-methanol-choline oxidoreductase…	PKS03347.1	PKS03347.1 Versicolorin B synthase [Cercospora zeina]	98.1	620	3	2	1	615	616	1	616	616	0	1194	348901	KK344_g1946.t1	KK468_g758.t1	KK511_g9506.t1	KK232_g6692.t1	KK758_g1973.t1	KS288_g3311.t1	KT520_g6586.t1	UF009_g3092.t1	UG032_g10055.t1	UK038_g10440.t1	UL101_g10994.t1	UM001_g10953.t1	UN092_g8543.t1	ZB007_g4370.t1	ZB009_g3144.t1	ZC124_g6924.t1	ZC074_g10962.t1	ZC097_g8388.t1	ZE017_g2563.t1	ZN069_g2920.t1	ZN079_g4037.t1	ZC019_g2594.t1	ZC045_g6683.t1	ZC092_g9092.t1
N0.HOG0000212	OG0000208	n0	Core	31	13	18	0		N/A (non-secreted)	IPR024326 Ribosomal RNA-processing protein 7;IPR012677 Nucleotide-binding alpha-beta plait domain superfamily;IPR024326 Ribosomal RNA-processing protein 7;cd12950 RRP7_Rrp7p;Coil ;	PKS03323.1	PKS03323.1 Ribosomal RNA-processing protein 7 [Cercospora zeina]	100	311	0	0	1	311	312	1	311	311	6.94e-215	596	348901	KK344_g1947.t1	KK468_g759.t1	KK511_g9505.t1	KK232_g6691.t1	KK758_g1974.t1	KS288_g3312.t1	KT520_g6585.t1	UF009_g3091.t1	UG032_g10056.t1	UK038_g10439.t1	UL101_g10993.t1	UM001_g10952.t1	UN092_g8544.t1	ZB007_g4369.t1	ZB009_g3145.t1	ZC124_g6925.t1	ZC074_g10963.t1	ZC097_g8389.t1	ZE017_g2564.t1	ZN069_g2919.t1	ZN079_g4036.t1	ZC019_g2595.t1	ZC045_g6682.t1	ZC092_g9093.t1
N0.HOG0000213	OG0000209	n0	Core	31	13	18	0		N/A (non-secreted)	G3DSA:1.10.510.10 ;PTHR43671 ;IPR000719 Protein kinase domain;IPR000719 Protein kinase domain;IPR008271 Serine/threonine-protein kinase, active site;IPR000719 Protein kinase domain;cd00180 PKc;IPR011009 Protein kinase-like domain superfamily;	PKS03324.1	PKS03324.1 hypothetical protein BST61_czeina7g001310 [Cercospora zeina]	100	615	0	0	1	615	616	49	663	663	0	1245	348901	KK344_g1948.t1	KK468_g760.t1	KK511_g9504.t1	KK232_g6690.t1	KK758_g1975.t1	KS288_g3313.t1	KT520_g6584.t1	UF009_g3090.t1	UG032_g10057.t1	UK038_g10438.t1	UL101_g10992.t1	UM001_g10951.t1	UN092_g8545.t1	ZB007_g4368.t1	ZB009_g3146.t1	ZC124_g6926.t1	ZC074_g10964.t1	ZC097_g8390.t1	ZE017_g2565.t1	ZN069_g2918.t1	ZN079_g4035.t1	ZC019_g2596.t1	ZC045_g6681.t1	ZC092_g9094.t1
N0.HOG0000214	OG0000210	n0	Core	31	13	18	1		'Apoplastic effector'	IPR036378 FAS1 domain superfamily;PTHR10900 ;IPR000782 FAS1 domain;IPR036378 FAS1 domain superfamily;PTHR10900:SF77 ;IPR000782 FAS1 domain;IPR000782 FAS1 domain;	PKS03364.1	PKS03364.1 Uncharacterized protein BST61_czeina7g001720 [Cercospora zeina]	100	214	0	0	1	214	215	1	214	214	2.69e-150	425	348901	KK344_g1949.t1	KK468_g761.t1	KK511_g9503.t1	KK232_g6689.t1	KK758_g1976.t1	KS288_g3314.t1	KT520_g6583.t1	UF009_g3089.t1	UG032_g10058.t1	UK038_g10437.t1	UL101_g10991.t1	UM001_g10950.t1	UN092_g8546.t1	ZB007_g4367.t1	ZB009_g3147.t1	ZC124_g6927.t1	ZC074_g10965.t1	ZC097_g8391.t1	ZE017_g2566.t1	ZN069_g2917.t1	ZN079_g4034.t1	ZC019_g2597.t1	ZC045_g6680.t1	ZC092_g9095.t1
N0.HOG0000215	OG0000211	n0	Core	31	13	18	0		N/A (non-secreted)	cd00448 YjgF_YER057c_UK114_family;PTHR11803:SF1 ;IPR006175 YjgF/YER057c/UK114 family;IPR035959 RutC-like superfamily;IPR006175 YjgF/YER057c/UK114 family;IPR035959 RutC-like superfamily;	PKS03365.1	PKS03365.1 2-aminomuconate deaminase [Cercospora zeina]	100	151	0	0	1	151	159	32	182	183	6.83e-104	304	348901	KK344_g1950.t1	KK468_g762.t1	KK511_g9502.t1	KK232_g6688.t1	KK758_g1977.t1	KS288_g3315.t1	KT520_g6582.t1	UF009_g3088.t1	UG032_g10059.t1	UK038_g10436.t1	UL101_g10990.t1	UM001_g10949.t1	UN092_g8547.t1	ZB007_g4366.t1	ZB009_g3148.t1	ZC124_g6928.t1	ZC074_g10966.t1	ZC097_g8392.t1	ZE017_g2567.t1	ZN069_g2916.t1	ZN079_g4033.t1	ZC019_g2598.t1	ZC045_g6679.t1	ZC092_g9096.t1
N0.HOG0000216	OG0000212	n0	Core	31	13	18	0		N/A (non-secreted)	-	*	XP_023448707.1 2-amino-3-carboxymuconate-6-semialdehyde decarboxylase [Cercospora beticola]<>PIA88552.1 2-amino-3-carboxymuconate-6-semialdehyde decarboxylase [Cercospora beticola]	82.4	51	9	0	1	51	80	28	78	381	3.46e-20	92	122368	KK344_g1951.t1	KK468_g763.t1	KK511_g9501.t1	KK232_g6687.t1	KK758_g1978.t1	KS288_g3316.t1	KT520_g6581.t1	UF009_g3087.t1	UG032_g10060.t1	UK038_g10435.t1	UL101_g10989.t1	UM001_g10948.t1	UN092_g8548.t1	ZB007_g4365.t1	ZB009_g3149.t1	ZC124_g6929.t1	ZC074_g10967.t1	ZC097_g8393.t1	ZE017_g2568.t1	ZN069_g2915.t1	ZN079_g4032.t1	ZC019_g2599.t1	ZC045_g6678.t1	ZC092_g9097.t1
N0.HOG0000217	OG0000213	n0	Core	31	13	18	0		N/A (non-secreted)	IPR010329 3-hydroxyanthranilic acid dioxygenase;IPR014710 RmlC-like jelly roll fold;IPR010329 3-hydroxyanthranilic acid dioxygenase;IPR011051 RmlC-like cupin domain superfamily;IPR010329 3-hydroxyanthranilic acid dioxygenase;PTHR15497:SF1 ;IPR010329 3-hydroxyanthranilic acid dioxygenase;	PKS03325.1	PKS03325.1 3-hydroxyanthranilate 3,4-dioxygenase 2 [Cercospora zeina]	100	183	0	0	1	183	184	1	183	183	6.81e-140	396	348901	KK344_g1952.t1	KK468_g764.t1	KK511_g9500.t1	KK232_g6686.t1	KK758_g1979.t1	KS288_g3317.t1	KT520_g6580.t1	UF009_g3086.t1	UG032_g10061.t1	UK038_g10434.t1	UL101_g10988.t1	UM001_g10947.t1	UN092_g8549.t1	ZB007_g4364.t1	ZB009_g3150.t1	ZC124_g6930.t1	ZC074_g10968.t1	ZC097_g8394.t1	ZE017_g2569.t1	ZN069_g2914.t1	ZN079_g4031.t1	ZC019_g2600.t1	ZC045_g6677.t1	ZC092_g9098.t1
N0.HOG0000218	OG0000214	n0	Core	31	13	18	3		N/A (non-secreted)	PTHR43283:SF6 ;PTHR43283 ;IPR012338 Beta-lactamase/transpeptidase-like;G3DSA:3.40.710.10 ;IPR001466 Beta-lactamase-related;	PKS03326.1	PKS03326.1 Acyltransferase LovD [Cercospora zeina]	100	411	0	0	1	411	413	1	411	493	0	855	348901	KK344_g1953.t1	KK468_g765.t1	KK511_g9499.t1	KK232_g6685.t1	KK758_g1980.t1	KS288_g3318.t1	KT520_g6579.t1	UF009_g3085.t1	UG032_g10062.t1	UK038_g10433.t1	UL101_g10987.t1	UM001_g10946.t1	UN092_g8550.t1	ZB007_g4363.t1	ZB009_g3151.t1	ZC124_g6931.t1	ZC074_g10969.t1	ZC097_g8395.t1	ZE017_g2570.t1	ZN069_g2913.t1	ZN079_g4030.t1	ZC019_g2601.t1	ZC045_g6676.t1	ZC092_g9099.t1
N0.HOG0000219	OG0000215	n0	Core	31	13	18	0		N/A (non-secreted)	IPR020843 Polyketide synthase, enoylreductase domain;PTHR43205:SF7 ;PTHR43205 ;PF16884 N-terminal domain of oxidoreductase;G3DSA:3.90.180.10 ;G3DSA:3.90.180.10 ;G3DSA:3.40.50.720 ;IPR013149 Alcohol dehydrogenase, C-terminal;IPR011032 GroES-like superfamily;IPR036291 NAD(P)-binding domain superfamily;cd05288 PGDH;	PKS03366.1	PKS03366.1 NADPH-dependent curcumin reductase [Cercospora zeina]	100	351	0	0	1	351	352	1	351	351	1.73e-251	692	348901	KK344_g1954.t1	KK468_g766.t1	KK511_g9498.t1	KK232_g6684.t1	KK758_g1981.t1	KS288_g3319.t1	KT520_g6578.t1	UF009_g3084.t1	UG032_g10063.t1	UK038_g10432.t1	UL101_g10986.t1	UM001_g10945.t1	UN092_g8551.t1	ZB007_g4362.t1	ZB009_g3152.t1	ZC124_g6932.t1	ZC074_g10970.t1	ZC097_g8396.t1	ZE017_g2571.t1	ZN069_g2912.t1	ZN079_g4029.t1	ZC019_g2602.t1	ZC045_g6675.t1	ZC092_g9100.t1
N0.HOG0000220	OG0000216	n0	Core	31	13	18	0		N/A (non-secreted)	PTHR23029:SF26 ;PTHR23029 ;IPR029033 Histidine phosphatase superfamily;IPR013078 Histidine phosphatase superfamily, clade-1;Coil ;IPR013078 Histidine phosphatase superfamily, clade-1;IPR013078 Histidine phosphatase superfamily, clade-1;IPR029033 Histidine phosphatase superfamily;	PKS03367.1	PKS03367.1 Phosphoglycerate mutase-like protein AT74H [Cercospora zeina]	100	407	0	0	1	407	408	1	407	452	2.89e-303	830	348901	KK344_g1955.t1	KK468_g767.t1	KK511_g9497.t1	KK232_g6683.t1	KK758_g1982.t1	KS288_g3320.t1	KT520_g6577.t1	UF009_g3083.t1	UG032_g10064.t1	UK038_g10431.t1	UL101_g10985.t1	UM001_g10944.t1	UN092_g8552.t1	ZB007_g4361.t1	ZB009_g3153.t1	ZC124_g6933.t1	ZC074_g10971.t1	ZC097_g8397.t1	ZE017_g2572.t1	ZN069_g2911.t1	ZN079_g4028.t1	ZC019_g2603.t1	ZC045_g6674.t1	ZC092_g9101.t1
N0.HOG0000221	OG0000217	n0	Core	31	13	18	0		N/A (non-secreted)	IPR009548 Protein of unknown function DUF1168;Coil ;IPR009548 Protein of unknown function DUF1168;	PKS03327.1	PKS03327.1 PRKR-interacting protein 1-like protein [Cercospora zeina]	100	203	0	0	1	203	204	1	203	203	2.61e-106	313	348901	KK344_g1956.t1	KK468_g768.t1	KK511_g9496.t1	KK232_g6682.t1	KK758_g1983.t1	KS288_g3321.t1	KT520_g6576.t1	UF009_g3082.t1	UG032_g10065.t1	UK038_g10430.t1	UL101_g10984.t1	UM001_g10943.t1	UN092_g8553.t1	ZB007_g4360.t1	ZB009_g3154.t1	ZC124_g6934.t1	ZC074_g10972.t1	ZC097_g8398.t1	ZE017_g2573.t1	ZN069_g2910.t1	ZN079_g4027.t1	ZC019_g2604.t1	ZC045_g6673.t1	ZC092_g9102.t1
N0.HOG0000222	OG0000218	n0	Core	31	13	18	0		N/A (non-secreted)	TMhelix Region of a membrane-bound protein predicted to be embedded in the membrane.;SSF55979 ;IPR007915 Oligosaccharyltransferase complex subunit;TMhelix Region of a membrane-bound protein predicted to be embedded in the membrane.;IPR003021 Rad1/Rec1/Rad17;IPR003021 Rad1/Rec1/Rad17;IPR003021 Rad1/Rec1/Rad17;IPR003021 Rad1/Rec1/Rad17;IPR003021 Rad1/Rec1/Rad17;IPR003021 Rad1/Rec1/Rad17;IPR003021 R…	PKS03368.1	PPJ50617.1 hypothetical protein CBER1_05737 [Cercospora berteroae]	91.6	454	36	1	1	452	453	1	454	454	1.98e-288	794	357750	KK344_g1957.t1	KK468_g769.t1	KK511_g9495.t1	KK232_g6681.t1	KK758_g1984.t1	KS288_g3322.t1	KT520_g6575.t1	UF009_g3081.t1	UG032_g10066.t1	UK038_g10429.t1	UL101_g10983.t1	UM001_g10942.t1	UN092_g8554.t1	ZB007_g4359.t1	ZB009_g3155.t1	ZC124_g6935.t1	ZC074_g10973.t1	ZC097_g8399.t1	ZE017_g2574.t1	ZN069_g2909.t1	ZN079_g4026.t1	ZC019_g2605.t1	ZC045_g6672.t1	ZC092_g9103.t1
N0.HOG0000223	OG0000219	n0	Core	31	13	18	1		N/A (non-secreted)	PTHR22808 ;IPR023270 tRNA (C5-cytosine) methyltransferase, NCL1;IPR023270 tRNA (C5-cytosine) methyltransferase, NCL1;IPR023270 tRNA (C5-cytosine) methyltransferase, NCL1;IPR023267 RNA (C5-cytosine) methyltransferase;IPR023267 RNA (C5-cytosine) methyltransferase;IPR023267 RNA (C5-cytosine) methyltransferase;IPR023267 RNA (C5-cytosine) methyltransferase;PTHR22808:SF1 ;IPR001678 SAM-dependent methyl…	PKS03350.1	PKS03350.1 Multisite-specific tRNA:(cytosine-C(5))-methyltransferase trm4a [Cercospora zeina]	100	923	0	0	1	923	924	1	923	923	0	1805	348901	KK344_g1958.t1	KK468_g770.t1	KK511_g9494.t1	KK232_g6680.t1	KK758_g1985.t1	KS288_g3323.t1	KT520_g6574.t1	UF009_g3080.t1	UG032_g10067.t1	UK038_g10428.t1	UL101_g10982.t1	UM001_g10941.t1	UN092_g8555.t1	ZB007_g4358.t1	ZB009_g3156.t1	ZC124_g6936.t1	ZC074_g10974.t1	ZC097_g8400.t1	ZE017_g2575.t1	ZN069_g2908.t1	ZN079_g4025.t1	ZC019_g2606.t1	ZC045_g6671.t1	ZC092_g9104.t1
N0.HOG0000224	OG0000220	n0	Core	31	13	18	1		N/A (non-secreted)	TMhelix Region of a membrane-bound protein predicted to be embedded in the membrane.;TMhelix Region of a membrane-bound protein predicted to be embedded in the membrane.;PTHR33048:SF19 ;TMhelix Region of a membrane-bound protein predicted to be embedded in the membrane.;TMhelix Region of a membrane-bound protein predicted to be embedded in the membrane.;TMhelix Region of a membrane-bound protein …	PKS03351.1	PKS03351.1 hypothetical protein BST61_czeina7g001590 [Cercospora zeina]	99.5	591	3	0	27	617	618	5	595	595	0	1171	348901	KK344_g1959.t1	KK468_g771.t1	KK511_g9493.t1	KK232_g6679.t1	KK758_g1986.t1	KS288_g3324.t1	KT520_g6573.t1	UF009_g3079.t1	UG032_g10068.t1	UK038_g10427.t1	UL101_g10981.t1	UM001_g10940.t1	UN092_g8556.t1	ZB007_g4357.t1	ZB009_g3157.t1	ZC124_g6937.t1	ZC074_g10975.t1	ZC097_g8401.t1	ZE017_g2576.t1	ZN069_g2907.t1	ZN079_g4024.t1	ZC019_g2607.t1	ZC045_g6670.t1	ZC092_g9105.t1
N0.HOG0000225	OG0000221	n0	Core	31	13	18	5		N/A (non-secreted)	cd14723 ZIP_Ppr1;IPR007219 Transcription factor domain, fungi;cd12148 fungal_TF_MHR;IPR036864 Zn(2)-C6 fungal-type DNA-binding domain superfamily;PTHR45594 ;IPR007219 Transcription factor domain, fungi;IPR001138 Zn(2)-C6 fungal-type DNA-binding domain;IPR001138 Zn(2)-C6 fungal-type DNA-binding domain;IPR001138 Zn(2)-C6 fungal-type DNA-binding domain;IPR036864 Zn(2)-C6 fungal-type DNA-binding doma…	PKS03352.1	PKS03352.1 Positive regulator of purine utilization [Cercospora zeina]	100	1028	0	0	1	1028	1029	1	1028	1028	0	1939	348901	KK344_g1960.t1	KK468_g772.t1	KK511_g9492.t1	KK232_g6678.t1	KK758_g1987.t1	KS288_g3325.t1	KT520_g6572.t1	UF009_g3078.t1	UG032_g10069.t1	UK038_g10426.t1	UL101_g10980.t1	UM001_g10939.t1	UN092_g8557.t1	ZB007_g4356.t1	ZB009_g3158.t1	ZC124_g6938.t1	ZC074_g10976.t1	ZC097_g8402.t1	ZE017_g2577.t1	ZN069_g2906.t1	ZN079_g4023.t1	ZC019_g2608.t1	ZC045_g6669.t1	ZC092_g9106.t1
N0.HOG0000226	OG0000222	n0	Core	31	13	18	1		'Non-effector'	PTHR43487 ;IPR029058 Alpha/Beta hydrolase fold;IPR029058 Alpha/Beta hydrolase fold;IPR029058 Alpha/Beta hydrolase fold;IPR013595 Peptidase S33 tripeptidyl aminopeptidase-like, C-terminal;	PKR96185.1	PKR96185.1 hypothetical protein BST61_czeina101g000190 [Cercospora zeina]	96.4	663	1	1	1	663	664	1	640	640	0	1315	348901	KK344_g3887.t1	KK468_g9287.t1	KK511_g2731.t1	KK232_g7722.t1	KK758_g10556.t1	KS288_g3122.t1	KT520_g5193.t1	UF009_g4505.t1	UG032_g3875.t1	UK038_g7100.t1	UL101_g219.t1	UM001_g3516.t1	UN092_g6234.t1	ZB007_g835.t1	ZB009_g9386.t1	ZC124_g9825.t1	ZC074_g3645.t1	ZC097_g7758.t1	ZE017_g8388.t1	ZN069_g7427.t1	ZN079_g7641.t1	ZC019_g5102.t1	ZC045_g7259.t1	ZC092_g296.t1
N0.HOG0000227	OG0000223	n0	Core	31	13	18	0		N/A (non-secreted)	Coil ;	PKR96196.1	PKR96196.1 hypothetical protein BST61_czeina101g000300 [Cercospora zeina]	100	186	0	0	1	186	187	1	186	186	2.5e-114	332	348901	KK344_g3888.t1	KK468_g9288.t1	KK511_g2732.t1	KK232_g7721.t1	KK758_g10555.t1	KS288_g3121.t1	KT520_g5192.t1	UF009_g4506.t1	UG032_g3874.t1	UK038_g7099.t1	UL101_g220.t1	UM001_g3515.t1	UN092_g6233.t1	ZB007_g834.t1	ZB009_g9387.t1	ZC124_g9826.t1	ZC074_g3646.t1	ZC097_g7757.t1	ZE017_g8387.t1	ZN069_g7428.t1	ZN079_g7640.t1	ZC019_g5103.t2	ZC045_g7258.t1	ZC092_g297.t1
N0.HOG0000228	OG0000224	n0	Core	31	13	18	0		'Non-effector'	-	PKS00078.1	PPJ50269.1 hypothetical protein CBER1_04915 [Cercospora berteroae]	48.4	516	229	7	74	554	556	5	518	519	1.19e-116	364	357750	KK344_g3889.t1	KK468_g9289.t1	KK511_g2733.t1	KK232_g7720.t1	KK758_g10554.t1	KS288_g3120.t1	KT520_g5191.t1	UF009_g4507.t1	UG032_g3873.t1	UK038_g7098.t1	UL101_g221.t1	UM001_g3514.t1	UN092_g6232.t1	ZB007_g833.t1	ZB009_g9388.t1	ZC124_g9827.t1	ZC074_g3647.t1	ZC097_g7756.t1	ZE017_g8386.t1	ZN069_g7429.t1	ZN079_g7639.t1	ZC019_g5104.t1	ZC045_g7257.t1	ZC092_g298.t1
N0.HOG0000229	OG0000225	n0	Core	31	13	18	0		N/A (non-secreted)	-	PKR96184.1	PKR96184.1 hypothetical protein BST61_czeina101g000170 [Cercospora zeina]	100	323	0	0	1	323	324	21	343	343	5.76e-243	669	348901	KK344_g3890.t1	KK468_g9290.t1	KK511_g2734.t1	KK232_g7719.t1	KK758_g10553.t1	KS288_g3119.t1	KT520_g5190.t1	UF009_g4508.t1	UG032_g3872.t1	UK038_g7097.t1	UL101_g222.t1	UM001_g3513.t1	UN092_g6231.t1	ZB007_g832.t1	ZB009_g9389.t1	ZC124_g9828.t1	ZC074_g3648.t1	ZC097_g7755.t1	ZE017_g8385.t1	ZN069_g7430.t1	ZN079_g7638.t1	ZC019_g5105.t1	ZC045_g7256.t1	ZC092_g299.t1
N0.HOG0000230	OG0000226	n0	Core	31	13	18	1		N/A (non-secreted)	IPR023395 Mitochondrial carrier domain superfamily;PTHR24089:SF618 ;IPR002067 Mitochondrial carrier protein;IPR002067 Mitochondrial carrier protein;IPR002067 Mitochondrial carrier protein;IPR002067 Mitochondrial carrier protein;IPR018108 Mitochondrial substrate/solute carrier;IPR018108 Mitochondrial substrate/solute carrier;IPR018108 Mitochondrial substrate/solute carrier;IPR018108 Mitochondrial …	PKR96183.1	PKR96183.1 Tricarboxylate transport protein [Cercospora zeina]	99.7	296	1	0	1	296	310	1	296	296	1.6e-209	582	348901	KK344_g3891.t1	KK468_g9291.t1	KK511_g2735.t1	KK232_g7718.t1	KK758_g10552.t1	KS288_g3118.t1	KT520_g5189.t1	UF009_g4509.t1	UG032_g3871.t1	UK038_g7096.t1	UL101_g223.t1	UM001_g3512.t1	UN092_g6230.t1	ZB007_g831.t1	ZB009_g9390.t1	ZC124_g9829.t1	ZC074_g3649.t1	ZC097_g7754.t1	ZE017_g8384.t1	ZN069_g7431.t1	ZN079_g7637.t1	ZC019_g5106.t1	ZC045_g7255.t1	ZC092_g300.t1
N0.HOG0000231	OG0000227	n0	Core	31	13	18	0		N/A (non-secreted)	IPR032710 NTF2-like domain superfamily;PTHR34213 ;	PKR96182.1	PKR96182.1 hypothetical protein BST61_czeina101g000150 [Cercospora zeina]	100	181	0	0	1	181	182	50	230	230	2.92e-124	358	348901	KK344_g3892.t1	KK468_g9292.t1	KK511_g2736.t1	KK232_g7717.t1	KK758_g10551.t1	KS288_g3117.t1	KT520_g5188.t1	UF009_g4510.t1	UG032_g3870.t1	UK038_g7095.t1	UL101_g224.t1	UM001_g3511.t1	UN092_g6229.t1	ZB007_g830.t1	ZB009_g9391.t1	ZC124_g9830.t1	ZC074_g3650.t1	ZC097_g7753.t1	ZE017_g8383.t1	ZN069_g7432.t1	ZN079_g7636.t1	ZC019_g5107.t1	ZC045_g7254.t1	ZC092_g301.t1
N0.HOG0000232	OG0000228	n0	Core	31	13	18	0		N/A (non-secreted)	-	*	PPJ54999.1 hypothetical protein CBER1_05652 [Cercospora berteroae]	55.9	236	104	0	98	333	337	2	237	237	7.9e-95	290	357750	KK344_g3893.t2	KK468_g9293.t1	KK511_g2737.t1	KK232_g7716.t1	KK758_g10550.t1	KS288_g3116.t1	KT520_g5187.t1	UF009_g4511.t1	UG032_g3869.t1	UK038_g7094.t1	UL101_g225.t1	UM001_g3510.t1	UN092_g6228.t1	ZB007_g829.t1	ZB009_g9392.t1	ZC124_g9831.t1	ZC074_g3651.t1	ZC097_g7752.t1	ZE017_g8382.t1	ZN069_g7433.t1	ZN079_g7635.t1	ZC019_g5108.t1	ZC045_g7253.t1	ZC092_g302.t1
N0.HOG0000233	OG0000229	n0	Core	31	13	18	0		N/A (non-secreted)	IPR020084 NUDIX hydrolase, conserved site;IPR015797 NUDIX hydrolase-like domain superfamily;PTHR23114 ;G3DSA:3.90.79.10 ;PTHR23114:SF22 ;IPR000086 NUDIX hydrolase domain;PS51257 Prokaryotic membrane lipoprotein lipid attachment site profile.;IPR000086 NUDIX hydrolase domain;	PKR96181.1	PKR96181.1 hypothetical protein BST61_czeina101g000140 [Cercospora zeina]	100	169	0	0	1	169	170	8	176	176	1.59e-117	338	348901	KK344_g3894.t1	KK468_g9294.t1	KK511_g2738.t1	KK232_g7715.t1	KK758_g10549.t1	KS288_g3115.t1	KT520_g5186.t1	UF009_g4512.t1	UG032_g3868.t1	UK038_g7093.t1	UL101_g226.t1	UM001_g3509.t1	UN092_g6227.t1	ZB007_g828.t1	ZB009_g9393.t1	ZC124_g9832.t1	ZC074_g3652.t1	ZC097_g7751.t1	ZE017_g8381.t1	ZN069_g7434.t1	ZN079_g7634.t1	ZC019_g5109.t1	ZC045_g7252.t1	ZC092_g303.t1
N0.HOG0000234	OG0000230	n0	Core	31	13	18	0		N/A (non-secreted)	IPR007129 Ubiquinol-cytochrome c chaperone, CBP3;IPR021150 Ubiquinol-cytochrome c chaperone/UPF0174;	PKR96195.1	PKR96195.1 Protein CBP3, mitochondrial [Cercospora zeina]	100	306	0	0	1	306	307	1	306	306	1.17e-224	620	348901	KK344_g3895.t1	KK468_g9295.t1	KK511_g2739.t1	KK232_g7714.t1	KK758_g10548.t1	KS288_g3114.t1	KT520_g5185.t1	UF009_g4513.t1	UG032_g3867.t1	UK038_g7092.t1	UL101_g227.t1	UM001_g3508.t1	UN092_g6226.t1	ZB007_g827.t1	ZB009_g9394.t1	ZC124_g9833.t1	ZC074_g3653.t1	ZC097_g7750.t1	ZE017_g8380.t1	ZN069_g7435.t1	ZN079_g7633.t1	ZC019_g5110.t1	ZC045_g7251.t1	ZC092_g304.t1
N0.HOG0000235	OG0000231	n0	Core	31	13	18	0		N/A (non-secreted)	IPR010816 Heterokaryon incompatibility Het-C;PTHR14905:SF11 ;PTHR14905 ;	PKR96180.1	PKR96180.1 hypothetical protein BST61_czeina101g000130 [Cercospora zeina]	100	595	0	0	1	595	712	47	641	766	0	1182	348901	KK344_g3896.t2	KK468_g9296.t1	KK511_g2740.t1	KK232_g7713.t1	KK758_g10547.t1	KS288_g3113.t1	KT520_g5184.t1	UF009_g4514.t1	UG032_g3866.t1	UK038_g7091.t1	UL101_g228.t2	UM001_g3507.t1	UN092_g6225.t1	ZB007_g826.t1	ZB009_g9395.t1	ZC124_g9834.t1	ZC074_g3654.t1	ZC097_g7749.t1	ZE017_g8379.t1	ZN069_g7436.t1	ZN079_g7632.t1	ZC019_g5111.t1	ZC045_g7250.t1	ZC092_g305.t1
N0.HOG0000236	OG0000232	n0	Core	31	13	18	0		N/A (non-secreted)	PF14269 Arylsulfotransferase (ASST);TMhelix Region of a membrane-bound protein predicted to be embedded in the membrane.;PTHR35340 ;	PKS04381.1	PKS04381.1 hypothetical protein BST61_czeina2g000780 [Cercospora zeina]	100	558	0	0	1	558	559	1	558	558	0	1145	348901	KK344_g3897.t1	KK468_g5315.t1	KK511_g6923.t1	KK232_g3906.t1	KK758_g7155.t1	KS288_g9443.t1	KT520_g5291.t1	UF009_g6967.t1	UG032_g643.t1	UK038_g9835.t1	UL101_g229.t1	UM001_g10887.t1	UN092_g1018.t1	ZB007_g8057.t1	ZB009_g550.t1	ZC124_g5081.t1	ZC074_g9507.t1	ZC097_g4239.t1	ZE017_g8214.t1	ZN069_g10937.t1	ZN079_g8829.t1	ZC019_g3385.t1	ZC045_g144.t1	ZC092_g1541.t1
N0.HOG0000237	OG0000233	n0	Core	31	13	18	0		N/A (non-secreted)	IPR001680 WD40 repeat;IPR001680 WD40 repeat;IPR001680 WD40 repeat;IPR001680 WD40 repeat;IPR036322 WD40-repeat-containing domain superfamily;IPR036322 WD40-repeat-containing domain superfamily;IPR001680 WD40 repeat;IPR001680 WD40 repeat;IPR001680 WD40 repeat;IPR001680 WD40 repeat;IPR001680 WD40 repeat;IPR001680 WD40 repeat;IPR001680 WD40 repeat;PTHR14221 ;PTHR14221 ;IPR017986 WD40-repeat-containin…	PKS04403.1	PKS04403.1 putative WD repeat-containing protein C3H5.08c [Cercospora zeina]	92.4	1055	0	3	1	975	976	1	1055	1055	0	1756	348901	KK344_g3898.t1	KK468_g5316.t1	KK511_g6922.t1	KK232_g3905.t1	KK758_g7156.t1	KS288_g9442.t1	KT520_g5292.t1	UF009_g6968.t1	UG032_g644.t1	UK038_g7370.t1	UL101_g230.t1	UM001_g10886.t1	UN092_g1019.t1	ZB007_g8553.t1	ZB009_g7695.t1	ZC124_g497.t1	ZC074_g9506.t1	ZC097_g4240.t1	ZE017_g8215.t1	ZN069_g10936.t1	ZN079_g8830.t1	ZC019_g3384.t1	ZC045_g143.t1	ZC092_g1542.t1
N0.HOG0000238	OG0000234	n0	Core	31	13	18	0		N/A (non-secreted)	IPR000358 Ribonucleotide reductase small subunit family;IPR012348 Ribonucleotide reductase-like;IPR030475 Ribonucleotide reductase small subunit, acitve site;IPR009078 Ferritin-like superfamily;PTHR23409:SF20 ;TMhelix Region of a membrane-bound protein predicted to be embedded in the membrane.;IPR000358 Ribonucleotide reductase small subunit family;IPR000358 Ribonucleotide reductase small subunit…	PKS04404.1	PKS04404.1 Ribonucleoside-diphosphate reductase small chain [Cercospora zeina]	100	415	0	0	1	415	416	1	415	415	3.83e-301	823	348901	KK344_g3899.t1	KK468_g5317.t1	KK511_g6921.t1	KK232_g3904.t1	KK758_g7157.t1	KS288_g9441.t1	KT520_g5293.t1	UF009_g6969.t1	UG032_g645.t1	UK038_g7369.t1	UL101_g231.t1	UM001_g10885.t1	UN092_g1020.t1	ZB007_g8554.t1	ZB009_g7694.t1	ZC124_g498.t1	ZC074_g9505.t1	ZC097_g4241.t1	ZE017_g8216.t1	ZN069_g10935.t1	ZN079_g8831.t1	ZC019_g3383.t1	ZC045_g142.t1	ZC092_g1543.t1
N0.HOG0000239	OG0000235	n0	Core	31	13	18	0		N/A (non-secreted)	Coil ;Coil ;	PKS04382.1	PKS04382.1 hypothetical protein BST61_czeina2g000790 [Cercospora zeina]	100	393	0	0	1	393	397	1	393	416	1.83e-260	719	348901	KK344_g3900.t1	KK468_g5318.t1	KK511_g6920.t1	KK232_g3903.t1	KK758_g7158.t1	KS288_g9440.t1	KT520_g5294.t1	UF009_g6970.t1	UG032_g646.t1	UK038_g7368.t1	UL101_g232.t1	UM001_g10884.t1	UN092_g1021.t1	ZB007_g8555.t1	ZB009_g7693.t1	ZC124_g499.t1	ZC074_g9504.t1	ZC097_g4242.t1	ZE017_g8217.t1	ZN069_g10934.t1	ZN079_g8832.t1	ZC019_g3382.t1	ZC045_g141.t1	ZC092_g1544.t1
N0.HOG0000240	OG0000236	n0	Core	31	13	18	0		N/A (non-secreted)	PTHR10963 ;G3DSA:2.60.120.200 ;IPR000757 Glycoside hydrolase family 16;PTHR10963:SF27 ;IPR013320 Concanavalin A-like lectin/glucanase domain superfamily;IPR000757 Glycoside hydrolase family 16;	PKS04405.1	PKS04405.1 putative glycosidase crf1 [Cercospora zeina]	90.6	1049	8	3	1	995	996	1	1012	1012	0	1633	348901	KK344_g3901.t1	KK468_g5319.t1	KK511_g6919.t1	KK232_g3902.t1	KK758_g7159.t1	KS288_g9439.t1	KT520_g5295.t1	UF009_g6971.t1	UG032_g647.t1	UK038_g7367.t1	UL101_g233.t1	UM001_g10883.t1	UN092_g1022.t1	ZB007_g8556.t1	ZB009_g7692.t1	ZC124_g500.t1	ZC074_g9503.t1	ZC097_g4243.t1	ZE017_g8218.t1	ZN069_g10933.t1	ZN079_g8833.t1	ZC019_g3381.t1	ZC045_g140.t1	ZC092_g1545.t1
N0.HOG0000241	OG0000237	n0	Core	31	13	18	0		N/A (non-secreted)	IPR001452 SH3 domain;PTHR13357:SF2 ;IPR036028 SH3-like domain superfamily;G3DSA:2.30.30.40 ;IPR001452 SH3 domain;PTHR13357:SF2 ;PTHR13357:SF2 ;PTHR13357 ;PTHR13357 ;Coil ;PTHR13357 ;	PKS04383.1	PKS04383.1 Tip elongation aberrant protein Tea4 [Cercospora zeina]	97.4	809	0	1	1	788	789	1	809	809	0	1450	348901	KK344_g3902.t1	KK468_g5320.t1	KK511_g6918.t1	KK232_g3901.t1	KK758_g7160.t1	KS288_g9438.t1	KT520_g5296.t1	UF009_g6972.t1	UG032_g648.t1	UK038_g7366.t1	UL101_g234.t1	UM001_g10882.t1	UN092_g1023.t1	ZB007_g8557.t1	ZB009_g7691.t1	ZC124_g501.t1	ZC074_g9502.t1	ZC097_g4244.t1	ZE017_g8219.t1	ZN069_g10932.t1	ZN079_g8834.t1	ZC019_g3380.t1	ZC045_g139.t1	ZC092_g1546.t1
N0.HOG0000242	OG0000238	n0	Core	31	13	18	0		'Apoplastic effector'	-	PKS04384.1	PKS04384.1 hypothetical protein BST61_czeina2g000810 [Cercospora zeina]	100	159	0	0	1	159	160	1	159	159	2.66e-114	329	348901	KK344_g3903.t1	KK468_g5321.t1	KK511_g6917.t1	KK232_g3900.t1	KK758_g7161.t1	KS288_g9437.t1	KT520_g5297.t1	UF009_g6973.t1	UG032_g649.t1	UK038_g7365.t1	UL101_g235.t1	UM001_g10881.t1	UN092_g1024.t1	ZB007_g8558.t1	ZB009_g7690.t1	ZC124_g502.t1	ZC074_g9501.t1	ZC097_g4245.t1	ZE017_g8220.t1	ZN069_g10931.t1	ZN079_g8835.t1	ZC019_g3379.t1	ZC045_g138.t1	ZC092_g1547.t1
N0.HOG0000243	OG0000239	n0	Core	31	13	18	0		N/A (non-secreted)	IPR019775 WD40 repeat, conserved site;IPR001680 WD40 repeat;IPR019775 WD40 repeat, conserved site;IPR036322 WD40-repeat-containing domain superfamily;IPR036322 WD40-repeat-containing domain superfamily;IPR036322 WD40-repeat-containing domain superfamily;IPR036322 WD40-repeat-containing domain superfamily;PTHR22852 ;IPR015943 WD40/YVTN repeat-like-containing domain superfamily;IPR017986 WD40-repea…	PKS04406.1	PKS04406.1 Denticleless protein-like protein [Cercospora zeina]	100	679	0	0	1	679	680	1	679	679	0	1370	348901	KK344_g3904.t1	KK468_g5322.t2	KK511_g6916.t1	KK232_g3899.t1	KK758_g7162.t1	KS288_g9436.t1	KT520_g5298.t2	UF009_g6974.t1	UG032_g650.t2	UK038_g7364.t1	UL101_g236.t1	UM001_g10880.t1	UN092_g1025.t2	ZB007_g8559.t2	ZB009_g7689.t1	ZC124_g503.t2	ZC074_g9500.t1	ZC097_g4246.t1	ZE017_g8221.t1	ZN069_g10930.t1	ZN079_g8836.t1	ZC019_g3378.t1	ZC045_g137.t1	ZC092_g1548.t1
N0.HOG0000244	OG0000240	n0	Core	31	13	18	1		N/A (non-secreted)	PTHR23270 ;PTHR23270 ;IPR012340 Nucleic acid-binding, OB-fold;IPR003029 S1 domain;cd05702 S1_Rrp5_repeat_hs11_sc8;IPR012340 Nucleic acid-binding, OB-fold;IPR012340 Nucleic acid-binding, OB-fold;IPR012340 Nucleic acid-binding, OB-fold;IPR012340 Nucleic acid-binding, OB-fold;PTHR23270:SF10 ;IPR003029 S1 domain;PTHR23270:SF10 ;IPR003029 S1 domain;PTHR23270 ;IPR003029 S1 domain;IPR003107 HAT (Half-A-…	PKS04385.1	PKS04385.1 rRNA biogenesis protein rrp5 [Cercospora zeina]	100	1852	0	0	1	1852	1853	1	1852	1852	0	3434	348901	KK344_g3905.t1	KK468_g5323.t1	KK511_g6915.t1	KK232_g3898.t1	KK758_g7163.t1	KS288_g9435.t1	KT520_g5299.t1	UF009_g6975.t1	UG032_g651.t1	UK038_g7363.t1	UL101_g237.t1	UM001_g10879.t1	UN092_g1026.t1	ZB007_g8560.t1	ZB009_g7688.t1	ZC124_g504.t1	ZC074_g9499.t1	ZC097_g4247.t1	ZE017_g8222.t1	ZN069_g10929.t1	ZN079_g8837.t1	ZC019_g3377.t1	ZC045_g136.t1	ZC092_g1549.t1
N0.HOG0000245	OG0000241	n0	Core	31	13	18	0		'Non-effector'	PTHR10009:SF18 ;IPR011042 Six-bladed beta-propeller, TolB-like;IPR017996 Major royal jelly protein/protein yellow;IPR017996 Major royal jelly protein/protein yellow;SSF63829 ;SSF63829 ;SSF63829 ;	PKS04386.1	PKS04386.1 hypothetical protein BST61_czeina2g000830 [Cercospora zeina]	100	427	0	0	1	427	428	1	427	427	0	855	348901	KK344_g3906.t1	KK468_g5324.t1	KK511_g6914.t1	KK232_g3897.t1	KK758_g7164.t1	KS288_g9434.t1	KT520_g5300.t1	UF009_g6976.t1	UG032_g652.t1	UK038_g7362.t1	UL101_g238.t1	UM001_g10878.t1	UN092_g1027.t1	ZB007_g8561.t1	ZB009_g7687.t1	ZC124_g505.t1	ZC074_g9498.t1	ZC097_g4248.t1	ZE017_g8223.t1	ZN069_g10928.t1	ZN079_g8838.t1	ZC019_g3376.t1	ZC045_g135.t1	ZC092_g1550.t1
N0.HOG0000246	OG0000242	n0	Core	31	13	18	0		'Non-effector'	-	PKS04407.1	PKS04407.1 hypothetical protein BST61_czeina2g001040 [Cercospora zeina]	93.2	237	11	2	1	232	289	1	237	274	4.64e-157	447	348901	KK344_g3907.t1	KK468_g5325.t1	KK511_g6913.t1	KK232_g3896.t1	KK758_g7165.t1	KS288_g9433.t1	KT520_g5301.t1	UF009_g6977.t1	UG032_g653.t1	UK038_g7361.t1	UL101_g239.t1	UM001_g10877.t1	UN092_g1028.t1	ZB007_g8562.t1	ZB009_g7686.t1	ZC124_g506.t1	ZC074_g9497.t1	ZC097_g4249.t1	ZE017_g8224.t1	ZN069_g10927.t1	ZN079_g8839.t1	ZC019_g3375.t1	ZC045_g134.t1	ZC092_g1551.t1
N0.HOG0000247	OG0000243	n0	Core	31	13	18	0		N/A (non-secreted)	-	PKS04387.1	PKS04387.1 hypothetical protein BST61_czeina2g000840 [Cercospora zeina]	100	182	0	0	1	182	183	1	182	182	1.95e-134	382	348901	KK344_g3908.t1	KK468_g5326.t1	KK511_g6912.t1	KK232_g3895.t1	KK758_g7166.t1	KS288_g9432.t1	KT520_g5302.t1	UF009_g6978.t1	UG032_g654.t1	UK038_g7360.t1	UL101_g240.t1	UM001_g10876.t1	UN092_g1029.t1	ZB007_g8563.t1	ZB009_g7685.t1	ZC124_g507.t1	ZC074_g9496.t1	ZC097_g4250.t1	ZE017_g8225.t1	ZN069_g10926.t1	ZN079_g8840.t1	ZC019_g3374.t1	ZC045_g133.t1	ZC092_g1552.t1
N0.HOG0000248	OG0000244	n0	Core	31	13	18	0		N/A (non-secreted)	-	PKS03205.1	XP_023457704.1 hypothetical protein CB0940_02535 [Cercospora beticola]<>PIA99864.1 hypothetical protein CB0940_02535 [Cercospora beticola]	45.1	384	134	7	2	373	374	682	1000	1000	4.59e-80	274	122368	KK344_g3909.t1	KK468_g5327.t1	KK511_g6911.t1	KK232_g3894.t1	KK758_g7167.t1	KS288_g9431.t1	KT520_g5303.t1	UF009_g6979.t1	UG032_g655.t1	UK038_g7359.t1	UL101_g241.t1	UM001_g10875.t1	UN092_g1030.t1	ZB007_g8564.t1	ZB009_g7684.t1	ZC124_g508.t1	ZC074_g9495.t1	ZC097_g4251.t1	ZE017_g8226.t1	ZN069_g10925.t1	ZN079_g8841.t1	ZC019_g3373.t1	ZC045_g132.t1	ZC092_g1553.t1
N0.HOG0000249	OG0000245	n0	Core	31	13	18	0		N/A (non-secreted)	TMhelix Region of a membrane-bound protein predicted to be embedded in the membrane.;TMhelix Region of a membrane-bound protein predicted to be embedded in the membrane.;	PKS04388.1	PPJ58597.1 hypothetical protein CBER1_03553 [Cercospora berteroae]	89.9	148	15	0	1	148	149	1	148	148	3.05e-92	273	357750	KK344_g3910.t1	KK468_g5328.t1	KK511_g6910.t1	KK232_g3893.t1	KK758_g7168.t1	KS288_g9430.t1	KT520_g5304.t1	UF009_g6980.t1	UG032_g656.t1	UK038_g7358.t1	UL101_g242.t1	UM001_g10874.t1	UN092_g1031.t1	ZB007_g8565.t1	ZB009_g7683.t1	ZC124_g509.t1	ZC074_g9494.t1	ZC097_g4252.t1	ZE017_g8227.t1	ZN069_g10924.t1	ZN079_g8842.t1	ZC019_g3372.t1	ZC045_g131.t1	ZC092_g1554.t1
N0.HOG0000250	OG0000246	n0	Core	31	13	18	0		N/A (non-secreted)	-	PKS04389.1	PKS04389.1 hypothetical protein BST61_czeina2g000860 [Cercospora zeina]	100	395	0	0	1	395	396	1	395	395	3.44e-287	786	348901	KK344_g3911.t1	KK468_g5329.t1	KK511_g6909.t1	KK232_g3892.t1	KK758_g7169.t1	KS288_g9429.t1	KT520_g5305.t1	UF009_g6981.t1	UG032_g657.t1	UK038_g7357.t1	UL101_g243.t1	UM001_g10873.t1	UN092_g1032.t1	ZB007_g8566.t1	ZB009_g7682.t1	ZC124_g510.t1	ZC074_g9493.t1	ZC097_g4253.t1	ZE017_g8228.t1	ZN069_g10923.t1	ZN079_g8843.t1	ZC019_g3371.t1	ZC045_g130.t1	ZC092_g1555.t1
N0.HOG0000251	OG0000247	n0	Core	31	13	18	0		N/A (non-secreted)	TMhelix Region of a membrane-bound protein predicted to be embedded in the membrane.;cd03390 PAP2_containing_1_like;G3DSA:1.20.144.10 ;PTHR10165:SF84 ;IPR000326 Phosphatidic acid phosphatase type 2/haloperoxidase;IPR036938 Phosphatidic acid phosphatase type 2/haloperoxidase superfamily;TMhelix Region of a membrane-bound protein predicted to be embedded in the membrane.;PTHR10165 ;TMhelix Region o…	PKS04408.1	PKS04408.1 PA-phosphatase related-family protein [Cercospora zeina]	100	397	0	0	1	397	398	1	397	397	2.17e-291	797	348901	KK344_g3912.t1	KK468_g5330.t1	KK511_g6908.t1	KK232_g3891.t1	KK758_g7170.t1	KS288_g9428.t1	KT520_g5306.t1	UF009_g6982.t1	UG032_g658.t1	UK038_g7356.t1	UL101_g244.t1	UM001_g10872.t1	UN092_g1033.t1	ZB007_g8567.t1	ZB009_g7681.t1	ZC124_g511.t1	ZC074_g9492.t1	ZC097_g4254.t1	ZE017_g8229.t1	ZN069_g10922.t1	ZN079_g8844.t1	ZC019_g3370.t1	ZC045_g129.t1	ZC092_g1556.t1
N0.HOG0000252	OG0000248	n0	Core	31	13	18	0		N/A (non-secreted)	PTHR10281:SF4 ;IPR036400 Cytochrome b5-like heme/steroid binding domain superfamily;IPR001199 Cytochrome b5-like heme/steroid binding domain;TMhelix Region of a membrane-bound protein predicted to be embedded in the membrane.;PTHR10281 ;IPR036400 Cytochrome b5-like heme/steroid binding domain superfamily;IPR001199 Cytochrome b5-like heme/steroid binding domain;	PKS04390.1	PKS04390.1 Membrane-associated progesterone-binding protein 4 [Cercospora zeina]	100	272	0	0	1	272	273	1	272	272	5.67e-199	553	348901	KK344_g3913.t1	KK468_g5331.t1	KK511_g6907.t1	KK232_g3890.t1	KK758_g7171.t1	KS288_g9427.t1	KT520_g5307.t1	UF009_g6983.t1	UG032_g659.t1	UK038_g7355.t1	UL101_g245.t1	UM001_g10871.t1	UN092_g1034.t1	ZB007_g8568.t1	ZB009_g7680.t1	ZC124_g512.t1	ZC074_g9491.t1	ZC097_g4255.t1	ZE017_g8230.t1	ZN069_g10921.t1	ZN079_g8845.t1	ZC019_g3369.t1	ZC045_g128.t1	ZC092_g1557.t1
N0.HOG0000253	OG0000249	n0	Core	31	13	18	0		'Non-effector'	-	PKS04409.1	PKS04409.1 hypothetical protein BST61_czeina2g001060 [Cercospora zeina]	100	182	0	0	1	182	183	1	182	182	4.59e-124	356	348901	KK344_g3914.t1	KK468_g5332.t1	KK511_g6906.t1	KK232_g3889.t1	KK758_g7172.t1	KS288_g9426.t1	KT520_g5308.t1	UF009_g6984.t1	UG032_g660.t1	UK038_g7354.t1	UL101_g246.t1	UM001_g10870.t1	UN092_g1035.t1	ZB007_g8569.t1	ZB009_g7679.t1	ZC124_g513.t1	ZC074_g9490.t1	ZC097_g4256.t1	ZE017_g8231.t1	ZN069_g10920.t1	ZN079_g8846.t1	ZC019_g3368.t1	ZC045_g127.t1	ZC092_g1558.t1
N0.HOG0000254	OG0000250	n0	Core	31	13	18	0		N/A (non-secreted)	-	PKS04392.1	PKS04392.1 hypothetical protein BST61_czeina2g000890 [Cercospora zeina]	93.2	634	1	2	119	710	711	1	634	634	0	1086	348901	KK344_g3915.t2	KK468_g5333.t2	KK511_g6905.t2	KK232_g3888.t2	KK758_g7173.t2	KS288_g9425.t2	KT520_g5309.t2	UF009_g6985.t2	UG032_g661.t2	UK038_g7353.t2	UL101_g247.t2	UM001_g10869.t2	UN092_g1036.t2	ZB007_g8570.t2	ZB009_g7678.t2	ZC124_g514.t2	ZC074_g9489.t2	ZC097_g4257.t2	ZE017_g8232.t2	ZN069_g10919.t2	ZN079_g8847.t2	ZC019_g3367.t2	ZC045_g126.t2	ZC092_g1559.t2
N0.HOG0000255	OG0000251	n0	Core	31	13	18	2		N/A (non-secreted)	IPR002563 Flavin reductase like domain;IPR012349 FMN-binding split barrel;SSF50475 ;IPR002563 Flavin reductase like domain;PTHR33798 ;	PKS04410.1	PKS04410.1 Uncharacterized protein BST61_czeina2g001070 [Cercospora zeina]	100	306	0	0	1	306	307	1	306	306	3.36e-224	619	348901	KK344_g3916.t1	KK468_g5334.t1	KK511_g6904.t1	KK232_g3887.t1	KK758_g7174.t1	KS288_g9424.t1	KT520_g5310.t1	UF009_g6986.t1	UG032_g662.t1	UK038_g7352.t1	UL101_g248.t1	UM001_g10868.t1	UN092_g1037.t1	ZB007_g8571.t1	ZB009_g7677.t1	ZC124_g515.t1	ZC074_g9488.t1	ZC097_g4258.t1	ZE017_g8233.t1	ZN069_g10918.t1	ZN079_g8848.t1	ZC019_g3366.t1	ZC045_g125.t1	ZC092_g1560.t1
N0.HOG0000256	OG0000252	n0	Core	31	13	18	2		N/A (non-secreted)	IPR000073 Alpha/beta hydrolase fold-1;IPR029058 Alpha/Beta hydrolase fold;IPR029058 Alpha/Beta hydrolase fold;PTHR43729 ;	PKS04393.1	PKS04393.1 Homoserine O-acetyltransferase [Cercospora zeina]	100	382	0	0	1	382	383	1	382	382	8.13e-293	799	348901	KK344_g3917.t1	KK468_g5335.t1	KK511_g6903.t1	KK232_g3886.t1	KK758_g7175.t1	KS288_g9423.t1	KT520_g5311.t1	UF009_g6987.t1	UG032_g663.t1	UK038_g7351.t1	UL101_g249.t1	UM001_g10867.t1	UN092_g1038.t1	ZB007_g8572.t1	ZB009_g7676.t1	ZC124_g516.t1	ZC074_g9487.t1	ZC097_g4259.t1	ZE017_g8234.t1	ZN069_g10917.t1	ZN079_g8849.t1	ZC019_g3365.t1	ZC045_g124.t1	ZC092_g1561.t1
N0.HOG0000257	OG0000253	n0	Core	31	13	18	4		N/A (non-secreted)	SSF81631 ;G3DSA:1.10.1410.10 ;G3DSA:1.10.1410.10 ;PTHR10682:SF10 ;G3DSA:3.30.70.590 ;IPR007012 Poly(A) polymerase, central domain;IPR014492 Poly(A) polymerase;cd05402 NT_PAP_TUTase;IPR007010 Poly(A) polymerase, RNA-binding domain;IPR002934 Polymerase, nucleotidyl transferase domain;IPR011068 Nucleotidyltransferase, class I-like, C-terminal;SSF81301 ;IPR014492 Poly(A) polymerase;G3DSA:3.30.460.10 ;	PKS04394.1	PKS04394.1 Poly(A) polymerase pla1 [Cercospora zeina]	100	602	0	0	1	602	603	128	729	729	0	1195	348901	KK344_g3918.t1	KK468_g5336.t1	KK511_g6902.t1	KK232_g3885.t1	KK758_g7176.t1	KS288_g9422.t1	KT520_g5312.t1	UF009_g6988.t1	UG032_g664.t1	UK038_g7350.t1	UL101_g250.t1	UM001_g10866.t1	UN092_g1039.t1	ZB007_g8573.t1	ZB009_g7675.t1	ZC124_g517.t1	ZC074_g9486.t1	ZC097_g4260.t1	ZE017_g8235.t1	ZN069_g10916.t1	ZN079_g8850.t1	ZC019_g3364.t1	ZC045_g123.t1	ZC092_g1562.t1
N0.HOG0000258	OG0000254	n0	Core	31	13	18	0		N/A (non-secreted)	G3DSA:3.30.420.40 ;G3DSA:3.30.420.40 ;SSF53067 ;IPR013126 Heat shock protein 70 family;G3DSA:3.90.640.10 ;IPR013126 Heat shock protein 70 family;IPR013126 Heat shock protein 70 family;IPR013126 Heat shock protein 70 family;G3DSA:3.30.420.40 ;G3DSA:3.30.420.40 ;PTHR19375:SF205 ;SSF53067 ;IPR013126 Heat shock protein 70 family;cd10229 HSPA12_like_NBD;Coil ;	PKS04395.1	PKS04395.1 Heat shock 70 kDa protein 12A [Cercospora zeina]	95.8	780	15	1	1	762	763	1	780	780	0	1336	348901	KK344_g3919.t1	KK468_g5337.t1	KK511_g6901.t1	KK232_g3884.t1	KK758_g7177.t1	KS288_g9421.t1	KT520_g5313.t1	UF009_g6989.t1	UG032_g665.t1	UK038_g7349.t1	UL101_g251.t1	UM001_g10865.t1	UN092_g1040.t1	ZB007_g8574.t1	ZB009_g7674.t1	ZC124_g518.t1	ZC074_g9485.t1	ZC097_g4261.t1	ZE017_g8236.t1	ZN069_g10915.t1	ZN079_g8851.t1	ZC019_g3363.t1	ZC045_g122.t1	ZC092_g1563.t1
N0.HOG0000259	OG0000255	n0	Core	31	13	18	0		N/A (non-secreted)	-	PKS04396.1	PKS04396.1 hypothetical protein BST61_czeina2g000930 [Cercospora zeina]	100	489	0	0	1	489	490	1	489	489	0	995	348901	KK344_g3921.t1	KK468_g5339.t1	KK511_g6899.t1	KK232_g3882.t1	KK758_g7179.t1	KS288_g9419.t1	KT520_g5315.t1	UF009_g6991.t1	UG032_g667.t1	UK038_g7347.t1	UL101_g253.t1	UM001_g10863.t1	UN092_g1042.t1	ZB007_g8576.t1	ZB009_g7670.t1	ZC124_g520.t1	ZC074_g9483.t1	ZC097_g4263.t1	ZE017_g8240.t1	ZN069_g10911.t1	ZN079_g8853.t1	ZC019_g3359.t1	ZC045_g118.t1	ZC092_g1565.t1
N0.HOG0000260	OG0000256	n0	Core	31	13	18	0		N/A (non-secreted)	TMhelix Region of a membrane-bound protein predicted to be embedded in the membrane.;TMhelix Region of a membrane-bound protein predicted to be embedded in the membrane.;TMhelix Region of a membrane-bound protein predicted to be embedded in the membrane.;TMhelix Region of a membrane-bound protein predicted to be embedded in the membrane.;TMhelix Region of a membrane-bound protein predicted to be …	PKS04397.1	PPJ58607.1 hypothetical protein CBER1_03532 [Cercospora berteroae]	95.4	495	23	0	1	495	496	1	495	495	0	947	357750	KK344_g3922.t1	KK468_g5340.t1	KK511_g6898.t1	KK232_g3881.t1	KK758_g7180.t1	KS288_g9418.t1	KT520_g5316.t1	UF009_g6992.t1	UG032_g668.t1	UK038_g7346.t1	UL101_g254.t1	UM001_g10862.t1	UN092_g1043.t1	ZB007_g8577.t1	ZB009_g7669.t1	ZC124_g521.t1	ZC074_g9482.t1	ZC097_g4264.t1	ZE017_g8241.t1	ZN069_g10910.t1	ZN079_g8854.t1	ZC019_g3358.t1	ZC045_g117.t1	ZC092_g1566.t1
N0.HOG0000261	OG0000257	n0	Core	31	13	18	0		N/A (non-secreted)	PTHR34213 ;	PKS04397.1	PKS04397.1 Sugar transporter STL1 [Cercospora zeina]	100	216	0	0	13	228	229	460	675	675	5.44e-152	447	348901	KK344_g3923.t1	KK468_g5341.t1	KK511_g6897.t1	KK232_g3880.t1	KK758_g7181.t1	KS288_g9417.t1	KT520_g5317.t1	UF009_g6993.t1	UG032_g669.t1	UK038_g7345.t1	UL101_g255.t1	UM001_g10861.t1	UN092_g1044.t1	ZB007_g8578.t1	ZB009_g7668.t1	ZC124_g522.t1	ZC074_g9481.t1	ZC097_g4265.t1	ZE017_g8242.t1	ZN069_g10909.t1	ZN079_g8855.t1	ZC019_g3357.t1	ZC045_g116.t1	ZC092_g1567.t1
N0.HOG0000262	OG0000258	n0	Core	31	13	18	0		N/A (non-secreted)	IPR037175 Kynurenine formamidase superfamily;PTHR31118:SF12 ;IPR007325 Kynurenine formamidase/cyclase-like;PTHR31118 ;IPR037175 Kynurenine formamidase superfamily;	PKS04426.1	PKS04426.1 Kynurenine formamidase [Cercospora zeina]	100	269	0	0	1	269	270	1	269	269	6.38e-199	552	348901	KK344_g3924.t1	KK468_g5342.t1	KK511_g6896.t1	KK232_g3879.t1	KK758_g7182.t1	KS288_g9416.t1	KT520_g5318.t1	UF009_g6994.t1	UG032_g670.t1	UK038_g7344.t1	UL101_g256.t1	UM001_g10860.t1	UN092_g1045.t1	ZB007_g8579.t1	ZB009_g7667.t1	ZC124_g523.t1	ZC074_g9480.t1	ZC097_g4266.t1	ZE017_g8243.t1	ZN069_g10908.t1	ZN079_g8856.t1	ZC019_g3356.t1	ZC045_g115.t1	ZC092_g1568.t1
N0.HOG0000263	OG0000259	n0	Core	31	13	18	0		N/A (non-secreted)	G3DSA:3.90.105.20 ;IPR001790 Ribosomal protein L10P;IPR033867 Ribosome assembly factor Mrt4;G3DSA:3.30.70.1730 ;G3DSA:3.30.70.1730 ;PTHR21141:SF37 ;SSF160369 ;PTHR21141 ;	PKS04413.1	PKS04413.1 Ribosome assembly factor mrt4 [Cercospora zeina]	100	241	0	0	1	241	242	1	241	241	2.38e-171	480	348901	KK344_g3925.t1	KK468_g5343.t1	KK511_g6895.t1	KK232_g3878.t1	KK758_g7183.t1	KS288_g9415.t1	KT520_g5319.t1	UF009_g6995.t1	UG032_g671.t1	UK038_g7343.t1	UL101_g257.t1	UM001_g10859.t1	UN092_g1046.t1	ZB007_g8580.t1	ZB009_g7666.t1	ZC124_g524.t1	ZC074_g9479.t1	ZC097_g4267.t1	ZE017_g8244.t1	ZN069_g10907.t1	ZN079_g8857.t1	ZC019_g3355.t1	ZC045_g114.t1	ZC092_g1569.t1
N0.HOG0000264	OG0000260	n0	Core	31	13	18	0		N/A (non-secreted)	PTHR33281 ;TMhelix Region of a membrane-bound protein predicted to be embedded in the membrane.;IPR001515 Ribosomal protein L32e;TMhelix Region of a membrane-bound protein predicted to be embedded in the membrane.;PTHR33281 ;IPR021134 Bestrophin/UPF0187;IPR001515 Ribosomal protein L32e;PTHR33281:SF10 ;PTHR33281:SF10 ;TMhelix Region of a membrane-bound protein predicted to be embedded in the membr…	PKS04427.1	PKS04427.1 60S ribosomal protein L32 [Cercospora zeina]	97.5	519	10	1	1	519	520	1	516	516	0	1004	348901	KK344_g3926.t1	KK468_g5344.t1	KK511_g6894.t1	KK232_g3877.t1	KK758_g7184.t1	KS288_g9414.t1	KT520_g5320.t1	UF009_g6996.t1	UG032_g672.t1	UK038_g7342.t1	UL101_g258.t1	UM001_g10858.t1	UN092_g1047.t1	ZB007_g8581.t1	ZB009_g7665.t1	ZC124_g525.t1	ZC074_g9478.t1	ZC097_g4268.t1	ZE017_g8245.t1	ZN069_g10906.t1	ZN079_g8858.t1	ZC019_g3354.t1	ZC045_g113.t1	ZC092_g1570.t1
N0.HOG0000265	OG0000261	n0	Core	31	13	18	0		N/A (non-secreted)	IPR000652 Triosephosphate isomerase;IPR000652 Triosephosphate isomerase;IPR020861 Triosephosphate isomerase, active site;PTHR21139:SF15 ;IPR013785 Aldolase-type TIM barrel;IPR000652 Triosephosphate isomerase;IPR000652 Triosephosphate isomerase;IPR000652 Triosephosphate isomerase;IPR035990 Triosephosphate isomerase superfamily;IPR022896 Triosephosphate isomerase, bacterial/eukaryotic;	PKS04428.1	PKS04428.1 Triosephosphate isomerase [Cercospora zeina]	100	247	0	0	1	247	248	1	247	247	9.66e-174	487	348901	KK344_g3927.t1	KK468_g5345.t1	KK511_g6893.t1	KK232_g3876.t1	KK758_g7185.t1	KS288_g9413.t1	KT520_g5321.t1	UF009_g6997.t1	UG032_g673.t1	UK038_g7341.t1	UL101_g259.t1	UM001_g10857.t1	UN092_g1048.t1	ZB007_g8582.t1	ZB009_g7664.t1	ZC124_g526.t1	ZC074_g9477.t1	ZC097_g4269.t1	ZE017_g8246.t1	ZN069_g10905.t1	ZN079_g8859.t1	ZC019_g3353.t1	ZC045_g112.t1	ZC092_g1571.t1
N0.HOG0000266	OG0000262	n0	Core	31	13	18	0		N/A (non-secreted)	IPR034143 snRNP70, RNA recognition motif;IPR000504 RNA recognition motif domain;IPR000504 RNA recognition motif domain;IPR000504 RNA recognition motif domain;IPR022023 U1 small nuclear ribonucleoprotein of 70kDa N-terminal;PTHR13952:SF5 ;PTHR13952 ;IPR035979 RNA-binding domain superfamily;IPR012677 Nucleotide-binding alpha-beta plait domain superfamily;	PKS04429.1	PKS04429.1 U1 small nuclear ribonucleoprotein 70 kDa-like protein [Cercospora zeina]	99.4	328	1	1	1	328	334	1	327	365	6.07e-191	539	348901	KK344_g3928.t1	KK468_g5346.t1	KK511_g6892.t1	KK232_g3875.t1	KK758_g7186.t1	KS288_g9412.t1	KT520_g5322.t1	UF009_g6998.t1	UG032_g674.t1	UK038_g7340.t1	UL101_g260.t1	UM001_g10856.t1	UN092_g1049.t1	ZB007_g8583.t1	ZB009_g7663.t1	ZC124_g527.t1	ZC074_g9476.t1	ZC097_g4270.t1	ZE017_g8247.t1	ZN069_g10904.t1	ZN079_g8860.t1	ZC019_g3352.t1	ZC045_g111.t1	ZC092_g1572.t1
N0.HOG0000267	OG0000263	n0	Core	31	13	18	1		N/A (non-secreted)	Coil ;Coil ;Coil ;Coil ;Coil ;Coil ;Coil ;Coil ;Coil ;	PKS04430.1	PKS04430.1 hypothetical protein BST61_czeina2g001280 [Cercospora zeina]	100	711	0	0	1	711	745	1	711	737	0	1250	348901	KK344_g3929.t1	KK468_g5347.t1	KK511_g6891.t1	KK232_g3874.t1	KK758_g7187.t1	KS288_g9411.t1	KT520_g5323.t1	UF009_g6999.t1	UG032_g675.t1	UK038_g7339.t1	UL101_g261.t1	UM001_g10855.t1	UN092_g1050.t1	ZB007_g8584.t1	ZB009_g7662.t1	ZC124_g528.t1	ZC074_g9475.t1	ZC097_g4271.t1	ZE017_g8248.t1	ZN069_g10903.t1	ZN079_g8861.t1	ZC019_g3351.t1	ZC045_g110.t1	ZC092_g1573.t1
N0.HOG0000268	OG0000264	n0	Core	31	13	18	0		N/A (non-secreted)	-	*	*	-1	-1	-1	-1	-1	-1	125	-1	-1	-1	-1	-1	0	KK344_g3930.t1	KK468_g5348.t1	KK511_g6890.t1	KK232_g3873.t1	KK758_g7188.t1	KS288_g9410.t1	KT520_g5324.t1	UF009_g7000.t1	UG032_g676.t1	UK038_g7338.t1	UL101_g262.t1	UM001_g10854.t1	UN092_g1051.t1	ZB007_g8585.t1	ZB009_g7661.t1	ZC124_g529.t1	ZC074_g9474.t1	ZC097_g4272.t1	ZE017_g8249.t1	ZN069_g10902.t1	ZN079_g8862.t1	ZC019_g3350.t1	ZC045_g109.t1	ZC092_g1574.t1
N0.HOG0000269	OG0000265	n0	Core	31	13	18	0		N/A (non-secreted)	IPR021109 Aspartic peptidase domain superfamily;PF08284 Retroviral aspartyl protease;IPR021109 Aspartic peptidase domain superfamily;cd00303 retropepsin_like;	*	CEL53106.1 hypothetical protein RSOLAG1IB_11238 [Rhizoctonia solani AG-1 IB]	34.7	98	58	3	16	109	110	5	100	402	3.92e-09	62.8	1108050	KK344_g3931.t1	KK468_g5349.t1	KK511_g6889.t1	KK232_g3872.t1	KK758_g7189.t1	KS288_g9409.t1	KT520_g5325.t1	UF009_g7001.t1	UG032_g677.t1	UK038_g7337.t1	UL101_g263.t1	UM001_g10853.t1	UN092_g1052.t1	ZB007_g8586.t1	ZB009_g7660.t1	ZC124_g530.t1	ZC074_g9473.t1	ZC097_g4273.t1	ZE017_g8250.t1	ZN069_g10901.t1	ZN079_g8863.t1	ZC019_g3349.t1	ZC045_g108.t1	ZC092_g1575.t1
N0.HOG0000270	OG0000266	n0	Core	31	13	18	0		N/A (non-secreted)	-	*	*	-1	-1	-1	-1	-1	-1	74	-1	-1	-1	-1	-1	0	KK344_g3932.t1	KK468_g5350.t1	KK511_g6888.t1	KK232_g3871.t1	KK758_g7190.t1	KS288_g9408.t1	KT520_g5326.t1	UF009_g7002.t1	UG032_g678.t1	UK038_g7336.t1	UL101_g264.t1	UM001_g10852.t1	UN092_g1053.t1	ZB007_g8587.t1	ZB009_g7659.t1	ZC124_g531.t1	ZC074_g9472.t1	ZC097_g4274.t1	ZE017_g8251.t1	ZN069_g10900.t1	ZN079_g8864.t1	ZC019_g3348.t1	ZC045_g107.t1	ZC092_g1576.t1
N0.HOG0000271	OG0000267	n0	Core	31	13	18	0		N/A (non-secreted)	IPR011701 Major facilitator superfamily;G3DSA:1.20.1250.20 ;TMhelix Region of a membrane-bound protein predicted to be embedded in the membrane.;TMhelix Region of a membrane-bound protein predicted to be embedded in the membrane.;G3DSA:1.20.1250.20 ;TMhelix Region of a membrane-bound protein predicted to be embedded in the membrane.;TMhelix Region of a membrane-bound protein predicted to be embed…	PKS04414.1	PKS04414.1 putative transporter [Cercospora zeina]	94.5	545	4	2	1	522	523	18	559	559	0	1028	348901	KK344_g3933.t1	KK468_g5351.t1	KK511_g6887.t1	KK232_g3870.t1	KK758_g7191.t1	KS288_g9407.t1	KT520_g5327.t1	UF009_g7003.t1	UG032_g679.t1	UK038_g7335.t1	UL101_g265.t1	UM001_g10851.t1	UN092_g1054.t1	ZB007_g8588.t1	ZB009_g7658.t1	ZC124_g532.t1	ZC074_g9471.t1	ZC097_g4275.t1	ZE017_g8252.t1	ZN069_g10899.t1	ZN079_g8865.t1	ZC019_g3347.t1	ZC045_g106.t1	ZC092_g1577.t1
N0.HOG0000272	OG0000268	n0	Core	31	13	18	0		N/A (non-secreted)	IPR007173 D-arabinono-1,4-lactone oxidase;IPR016167 FAD-binding, type 2, subdomain 1;IPR006094 FAD linked oxidase, N-terminal;IPR030654 Sugar 1,4-lactone oxidase;IPR010031 L-gulonolactone/D-arabinono-1,4-lactone oxidase;IPR006093 Oxygen oxidoreductase covalent FAD-binding site;PTHR43762:SF1 ;IPR016166 FAD-binding, type 2;G3DSA:3.30.465.10 ;IPR036318 FAD-binding, type 2-like superfamily;	PKS04450.1	PKS04450.1 D-arabinono-1,4-lactone oxidase [Cercospora zeina]	100	594	0	0	1	594	595	40	633	633	0	1224	348901	KK344_g3934.t1	KK468_g5352.t1	KK511_g6886.t1	KK232_g3869.t1	KK758_g7192.t1	KS288_g9406.t1	KT520_g5328.t1	UF009_g7004.t1	UG032_g680.t1	UK038_g7334.t1	UL101_g266.t1	UM001_g10850.t1	UN092_g1055.t1	ZB007_g8589.t1	ZB009_g7657.t1	ZC124_g533.t1	ZC074_g9470.t1	ZC097_g4276.t1	ZE017_g8253.t1	ZN069_g10898.t1	ZN079_g8866.t1	ZC019_g3346.t1	ZC045_g105.t1	ZC092_g1578.t1
N0.HOG0000273	OG0000269	n0	Core	31	13	18	0		'Cytoplasmic effector'	IPR021054 Cell wall mannoprotein 1;TMhelix Region of a membrane-bound protein predicted to be embedded in the membrane.;PTHR38123 ;	PKS04431.1	PKS04431.1 hypothetical protein BST61_czeina2g001290 [Cercospora zeina]	100	184	0	0	1	184	185	1	184	184	9.93e-120	345	348901	KK344_g3935.t1	KK468_g5353.t1	KK511_g6885.t1	KK232_g3868.t1	KK758_g7193.t1	KS288_g9405.t1	KT520_g5329.t1	UF009_g7005.t1	UG032_g681.t1	UK038_g7333.t1	UL101_g267.t1	UM001_g10849.t1	UN092_g1056.t1	ZB007_g8590.t1	ZB009_g7656.t1	ZC124_g534.t1	ZC074_g9469.t1	ZC097_g4277.t1	ZE017_g8254.t1	ZN069_g10897.t1	ZN079_g8867.t1	ZC019_g3345.t1	ZC045_g104.t1	ZC092_g1579.t1
N0.HOG0000274	OG0000270	n0	Core	31	13	18	0		N/A (non-secreted)	IPR029058 Alpha/Beta hydrolase fold;IPR013094 Alpha/beta hydrolase fold-3;PTHR23024:SF248 ;IPR029058 Alpha/Beta hydrolase fold;PTHR23024 ;	PKS04432.1	PKS04432.1 Tuliposide A-converting enzyme 1, chloroplastic [Cercospora zeina]	100	377	0	0	1	377	378	1	377	377	5e-280	766	348901	KK344_g3936.t1	KK468_g5354.t1	KK511_g6884.t1	KK232_g3867.t1	KK758_g7194.t1	KS288_g9404.t1	KT520_g5330.t1	UF009_g7006.t1	UG032_g682.t1	UK038_g7332.t1	UL101_g268.t1	UM001_g10848.t1	UN092_g1057.t1	ZB007_g8591.t1	ZB009_g7655.t1	ZC124_g535.t1	ZC074_g9468.t1	ZC097_g4278.t1	ZE017_g8255.t1	ZN069_g10896.t1	ZN079_g8868.t1	ZC019_g3344.t1	ZC045_g103.t1	ZC092_g1580.t1
N0.HOG0000275	OG0000271	n0	Core	31	13	18	0		N/A (non-secreted)	IPR013097 Stress responsive alpha-beta barrel;G3DSA:3.30.70.100 ;PTHR33178 ;IPR013097 Stress responsive alpha-beta barrel;IPR011008 Dimeric alpha-beta barrel;IPR013097 Stress responsive alpha-beta barrel;	*	XP_023456855.1 hypothetical protein CB0940_02811 [Cercospora beticola]<>PIA99014.1 hypothetical protein CB0940_02811 [Cercospora beticola]	98	100	2	0	1	100	101	1	100	100	3.53e-66	203	122368	KK344_g3937.t1	KK468_g5355.t1	KK511_g6883.t1	KK232_g3866.t1	KK758_g7195.t1	KS288_g9403.t1	KT520_g5331.t1	UF009_g7007.t1	UG032_g683.t1	UK038_g7331.t1	UL101_g269.t1	UM001_g10847.t1	UN092_g1058.t1	ZB007_g8592.t1	ZB009_g7654.t1	ZC124_g536.t1	ZC074_g9467.t1	ZC097_g4279.t1	ZE017_g8256.t1	ZN069_g10895.t1	ZN079_g8869.t1	ZC019_g3343.t1	ZC045_g102.t1	ZC092_g1581.t1
N0.HOG0000276	OG0000272	n0	Core	31	13	18	0		N/A (non-secreted)	SSF63829 ;IPR013658 SMP-30/Gluconolactonase/LRE-like region;PTHR10907:SF67 ;IPR011042 Six-bladed beta-propeller, TolB-like;PTHR10907 ;	PKS04415.1	PKS04415.1 Gluconolactonase [Cercospora zeina]	100	380	0	0	1	380	381	26	405	405	8.06e-280	767	348901	KK344_g3938.t1	KK468_g5356.t1	KK511_g6882.t1	KK232_g3865.t1	KK758_g7196.t1	KS288_g9402.t1	KT520_g5332.t1	UF009_g7008.t1	UG032_g684.t1	UK038_g7330.t1	UL101_g270.t1	UM001_g10846.t1	UN092_g1059.t1	ZB007_g8593.t1	ZB009_g7653.t1	ZC124_g537.t1	ZC074_g9466.t1	ZC097_g4280.t1	ZE017_g8257.t1	ZN069_g10894.t1	ZN079_g8870.t1	ZC019_g3342.t1	ZC045_g101.t1	ZC092_g1582.t1
N0.HOG0000277	OG0000273	n0	Core	31	13	18	0		N/A (non-secreted)	IPR001810 F-box domain;IPR036047 F-box-like domain superfamily;	PKS04416.1	PKS04416.1 hypothetical protein BST61_czeina2g001140 [Cercospora zeina]	100	185	0	0	1	185	186	1	185	185	4.77e-132	376	348901	KK344_g3939.t1	KK468_g5357.t1	KK511_g6881.t1	KK232_g3864.t1	KK758_g7197.t1	KS288_g9401.t1	KT520_g5333.t1	UF009_g7009.t1	UG032_g685.t1	UK038_g7329.t1	UL101_g271.t1	UM001_g10845.t1	UN092_g1060.t1	ZB007_g8594.t1	ZB009_g7652.t1	ZC124_g538.t1	ZC074_g9465.t1	ZC097_g4281.t1	ZE017_g8258.t1	ZN069_g10893.t1	ZN079_g8871.t1	ZC019_g3341.t1	ZC045_g100.t1	ZC092_g1583.t1
N0.HOG0000278	OG0000274	n0	Core	31	13	18	0		N/A (non-secreted)	PTHR43719 ;IPR036097 Signal transduction histidine kinase, dimerisation/phosphoacceptor domain superfamily;IPR001789 Signal transduction response regulator, receiver domain;IPR004358 Signal transduction histidine kinase-related protein, C-terminal;IPR004358 Signal transduction histidine kinase-related protein, C-terminal;IPR004358 Signal transduction histidine kinase-related protein, C-terminal;I…	PKS04449.1	PKS04449.1 Hybrid signal transduction histidine kinase B [Cercospora zeina]	99.6	1279	0	1	1	1274	1275	1	1279	1279	0	2498	348901	KK344_g3940.t1	KK468_g5358.t1	KK511_g6880.t1	KK232_g3863.t1	KK758_g7198.t1	KS288_g9400.t1	KT520_g5334.t1	UF009_g7010.t1	UG032_g686.t1	UK038_g7328.t1	UL101_g272.t1	UM001_g10844.t1	UN092_g1061.t1	ZB007_g8595.t1	ZB009_g7651.t1	ZC124_g539.t1	ZC074_g9464.t1	ZC097_g4282.t1	ZE017_g8259.t1	ZN069_g10892.t1	ZN079_g8872.t1	ZC019_g3340.t1	ZC045_g99.t1	ZC092_g1584.t1
N0.HOG0000279	OG0000275	n0	Core	31	13	18	0		N/A (non-secreted)	-	PKS04433.1	PKS04433.1 hypothetical protein BST61_czeina2g001310 [Cercospora zeina]	100	102	0	0	1	102	103	1	102	102	1e-66	204	348901	KK344_g3941.t1	KK468_g5359.t1	KK511_g6879.t1	KK232_g3862.t1	KK758_g7199.t1	KS288_g9399.t1	KT520_g5335.t1	UF009_g7011.t1	UG032_g687.t1	UK038_g7327.t1	UL101_g273.t1	UM001_g10843.t1	UN092_g1062.t1	ZB007_g8596.t1	ZB009_g7650.t1	ZC124_g540.t1	ZC074_g9463.t1	ZC097_g4283.t1	ZE017_g8261.t1	ZN069_g10891.t1	ZN079_g8873.t1	ZC019_g3339.t1	ZC045_g98.t1	ZC092_g1585.t1
N0.HOG0000280	OG0000276	n0	Core	31	13	18	0		N/A (non-secreted)	IPR027417 P-loop containing nucleoside triphosphate hydrolase;SM00177 ;PR00449 Transforming protein P21 ras signature;PR00449 Transforming protein P21 ras signature;PR00449 Transforming protein P21 ras signature;PR00449 Transforming protein P21 ras signature;IPR024156 Small GTPase superfamily, ARF type;PTHR11711:SF19 ;G3DSA:3.40.50.300 ;IPR006689 Small GTPase superfamily, ARF/SAR type;IPR006689 S…	PKS04434.1	PKS04434.1 ADP-ribosylation factor-like protein 3 [Cercospora zeina]	100	218	0	0	1	218	219	1	218	218	3.97e-154	435	348901	KK344_g3942.t1	KK468_g5360.t1	KK511_g6878.t1	KK232_g3861.t1	KK758_g7200.t1	KS288_g9398.t1	KT520_g5336.t1	UF009_g7012.t1	UG032_g688.t1	UK038_g7326.t1	UL101_g274.t1	UM001_g10842.t1	UN092_g1063.t1	ZB007_g8597.t1	ZB009_g7649.t1	ZC124_g541.t1	ZC074_g9462.t1	ZC097_g4284.t1	ZE017_g8262.t1	ZN069_g10890.t1	ZN079_g8874.t1	ZC019_g3338.t1	ZC045_g97.t1	ZC092_g1586.t1
N0.HOG0000281	OG0000277	n0	Core	31	13	18	0		N/A (non-secreted)	PTHR12850:SF5 ;IPR004977 Ribosomal protein S25;IPR004977 Ribosomal protein S25;G3DSA:1.10.10.2780 ;Coil ;IPR004977 Ribosomal protein S25;	PKS04417.1	PKS04417.1 40S ribosomal protein S25 [Cercospora zeina]<>PPJ57261.1 hypothetical protein CBER1_02844 [Cercospora berteroae]	100	97	0	0	1	97	98	1	97	97	6.21e-61	189	348901;357750	KK344_g3943.t1	KK468_g5361.t1	KK511_g6877.t1	KK232_g3860.t1	KK758_g7201.t1	KS288_g9397.t1	KT520_g5337.t1	UF009_g7013.t1	UG032_g689.t1	UK038_g7325.t1	UL101_g1266.t1	UM001_g10841.t1	UN092_g1064.t1	ZB007_g8598.t1	ZB009_g7648.t1	ZC124_g542.t1	ZC074_g9461.t1	ZC097_g4285.t1	ZE017_g8263.t1	ZN069_g10889.t1	ZN079_g8875.t1	ZC019_g3337.t1	ZC045_g96.t1	ZC092_g1587.t1
N0.HOG0000282	OG0000278	n0	Core	31	13	18	0		N/A (non-secreted)	PTHR22807 ;IPR029063 S-adenosyl-L-methionine-dependent methyltransferase;IPR029063 S-adenosyl-L-methionine-dependent methyltransferase;IPR023267 RNA (C5-cytosine) methyltransferase;IPR023267 RNA (C5-cytosine) methyltransferase;IPR023267 RNA (C5-cytosine) methyltransferase;IPR023267 RNA (C5-cytosine) methyltransferase;PTHR22807:SF4 ;IPR001678 SAM-dependent methyltransferase RsmB/NOP2-type;IPR00167…	PKS04435.1	PKS04435.1 25S rRNA (cytosine(2278)-C(5))-methyltransferase [Cercospora zeina]	100	550	0	0	1	550	551	1	550	550	0	1080	348901	KK344_g3944.t1	KK468_g5362.t1	KK511_g6876.t1	KK232_g3859.t1	KK758_g7202.t1	KS288_g9396.t1	KT520_g5338.t1	UF009_g7014.t1	UG032_g690.t1	UK038_g7324.t1	UL101_g1265.t1	UM001_g10840.t1	UN092_g1065.t1	ZB007_g8599.t1	ZB009_g7647.t1	ZC124_g543.t1	ZC074_g9460.t1	ZC097_g4286.t1	ZE017_g8264.t1	ZN069_g10888.t1	ZN079_g8876.t1	ZC019_g3336.t1	ZC045_g95.t1	ZC092_g1588.t1
N0.HOG0000283	OG0000279	n0	Core	31	13	18	0		N/A (non-secreted)	IPR027746 Probable tubulin-tyrosine ligase;PTHR30457 ;IPR036523 SurE-like phosphatase/nucleotidase superfamily;IPR002828 Survival protein SurE-like phosphatase/nucleotidase;SSF64167 ;SSF64167 ;IPR002828 Survival protein SurE-like phosphatase/nucleotidase;	PKS04418.1	PKS04418.1 putative tubulin--tyrosine ligase PBY1 [Cercospora zeina]	100	327	0	0	1	327	328	1	327	327	1.21e-248	683	348901	KK344_g3945.t1	KK468_g5363.t1	KK511_g6875.t1	KK232_g3858.t1	KK758_g7203.t1	KS288_g9395.t1	KT520_g5339.t1	UF009_g7015.t1	UG032_g691.t1	UK038_g7323.t1	UL101_g1264.t1	UM001_g10839.t1	UN092_g1066.t1	ZB007_g8600.t1	ZB009_g7646.t1	ZC124_g544.t1	ZC074_g9459.t1	ZC097_g4287.t1	ZE017_g8265.t1	ZN069_g10887.t1	ZN079_g8877.t1	ZC019_g3335.t1	ZC045_g94.t1	ZC092_g1589.t1
N0.HOG0000284	OG0000280	n0	Core	31	13	18	0		N/A (non-secreted)	IPR036412 HAD-like superfamily;IPR036412 HAD-like superfamily;IPR036412 HAD-like superfamily;TMhelix Region of a membrane-bound protein predicted to be embedded in the membrane.;TMhelix Region of a membrane-bound protein predicted to be embedded in the membrane.;TMhelix Region of a membrane-bound protein predicted to be embedded in the membrane.;IPR006539 P-type ATPase, subfamily IV;IPR006539 P-t…	PKS04436.1	PKS04436.1 putative phospholipid-transporting ATPase DNF3 [Cercospora zeina]	100	1624	0	0	1	1624	1625	1	1624	1624	0	3108	348901	KK344_g3946.t1	KK468_g5364.t1	KK511_g6874.t1	KK232_g3857.t1	KK758_g7204.t1	KS288_g9394.t1	KT520_g5340.t1	UF009_g7016.t1	UG032_g692.t1	UK038_g7322.t1	UL101_g1263.t1	UM001_g10838.t1	UN092_g1067.t1	ZB007_g8601.t1	ZB009_g7645.t1	ZC124_g545.t1	ZC074_g9458.t1	ZC097_g4288.t1	ZE017_g8266.t1	ZN069_g10886.t1	ZN079_g8878.t1	ZC019_g3334.t1	ZC045_g93.t1	ZC092_g1590.t1
N0.HOG0000285	OG0000281	n0	Core	31	13	18	0		N/A (non-secreted)	IPR002347 Short-chain dehydrogenase/reductase SDR;IPR002347 Short-chain dehydrogenase/reductase SDR;IPR002347 Short-chain dehydrogenase/reductase SDR;PF13561 Enoyl-(Acyl carrier protein) reductase;PTHR43180 ;PTHR43180:SF9 ;G3DSA:3.40.50.720 ;IPR036291 NAD(P)-binding domain superfamily;IPR020904 Short-chain dehydrogenase/reductase, conserved site;IPR002347 Short-chain dehydrogenase/reductase SDR;I…	PKS04437.1	PKS04437.1 Trihydroxynaphthalene reductase [Cercospora zeina]	100	255	0	0	43	297	298	25	279	279	2.37e-181	509	348901	KK344_g3947.t1	KK468_g5365.t1	KK511_g6873.t1	KK232_g3856.t1	KK758_g7205.t1	KS288_g9393.t1	KT520_g5341.t1	UF009_g7017.t1	UG032_g693.t1	UK038_g7321.t1	UL101_g1262.t1	UM001_g10837.t1	UN092_g1068.t1	ZB007_g8602.t1	ZB009_g7644.t1	ZC124_g546.t1	ZC074_g9457.t1	ZC097_g4289.t1	ZE017_g8267.t1	ZN069_g10885.t1	ZN079_g8879.t1	ZC019_g3333.t1	ZC045_g92.t1	ZC092_g1591.t1
N0.HOG0000286	OG0000282	n0	Core	31	13	18	0		N/A (non-secreted)	IPR006671 Cyclin, N-terminal;IPR006671 Cyclin, N-terminal;PTHR10177 ;IPR036915 Cyclin-like superfamily;G3DSA:1.10.472.10 ;IPR036915 Cyclin-like superfamily;IPR013763 Cyclin-like;IPR013763 Cyclin-like;IPR013763 Cyclin-like;PIRSF001771 ;PIRSF001771 ;IPR004367 Cyclin, C-terminal domain;PTHR10177:SF348 ;IPR004367 Cyclin, C-terminal domain;IPR013763 Cyclin-like;G3DSA:1.10.472.10 ;G3DSA:1.10.472.10 ;	PKS04438.1	PKS04438.1 G2/mitotic-specific cyclin-4 [Cercospora zeina]	100	575	0	0	1	575	576	1	575	575	0	1132	348901	KK344_g3948.t1	KK468_g5366.t1	KK511_g6872.t1	KK232_g3855.t1	KK758_g7206.t1	KS288_g9392.t1	KT520_g5342.t1	UF009_g7018.t1	UG032_g694.t1	UK038_g7320.t1	UL101_g1261.t1	UM001_g10836.t1	UN092_g1069.t1	ZB007_g8603.t1	ZB009_g7643.t1	ZC124_g547.t1	ZC074_g9456.t1	ZC097_g4290.t1	ZE017_g8268.t1	ZN069_g10884.t1	ZN079_g8880.t1	ZC019_g3332.t1	ZC045_g91.t1	ZC092_g1592.t1
N0.HOG0000287	OG0000283	n0	Core	31	13	18	0		N/A (non-secreted)	-	*	*	-1	-1	-1	-1	-1	-1	76	-1	-1	-1	-1	-1	0	KK344_g3949.t1	KK468_g5367.t1	KK511_g6871.t1	KK232_g3854.t1	KK758_g7207.t1	KS288_g9391.t1	KT520_g5343.t1	UF009_g7019.t1	UG032_g695.t1	UK038_g7319.t1	UL101_g1260.t1	UM001_g10835.t1	UN092_g1070.t1	ZB007_g8604.t1	ZB009_g7642.t1	ZC124_g548.t1	ZC074_g9455.t1	ZC097_g4291.t1	ZE017_g8269.t1	ZN069_g10883.t1	ZN079_g8881.t1	ZC019_g3331.t1	ZC045_g90.t1	ZC092_g1593.t1
N0.HOG0000288	OG0000284	n0	Core	31	13	18	0		N/A (non-secreted)	IPR001138 Zn(2)-C6 fungal-type DNA-binding domain;PTHR31944:SF92 ;PTHR31944 ;IPR001138 Zn(2)-C6 fungal-type DNA-binding domain;IPR001138 Zn(2)-C6 fungal-type DNA-binding domain;	PKS04419.1	PKS04419.1 putative transcriptional regulatory protein C56F2.05c [Cercospora zeina]	100	679	0	0	1	679	680	1	679	679	0	1315	348901	KK344_g3950.t1	KK468_g5368.t1	KK511_g6870.t1	KK232_g3853.t1	KK758_g7208.t1	KS288_g9390.t1	KT520_g5344.t1	UF009_g7020.t1	UG032_g696.t1	UK038_g7318.t1	UL101_g1259.t1	UM001_g10834.t1	UN092_g1071.t1	ZB007_g8605.t1	ZB009_g7641.t1	ZC124_g549.t1	ZC074_g9454.t1	ZC097_g4292.t1	ZE017_g8270.t1	ZN069_g10882.t1	ZN079_g8882.t1	ZC019_g3330.t1	ZC045_g89.t1	ZC092_g1594.t1
N0.HOG0000289	OG0000285	n0	Core	31	13	18	0		N/A (non-secreted)	IPR002885 Pentatricopeptide repeat;IPR024319 ATPase expression protein 2, mitochondrial;	PKS04439.1	PKS04439.1 hypothetical protein BST61_czeina2g001370 [Cercospora zeina]	100	756	0	0	1	756	757	1	756	756	0	1472	348901	KK344_g3951.t1	KK468_g5369.t1	KK511_g6869.t1	KK232_g3852.t1	KK758_g7209.t1	KS288_g9389.t1	KT520_g5345.t1	UF009_g7021.t1	UG032_g697.t1	UK038_g7317.t1	UL101_g1258.t1	UM001_g10833.t1	UN092_g1072.t1	ZB007_g8606.t1	ZB009_g7640.t1	ZC124_g550.t1	ZC074_g9453.t1	ZC097_g4293.t1	ZE017_g8271.t1	ZN069_g10881.t1	ZN079_g8883.t1	ZC019_g3329.t1	ZC045_g88.t1	ZC092_g1595.t1
N0.HOG0000290	OG0000286	n0	Core	31	13	18	0		N/A (non-secreted)	G3DSA:2.30.30.100 ;IPR010920 LSM domain superfamily;IPR001163 LSM domain, eukaryotic/archaea-type;IPR034105 Sm-like protein Lsm3;PTHR13110 ;IPR001163 LSM domain, eukaryotic/archaea-type;PTHR13110:SF0 ;	PKS04420.1	XP_023457695.1 putative U6 snRNA-associated Sm-like protein LSm3 [Cercospora beticola]<>PIA99855.1 putative U6 snRNA-associated Sm-like protein LSm3 [Cercospora beticola]	98.9	94	1	0	1	94	95	1	94	95	2.1e-60	188	122368	KK344_g3952.t1	KK468_g5370.t1	KK511_g6868.t1	KK232_g3851.t1	KK758_g7210.t1	KS288_g9388.t1	KT520_g5346.t1	UF009_g7022.t1	UG032_g698.t1	UK038_g7316.t1	UL101_g1257.t1	UM001_g10832.t1	UN092_g1073.t1	ZB007_g8607.t1	ZB009_g7639.t1	ZC124_g551.t1	ZC074_g9452.t1	ZC097_g4294.t1	ZE017_g8272.t1	ZN069_g10880.t1	ZN079_g8884.t1	ZC019_g3328.t1	ZC045_g87.t1	ZC092_g1596.t1
N0.HOG0000291	OG0000287	n0	Core	31	13	18	0		N/A (non-secreted)	-	PKS04420.1	PKS04420.1 putative U6 snRNA-associated Sm-like protein LSm3 [Cercospora zeina]	100	31	0	0	1	31	75	143	173	192	1.44e-11	66.2	348901	KK344_g3953.t1	KK468_g5371.t1	KK511_g6867.t1	KK232_g3850.t1	KK758_g7211.t1	KS288_g9387.t1	KT520_g5347.t1	UF009_g7023.t1	UG032_g699.t1	UK038_g7315.t1	UL101_g1256.t1	UM001_g10831.t1	UN092_g1074.t1	ZB007_g8608.t1	ZB009_g7638.t1	ZC124_g552.t1	ZC074_g9451.t1	ZC097_g4295.t1	ZE017_g8273.t1	ZN069_g10879.t1	ZN079_g8885.t1	ZC019_g3327.t1	ZC045_g86.t1	ZC092_g1597.t1
N0.HOG0000292	OG0000288	n0	Core	31	13	18	0		N/A (non-secreted)	PTHR21535 ;G3DSA:3.30.460.20 ;PTHR21535:SF33 ;G3DSA:1.20.58.340 ;TMhelix Region of a membrane-bound protein predicted to be embedded in the membrane.;IPR002523 Mg2+ transporter protein, CorA-like/Zinc transport protein ZntB;SSF143865 ;SSF143865 ;SSF143865 ;TMhelix Region of a membrane-bound protein predicted to be embedded in the membrane.;SSF144083 ;	PKS04440.1	PKS04440.1 Magnesium transport protein CorA [Cercospora zeina]	100	641	0	0	1	641	642	1	641	641	0	1254	348901	KK344_g3954.t1	KK468_g5372.t1	KK511_g6866.t1	KK232_g3849.t1	KK758_g7212.t1	KS288_g9386.t1	KT520_g5348.t1	UF009_g7024.t1	UG032_g700.t1	UK038_g7314.t1	UL101_g1255.t1	UM001_g10830.t1	UN092_g1075.t1	ZB007_g8609.t1	ZB009_g7637.t1	ZC124_g553.t1	ZC074_g9450.t1	ZC097_g4296.t1	ZE017_g8274.t1	ZN069_g10878.t1	ZN079_g8886.t1	ZC019_g3326.t1	ZC045_g85.t1	ZC092_g1598.t1
N0.HOG0000293	OG0000289	n0	Core	31	13	18	0		N/A (non-secreted)	IPR002931 Transglutaminase-like;PTHR11039:SF63 ;PTHR11039:SF63 ;PTHR11039:SF63 ;PTHR11039 ;PTHR11039 ;PTHR11039 ;IPR036249 Thioredoxin-like superfamily;G3DSA:3.40.30.10 ;PTHR11039 ;IPR017937 Thioredoxin, conserved site;cd02947 TRX_family;IPR038765 Papain-like cysteine peptidase superfamily;IPR013766 Thioredoxin domain;G3DSA:3.10.620.30 ;IPR013766 Thioredoxin domain;PTHR11039:SF63 ;	PKS04421.1	PKS04421.1 Thioredoxin [Cercospora zeina]	100	870	0	0	1	870	871	1	870	870	0	1669	348901	KK344_g3955.t1	KK468_g5373.t1	KK511_g6865.t1	KK232_g3848.t1	KK758_g7213.t1	KS288_g9385.t1	KT520_g5349.t1	UF009_g7025.t1	UG032_g701.t1	UK038_g7313.t1	UL101_g1254.t1	UM001_g10829.t1	UN092_g1076.t1	ZB007_g8610.t1	ZB009_g7636.t1	ZC124_g554.t1	ZC074_g9449.t1	ZC097_g4297.t1	ZE017_g8275.t1	ZN069_g10877.t1	ZN079_g8887.t1	ZC019_g3325.t1	ZC045_g84.t1	ZC092_g1599.t1
N0.HOG0000294	OG0000290	n0	Core	31	13	18	0		N/A (non-secreted)	IPR010285 DNA helicase Pif1-like;G3DSA:3.40.50.300 ;IPR003593 AAA+ ATPase domain;cd00009 AAA;IPR027417 P-loop containing nucleoside triphosphate hydrolase;IPR027417 P-loop containing nucleoside triphosphate hydrolase;IPR027417 P-loop containing nucleoside triphosphate hydrolase;TMhelix Region of a membrane-bound protein predicted to be embedded in the membrane.;IPR010285 DNA helicase Pif1-like;IP…	PKS04441.1	PKS04441.1 ATP-dependent DNA helicase PIF1 [Cercospora zeina]	100	934	0	0	1	934	935	496	1429	1429	0	1796	348901	KK344_g3956.t1	KK468_g5374.t1	KK511_g6864.t1	KK232_g3847.t1	KK758_g7214.t1	KS288_g9384.t1	KT520_g5350.t1	UF009_g7026.t1	UG032_g702.t1	UK038_g7312.t1	UL101_g1253.t1	UM001_g10828.t1	UN092_g1077.t1	ZB007_g8611.t1	ZB009_g7635.t1	ZC124_g555.t1	ZC074_g9448.t1	ZC097_g4298.t1	ZE017_g8276.t1	ZN069_g10876.t1	ZN079_g8888.t1	ZC019_g3324.t1	ZC045_g83.t1	ZC092_g1600.t1
N0.HOG0000295	OG0000291	n0	Core	31	13	18	0		N/A (non-secreted)	IPR006634 TRAM/LAG1/CLN8 homology domain;IPR016439 Sphingosine N-acyltransferase Lag1/Lac1-like;IPR013599 TRAM1-like protein;IPR006634 TRAM/LAG1/CLN8 homology domain;TMhelix Region of a membrane-bound protein predicted to be embedded in the membrane.;PTHR12560:SF11 ;TMhelix Region of a membrane-bound protein predicted to be embedded in the membrane.;IPR006634 TRAM/LAG1/CLN8 homology domain;TMheli…	PKS04441.1	PKS04441.1 ATP-dependent DNA helicase PIF1 [Cercospora zeina]	100	469	0	0	1	469	470	1	469	1429	0	938	348901	KK344_g3957.t1	KK468_g5375.t1	KK511_g6863.t1	KK232_g3846.t1	KK758_g7215.t1	KS288_g9383.t1	KT520_g5351.t1	UF009_g7027.t1	UG032_g703.t1	UK038_g7311.t1	UL101_g1252.t1	UM001_g10827.t1	UN092_g1078.t1	ZB007_g8612.t1	ZB009_g7634.t1	ZC124_g556.t1	ZC074_g9447.t1	ZC097_g4299.t1	ZE017_g8277.t1	ZN069_g10875.t1	ZN079_g8889.t1	ZC019_g3323.t1	ZC045_g82.t1	ZC092_g1601.t1
N0.HOG0000296	OG0000292	n0	Core	31	13	18	0		N/A (non-secreted)	TMhelix Region of a membrane-bound protein predicted to be embedded in the membrane.;G3DSA:1.20.1250.20 ;TMhelix Region of a membrane-bound protein predicted to be embedded in the membrane.;IPR036259 MFS transporter superfamily;TMhelix Region of a membrane-bound protein predicted to be embedded in the membrane.;IPR011701 Major facilitator superfamily;IPR020846 Major facilitator superfamily domain…	PKS04422.1	PKS04422.1 putative transporter [Cercospora zeina]	100	514	0	0	1	514	515	1	514	514	0	1031	348901	KK344_g3959.t1	KK468_g5376.t1	KK511_g6862.t1	KK232_g3845.t1	KK758_g7217.t1	KS288_g9382.t1	KT520_g5352.t1	UF009_g7028.t1	UG032_g704.t1	UK038_g7310.t1	UL101_g1250.t1	UM001_g10826.t1	UN092_g1079.t1	ZB007_g8613.t1	ZB009_g7633.t1	ZC124_g557.t1	ZC074_g9445.t1	ZC097_g4301.t1	ZE017_g8278.t1	ZN069_g10873.t1	ZN079_g8891.t1	ZC019_g3321.t1	ZC045_g81.t1	ZC092_g1602.t1
N0.HOG0000297	OG0000293	n0	Core	31	13	18	0		N/A (non-secreted)	IPR000754 Ribosomal protein S9;PTHR21569:SF1 ;IPR020574 Ribosomal protein S9, conserved site;IPR000754 Ribosomal protein S9;IPR014721 Ribosomal protein S5 domain 2-type fold, subgroup;IPR020568 Ribosomal protein S5 domain 2-type fold;	PKS04442.1	PKS04442.1 37S ribosomal protein S9, mitochondrial [Cercospora zeina]	100	310	0	0	1	310	311	31	340	340	1.83e-219	609	348901	KK344_g3960.t1	KK468_g5377.t1	KK511_g6861.t1	KK232_g3844.t1	KK758_g7218.t1	KS288_g9381.t1	KT520_g5353.t1	UF009_g7029.t1	UG032_g705.t1	UK038_g7309.t1	UL101_g1249.t1	UM001_g10825.t1	UN092_g1080.t1	ZB007_g8614.t1	ZB009_g7632.t1	ZC124_g558.t1	ZC074_g9444.t1	ZC097_g4302.t1	ZE017_g8279.t1	ZN069_g10872.t1	ZN079_g8892.t1	ZC019_g3320.t1	ZC045_g80.t1	ZC092_g1603.t1
N0.HOG0000298	OG0000294	n0	Core	31	13	18	0		N/A (non-secreted)	IPR001662 Elongation factor 1B gamma, C-terminal;IPR004045 Glutathione S-transferase, N-terminal;IPR004045 Glutathione S-transferase, N-terminal;IPR036433 Elongation factor EF1B gamma, C-terminal domain superfamily;SFLDG00358 Main (cytGST);IPR001662 Elongation factor 1B gamma, C-terminal;cd03181 GST_C_EF1Bgamma_like;IPR036249 Thioredoxin-like superfamily;IPR036282 Glutathione S-transferase, C-ter…	PKS04423.1	PKS04423.1 Elongation factor 1-gamma 1 [Cercospora zeina]	100	415	0	0	1	415	416	1	415	415	1.87e-292	801	348901	KK344_g3961.t1	KK468_g5378.t1	KK511_g6860.t1	KK232_g3843.t1	KK758_g7219.t1	KS288_g9380.t1	KT520_g5354.t1	UF009_g7030.t1	UG032_g706.t1	UK038_g7308.t1	UL101_g1248.t1	UM001_g10824.t1	UN092_g1081.t1	ZB007_g8615.t1	ZB009_g7631.t1	ZC124_g559.t1	ZC074_g9443.t1	ZC097_g4303.t1	ZE017_g8280.t1	ZN069_g10871.t1	ZN079_g8893.t1	ZC019_g3319.t1	ZC045_g79.t1	ZC092_g1604.t1
N0.HOG0000299	OG0000295	n0	Core	31	13	18	4		N/A (non-secreted)	PTHR23079:SF14 ;IPR007855 RNA-dependent RNA polymerase, eukaryotic-type;IPR007855 RNA-dependent RNA polymerase, eukaryotic-type;	PKS04443.1	PKS04443.1 RNA-directed RNA polymerase [Cercospora zeina]	100	1379	0	0	1	1379	1380	1	1379	1379	0	2801	348901	KK344_g3962.t1	KK468_g5379.t1	KK511_g6859.t1	KK232_g3842.t1	KK758_g7220.t1	KS288_g9379.t1	KT520_g5355.t1	UF009_g7031.t1	UG032_g707.t1	UK038_g7307.t1	UL101_g1247.t1	UM001_g10823.t1	UN092_g1082.t1	ZB007_g8616.t1	ZB009_g7630.t1	ZC124_g560.t1	ZC074_g9442.t1	ZC097_g4304.t1	ZE017_g8281.t1	ZN069_g10870.t1	ZN079_g8894.t1	ZC019_g3318.t1	ZC045_g78.t1	ZC092_g1605.t1
N0.HOG0000300	OG0000296	n0	Core	31	13	18	0		N/A (non-secreted)	IPR011323 Mss4/translationally controlled tumour-associated TCTP;IPR018103 Translationally controlled tumour protein, conserved site;IPR018105 Translationally controlled tumour protein;IPR018105 Translationally controlled tumour protein;IPR018105 Translationally controlled tumour protein;IPR011057 Mss4-like superfamily;IPR018105 Translationally controlled tumour protein;IPR034737 Translationally …	PKS04444.1	PKS04444.1 Translationally-controlled tumor protein-like protein [Cercospora zeina]	100	170	0	0	1	170	285	1	170	170	3.41e-115	337	348901	KK344_g3963.t1	KK468_g5380.t1	KK511_g6858.t1	KK232_g3841.t1	KK758_g7221.t1	KS288_g9378.t1	KT520_g5356.t1	UF009_g7032.t1	UG032_g708.t1	UK038_g7306.t1	UL101_g1246.t1	UM001_g10822.t1	UN092_g1083.t1	ZB007_g8617.t1	ZB009_g7629.t1	ZC124_g561.t1	ZC074_g9441.t1	ZC097_g4305.t1	ZE017_g8282.t1	ZN069_g10869.t1	ZN079_g8895.t1	ZC019_g3317.t1	ZC045_g77.t1	ZC092_g1606.t1
N0.HOG0000301	OG0000297	n0	Core	31	13	18	0		N/A (non-secreted)	IPR035987 Ribosomal protein S8 superfamily;IPR000630 Ribosomal protein S8;PTHR11758:SF16 ;G3DSA:3.30.1490.10 ;G3DSA:3.30.1370.30 ;IPR000630 Ribosomal protein S8;IPR000630 Ribosomal protein S8;	PKS04424.1	PKS04424.1 40S ribosomal protein S22 [Cercospora zeina]	100	130	0	0	1	130	131	1	130	130	4.24e-88	261	348901	KK344_g3964.t1	KK468_g5381.t1	KK511_g6857.t1	KK232_g3840.t1	KK758_g7222.t1	KS288_g9377.t1	KT520_g5357.t1	UF009_g7033.t1	UG032_g709.t1	UK038_g7305.t1	UL101_g1245.t1	UM001_g10821.t1	UN092_g1084.t1	ZB007_g8618.t1	ZB009_g7628.t1	ZC124_g562.t1	ZC074_g9440.t1	ZC097_g4306.t1	ZE017_g8283.t1	ZN069_g10868.t1	ZN079_g8896.t1	ZC019_g3316.t1	ZC045_g76.t1	ZC092_g1607.t1
N0.HOG0000302	OG0000298	n0	Core	31	13	18	0		N/A (non-secreted)	G3DSA:3.40.50.720 ;G3DSA:3.40.50.720 ;IPR036291 NAD(P)-binding domain superfamily;G3DSA:3.30.360.10 ;G3DSA:3.30.360.10 ;IPR000683 Oxidoreductase, N-terminal;PTHR43708:SF5 ;PTHR43708 ;IPR004104 Oxidoreductase, C-terminal;	PKS04445.1	PKS04445.1 putative oxidoreductase [Cercospora zeina]	100	361	0	0	1	361	362	1	361	361	1.35e-269	739	348901	KK344_g3965.t1	KK468_g5382.t1	KK511_g6856.t1	KK232_g3839.t1	KK758_g7223.t1	KS288_g9376.t1	KT520_g5358.t1	UF009_g7034.t1	UG032_g710.t1	UK038_g7304.t1	UL101_g1244.t1	UM001_g10820.t1	UN092_g1085.t1	ZB007_g8619.t1	ZB009_g7627.t1	ZC124_g563.t1	ZC074_g9439.t1	ZC097_g4307.t1	ZE017_g8284.t1	ZN069_g10867.t1	ZN079_g8897.t1	ZC019_g3315.t1	ZC045_g75.t1	ZC092_g1608.t1
N0.HOG0000303	OG0000299	n0	Core	31	13	18	0		N/A (non-secreted)	IPR002882 LPPG:FO 2-phospho-L-lactate transferase CofD/UPF0052;SSF142338 ;SSF142338 ;SSF142338 ;PTHR31240 ;cd07187 YvcK_like;	PKS04446.1	PKS04446.1 Uncharacterized protein BST61_czeina2g001440 [Cercospora zeina]	96.1	482	0	1	1	463	464	1	482	482	0	890	348901	KK344_g3966.t1	KK468_g5383.t1	KK511_g6855.t1	KK232_g3838.t1	KK758_g7224.t1	KS288_g9375.t1	KT520_g5359.t1	UF009_g7035.t1	UG032_g711.t1	UK038_g7303.t1	UL101_g1243.t1	UM001_g10819.t1	UN092_g1086.t1	ZB007_g8620.t1	ZB009_g7626.t1	ZC124_g564.t1	ZC074_g9438.t1	ZC097_g4308.t1	ZE017_g8285.t1	ZN069_g10866.t1	ZN079_g8898.t1	ZC019_g3314.t1	ZC045_g74.t1	ZC092_g1609.t1
N0.HOG0000304	OG0000300	n0	Core	31	13	18	0		N/A (non-secreted)	TMhelix Region of a membrane-bound protein predicted to be embedded in the membrane.;PTHR39218 ;TMhelix Region of a membrane-bound protein predicted to be embedded in the membrane.;	PKS04447.1	PKS04447.1 hypothetical protein BST61_czeina2g001450 [Cercospora zeina]	100	105	0	0	1	105	106	1	105	105	9.48e-71	215	348901	KK344_g3967.t1	KK468_g5384.t1	KK511_g6854.t1	KK232_g3837.t1	KK758_g7225.t1	KS288_g9374.t1	KT520_g5360.t1	UF009_g7036.t1	UG032_g712.t1	UK038_g7302.t1	UL101_g1242.t1	UM001_g10818.t1	UN092_g1087.t1	ZB007_g8621.t1	ZB009_g7625.t1	ZC124_g565.t1	ZC074_g9437.t1	ZC097_g4309.t1	ZE017_g8286.t1	ZN069_g10865.t1	ZN079_g8899.t1	ZC019_g3313.t1	ZC045_g73.t1	ZC092_g1610.t1
N0.HOG0000305	OG0000301	n0	Core	31	13	18	0		N/A (non-secreted)	Coil ;PF05205 COMPASS (Complex proteins associated with Set1p) component shg1;Coil ;	PKS04425.1	PKS04425.1 hypothetical protein BST61_czeina2g001230 [Cercospora zeina]	100	715	0	0	1	715	716	1	715	715	0	904	348901	KK344_g3968.t1	KK468_g5385.t1	KK511_g6853.t1	KK232_g3836.t1	KK758_g7226.t1	KS288_g9373.t1	KT520_g5361.t1	UF009_g7037.t1	UG032_g713.t1	UK038_g7301.t1	UL101_g1241.t1	UM001_g10817.t1	UN092_g1088.t1	ZB007_g8622.t1	ZB009_g7624.t1	ZC124_g566.t1	ZC074_g9436.t1	ZC097_g4310.t1	ZE017_g8287.t1	ZN069_g10864.t1	ZN079_g8900.t1	ZC019_g3312.t1	ZC045_g72.t1	ZC092_g1611.t1
N0.HOG0000306	OG0000302	n0	Core	31	13	18	0		N/A (non-secreted)	PTHR13018:SF20 ;TMhelix Region of a membrane-bound protein predicted to be embedded in the membrane.;TMhelix Region of a membrane-bound protein predicted to be embedded in the membrane.;TMhelix Region of a membrane-bound protein predicted to be embedded in the membrane.;IPR032880 Calcium permeable stress-gated cation channel 1, N-terminal transmembrane domain;IPR027815 10TM putative phosphate tra…	PKS04448.1	PKS04448.1 Uncharacterized protein BST61_czeina2g001460 [Cercospora zeina]	100	1123	0	0	153	1275	1276	26	1148	1148	0	2165	348901	KK344_g3969.t1	KK468_g5386.t1	KK511_g6852.t1	KK232_g3835.t1	KK758_g7227.t1	KS288_g9372.t1	KT520_g5362.t1	UF009_g7038.t1	UG032_g714.t1	UK038_g7300.t1	UL101_g1240.t1	UM001_g10816.t1	UN092_g1089.t1	ZB007_g8623.t1	ZB009_g7623.t1	ZC124_g567.t1	ZC074_g9435.t1	ZC097_g4311.t1	ZE017_g8288.t1	ZN069_g10863.t1	ZN079_g8901.t1	ZC019_g3311.t1	ZC045_g71.t1	ZC092_g1612.t1
N0.HOG0000307	OG0000303	n0	Core	31	13	18	0		'Non-effector'	IPR001506 Peptidase M12A;IPR001506 Peptidase M12A;IPR001506 Peptidase M12A;IPR001506 Peptidase M12A;IPR024079 Metallopeptidase, catalytic domain superfamily;SSF55486 ;SSF55486 ;SSF55486 ;SSF55486 ;PTHR10127 ;PTHR10127 ;	PKS04453.1	PKS04453.1 hypothetical protein BST61_czeina2g001510 [Cercospora zeina]	100	400	0	0	1	400	401	35	434	434	9.84e-307	837	348901	KK344_g3970.t1	KK468_g5387.t1	KK511_g6851.t1	KK232_g3834.t1	KK758_g7228.t1	KS288_g9371.t1	KT520_g5363.t1	UF009_g7039.t1	UG032_g715.t1	UK038_g7299.t1	UL101_g1239.t1	UM001_g10815.t1	UN092_g1090.t1	ZB007_g8624.t1	ZB009_g7622.t1	ZC124_g568.t1	ZC074_g9434.t1	ZC097_g4312.t1	ZE017_g8289.t1	ZN069_g10862.t1	ZN079_g8902.t1	ZC019_g3310.t1	ZC045_g70.t1	ZC092_g1613.t1
N0.HOG0000308	OG0000304	n0	Core	31	13	18	0		N/A (non-secreted)	SSF55486 ;SSF55486 ;IPR001506 Peptidase M12A;IPR001506 Peptidase M12A;IPR001506 Peptidase M12A;SSF55486 ;	PKS04454.1	PKS04454.1 hypothetical protein BST61_czeina2g001520 [Cercospora zeina]	100	317	0	0	29	345	588	56	372	405	4.24e-233	658	348901	KK344_g3971.t1	KK468_g5388.t1	KK511_g6850.t1	KK232_g3833.t1	KK758_g7229.t1	KS288_g9370.t1	KT520_g5364.t1	UF009_g7040.t1	UG032_g716.t1	UK038_g7298.t1	UL101_g1238.t1	UM001_g10814.t1	UN092_g1091.t1	ZB007_g8625.t1	ZB009_g7621.t1	ZC124_g569.t1	ZC074_g9433.t1	ZC097_g4313.t1	ZE017_g8290.t1	ZN069_g10861.t1	ZN079_g8903.t1	ZC019_g3309.t1	ZC045_g69.t1	ZC092_g1614.t1
N0.HOG0000309	OG0000305	n0	Core	31	13	18	0		N/A (non-secreted)	G3DSA:1.10.260.40 ;IPR010982 Lambda repressor-like, DNA-binding domain superfamily;IPR008076 Cyanate hydratase;IPR008076 Cyanate hydratase;IPR008076 Cyanate hydratase;IPR008076 Cyanate hydratase;IPR008076 Cyanate hydratase;IPR008076 Cyanate hydratase;IPR036581 Cyanate lyase, C-terminal domain superfamily;IPR003712 Cyanate lyase, C-terminal;IPR003712 Cyanate lyase, C-terminal;IPR008076 Cyanate hyd…	PKS04456.1	PKS04456.1 Cyanate hydratase [Cercospora zeina]	100	169	0	0	1	169	170	1	169	169	3.42e-115	332	348901	KK344_g3972.t1	KK468_g5389.t1	KK511_g6849.t1	KK232_g3832.t1	KK758_g7230.t1	KS288_g9369.t1	KT520_g5365.t1	UF009_g7041.t1	UG032_g717.t1	UK038_g7297.t1	UL101_g1237.t1	UM001_g10813.t1	UN092_g1092.t1	ZB007_g8626.t1	ZB009_g7620.t1	ZC124_g570.t1	ZC074_g9432.t1	ZC097_g4314.t1	ZE017_g8291.t1	ZN069_g10860.t1	ZN079_g8904.t1	ZC019_g3308.t1	ZC045_g68.t1	ZC092_g1615.t1
N0.HOG0000310	OG0000306	n0	Core	31	13	18	0		N/A (non-secreted)	-	PKS04457.1	PKS04457.1 hypothetical protein BST61_czeina2g001550 [Cercospora zeina]	100	150	0	0	1	150	155	1	150	652	6.6e-94	294	348901	KK344_g3973.t1	KK468_g5390.t1	KK511_g6848.t1	KK232_g3831.t1	KK758_g7231.t1	KS288_g9368.t1	KT520_g5366.t1	UF009_g7042.t1	UG032_g718.t1	UK038_g7296.t1	UL101_g1236.t1	UM001_g10812.t1	UN092_g1093.t1	ZB007_g8627.t1	ZB009_g7619.t1	ZC124_g571.t1	ZC074_g9431.t1	ZC097_g4315.t1	ZE017_g8292.t1	ZN069_g10859.t1	ZN079_g8905.t1	ZC019_g3307.t1	ZC045_g67.t1	ZC092_g1616.t1
N0.HOG0000311	OG0000307	n0	Core	31	13	18	0		N/A (non-secreted)	IPR013087 Zinc finger C2H2-type;IPR013087 Zinc finger C2H2-type;IPR013087 Zinc finger C2H2-type;IPR013087 Zinc finger C2H2-type;IPR013087 Zinc finger C2H2-type;G3DSA:3.30.160.60 ;IPR013087 Zinc finger C2H2-type;	PKS04457.1	PKS04457.1 hypothetical protein BST61_czeina2g001550 [Cercospora zeina]	100	480	0	0	1	480	481	173	652	652	0	1018	348901	KK344_g3974.t1	KK468_g5391.t1	KK511_g6847.t1	KK232_g3830.t1	KK758_g7232.t1	KS288_g9367.t1	KT520_g5367.t1	UF009_g7043.t1	UG032_g719.t1	UK038_g7295.t1	UL101_g1235.t1	UM001_g10811.t1	UN092_g1094.t1	ZB007_g8628.t1	ZB009_g7618.t1	ZC124_g572.t1	ZC074_g9430.t1	ZC097_g4316.t1	ZE017_g8293.t1	ZN069_g10858.t1	ZN079_g8906.t1	ZC019_g3306.t1	ZC045_g66.t1	ZC092_g1617.t1
N0.HOG0000312	OG0000308	n0	Core	31	13	18	0		N/A (non-secreted)	cd05157 ETNK_euk;IPR011009 Protein kinase-like domain superfamily;IPR011009 Protein kinase-like domain superfamily;IPR011009 Protein kinase-like domain superfamily;IPR007521 Choline kinase, N-terminal;PTHR22603:SF67 ;PTHR22603 ;PF01633 Choline/ethanolamine kinase;	PKS04458.1	PKS04458.1 Ethanolamine kinase [Cercospora zeina]	100	753	0	0	47	799	800	25	777	777	0	1427	348901	KK344_g3975.t1	KK468_g5392.t1	KK511_g6846.t1	KK232_g3829.t1	KK758_g7233.t1	KS288_g9366.t1	KT520_g5368.t1	UF009_g7044.t1	UG032_g720.t1	UK038_g7294.t1	UL101_g1234.t1	UM001_g10810.t1	UN092_g1095.t1	ZB007_g8629.t1	ZB009_g7617.t1	ZC124_g573.t1	ZC074_g9429.t1	ZC097_g4317.t1	ZE017_g8294.t1	ZN069_g10857.t1	ZN079_g8907.t1	ZC019_g3305.t1	ZC045_g65.t1	ZC092_g1618.t1
N0.HOG0000313	OG0000309	n0	Core	31	13	18	0		N/A (non-secreted)	IPR014001 Helicase superfamily 1/2, ATP-binding domain;G3DSA:3.40.50.300 ;IPR001650 Helicase, C-terminal;IPR001650 Helicase, C-terminal;PTHR24031:SF541 ;cd00268 DEADc;IPR001650 Helicase, C-terminal;IPR027417 P-loop containing nucleoside triphosphate hydrolase;Coil ;IPR011545 DEAD/DEAH box helicase domain;IPR001650 Helicase, C-terminal;IPR027417 P-loop containing nucleoside triphosphate hydrolase;…	PKS04459.1	PKS04459.1 ATP-dependent RNA helicase drs1 [Cercospora zeina]	100	772	0	0	1	772	773	1	772	772	0	1326	348901	KK344_g3976.t1	KK468_g5393.t1	KK511_g6845.t1	KK232_g3828.t1	KK758_g7234.t1	KS288_g9365.t1	KT520_g5369.t1	UF009_g7045.t1	UG032_g721.t1	UK038_g7293.t1	UL101_g1233.t1	UM001_g10809.t1	UN092_g1096.t1	ZB007_g8630.t1	ZB009_g7616.t1	ZC124_g574.t1	ZC074_g9428.t1	ZC097_g4318.t1	ZE017_g8295.t1	ZN069_g10856.t1	ZN079_g8908.t1	ZC019_g3304.t1	ZC045_g64.t1	ZC092_g1619.t1
N0.HOG0000314	OG0000310	n0	Core	31	13	18	1		N/A (non-secreted)	PTHR24279 ;IPR017972 Cytochrome P450, conserved site;IPR002401 Cytochrome P450, E-class, group I;IPR002401 Cytochrome P450, E-class, group I;IPR002401 Cytochrome P450, E-class, group I;IPR002401 Cytochrome P450, E-class, group I;IPR002401 Cytochrome P450, E-class, group I;IPR002401 Cytochrome P450, E-class, group I;IPR002401 Cytochrome P450, E-class, group I;IPR002401 Cytochrome P450, E-class, gr…	PKS04475.1	PPJ51700.1 hypothetical protein CBER1_08759 [Cercospora berteroae]	84.7	504	76	1	78	581	583	1	503	507	0	917	357750	KK344_g3977.t1	KK468_g5394.t1	KK511_g6844.t1	KK232_g3827.t1	KK758_g7235.t1	KS288_g9364.t1	KT520_g5370.t1	UF009_g7046.t1	UG032_g722.t1	UK038_g7292.t1	UL101_g1232.t1	UM001_g10808.t1	UN092_g1097.t1	ZB007_g8631.t1	ZB009_g7615.t1	ZC124_g575.t1	ZC074_g9427.t1	ZC097_g4319.t1	ZE017_g8296.t1	ZN069_g10855.t1	ZN079_g8909.t1	ZC019_g3303.t1	ZC045_g63.t1	ZC092_g1620.t1
N0.HOG0000315	OG0000311	n0	Core	31	13	18	0		N/A (non-secreted)	TMhelix Region of a membrane-bound protein predicted to be embedded in the membrane.;TMhelix Region of a membrane-bound protein predicted to be embedded in the membrane.;G3DSA:1.20.120.1780 ;TMhelix Region of a membrane-bound protein predicted to be embedded in the membrane.;TMhelix Region of a membrane-bound protein predicted to be embedded in the membrane.;cd13959 PT_UbiA_COQ2;TMhelix Region of…	PKS04460.1	PKS04460.1 4-hydroxybenzoate polyprenyltransferase, mitochondrial [Cercospora zeina]	98.5	340	0	1	1	340	341	1	335	335	5.12e-244	672	348901	KK344_g3978.t1	KK468_g5395.t1	KK511_g6843.t1	KK232_g3826.t1	KK758_g7236.t1	KS288_g9363.t1	KT520_g5371.t1	UF009_g7047.t1	UG032_g723.t1	UK038_g7291.t1	UL101_g1231.t1	UM001_g10807.t1	UN092_g1098.t1	ZB007_g8632.t1	ZB009_g7614.t1	ZC124_g576.t1	ZC074_g9426.t1	ZC097_g4320.t1	ZE017_g8297.t1	ZN069_g10854.t1	ZN079_g8910.t1	ZC019_g3302.t1	ZC045_g62.t1	ZC092_g1621.t1
N0.HOG0000316	OG0000312	n0	Core	31	13	18	0		N/A (non-secreted)	IPR019605 Misato Segment II tubulin-like domain;IPR013838 Beta tubulin, autoregulation binding site;PTHR13391 ;IPR036525 Tubulin/FtsZ, GTPase domain superfamily;IPR036525 Tubulin/FtsZ, GTPase domain superfamily;IPR029209 DML1/Misato, tubulin domain;	PKS04476.1	PKS04476.1 Protein DML1 [Cercospora zeina]	100	520	0	0	1	520	521	1	520	520	0	1038	348901	KK344_g3979.t1	KK468_g5396.t1	KK511_g6842.t1	KK232_g3825.t1	KK758_g7237.t1	KS288_g9362.t1	KT520_g5372.t1	UF009_g7048.t1	UG032_g724.t1	UK038_g7290.t1	UL101_g1230.t1	UM001_g10806.t1	UN092_g1099.t1	ZB007_g8633.t1	ZB009_g7613.t1	ZC124_g577.t1	ZC074_g9425.t1	ZC097_g4321.t1	ZE017_g8298.t1	ZN069_g10853.t1	ZN079_g8911.t1	ZC019_g3301.t1	ZC045_g61.t1	ZC092_g1622.t1
N0.HOG0000317	OG0000313	n0	Core	31	13	18	0		N/A (non-secreted)	PTHR12931:SF15 ;PTHR12931:SF15 ;Coil ;Coil ;IPR019400 Peptidase C65, otubain;IPR019400 Peptidase C65, otubain;Coil ;Coil ;Coil ;IPR021950 Transcription factor Spt20;	PKS04461.1	PKS04461.1 SAGA complex subunit spt20 [Cercospora zeina]	100	828	0	0	1	828	857	1	828	876	0	1274	348901	KK344_g3980.t1	KK468_g5397.t1	KK511_g6841.t1	KK232_g3824.t1	KK758_g7238.t1	KS288_g9361.t1	KT520_g5373.t1	UF009_g7049.t1	UG032_g725.t1	UK038_g7289.t1	UL101_g1229.t1	UM001_g10805.t1	UN092_g1100.t1	ZB007_g8634.t1	ZB009_g7612.t1	ZC124_g578.t1	ZC074_g9424.t1	ZC097_g4322.t1	ZE017_g8299.t1	ZN069_g10852.t1	ZN079_g8912.t1	ZC019_g3300.t1	ZC045_g60.t1	ZC092_g1623.t1
N0.HOG0000318	OG0000314	n0	Core	31	13	18	0		N/A (non-secreted)	IPR002035 von Willebrand factor, type A;IPR007198 Ssl1-like;IPR036465 von Willebrand factor A-like domain superfamily;IPR036465 von Willebrand factor A-like domain superfamily;Coil ;IPR002035 von Willebrand factor, type A;	PKS04477.1	PKS04478.1 TFIIH basal transcription factor complex p47 subunit [Cercospora zeina]	100	301	0	0	1	301	606	1	301	452	4.44e-208	597	348901	KK344_g3981.t1	KK468_g5398.t1	KK511_g6840.t1	KK232_g3823.t1	KK758_g7239.t1	KS288_g9360.t1	KT520_g5374.t1	UF009_g7050.t1	UG032_g726.t1	UK038_g7288.t1	UL101_g1228.t1	UM001_g10804.t1	UN092_g1101.t1	ZB007_g8635.t1	ZB009_g7611.t1	ZC124_g579.t1	ZC074_g9423.t1	ZC097_g4323.t1	ZE017_g8300.t1	ZN069_g10851.t1	ZN079_g8913.t1	ZC019_g3299.t1	ZC045_g59.t1	ZC092_g1624.t1
N0.HOG0000319	OG0000315	n0	Core	31	13	18	0		N/A (non-secreted)	SM00176 ;PTHR24073:SF625 ;SM00175 ;PTHR24073 ;IPR005225 Small GTP-binding protein domain;cd01868 Rab11_like;IPR027417 P-loop containing nucleoside triphosphate hydrolase;IPR001806 Small GTPase superfamily;PS51419 small GTPase Rab1 family profile.;SM00174 ;PR00449 Transforming protein P21 ras signature;PR00449 Transforming protein P21 ras signature;PR00449 Transforming protein P21 ras signature;PR…	PKS04462.1	XP_016764069.1 ras GTPase Rab11 [Sphaerulina musiva SO2202]<>XP_023457577.1 Ras-related protein Rab-11A [Cercospora beticola]<>EMF15948.1 ras GTPase Rab11 [Sphaerulina musiva SO2202]<>PIA99737.1 Ras-related protein Rab-11A [Cercospora beticola]<>PKS04462.1 Ras-related protein Rab-11A [Cercospora zeina]<>PPJ51698.1 hypothetical protein CBER1_08753 [Cercospora berteroae]	100	213	0	0	1	213	214	1	213	213	1.96e-147	417	122368;348901;357750;692275	KK344_g3982.t1	KK468_g5399.t1	KK511_g6839.t1	KK232_g3822.t1	KK758_g7240.t1	KS288_g9359.t1	KT520_g5375.t1	UF009_g7051.t1	UG032_g727.t1	UK038_g7287.t1	UL101_g1227.t1	UM001_g10803.t1	UN092_g1102.t1	ZB007_g8636.t1	ZB009_g7610.t1	ZC124_g580.t1	ZC074_g9422.t1	ZC097_g4324.t1	ZE017_g8301.t1	ZN069_g10850.t1	ZN079_g8914.t1	ZC019_g3298.t1	ZC045_g58.t1	ZC092_g1625.t1
N0.HOG0000320	OG0000316	n0	Core	31	13	18	0		N/A (non-secreted)	IPR001199 Cytochrome b5-like heme/steroid binding domain;IPR001199 Cytochrome b5-like heme/steroid binding domain;IPR001199 Cytochrome b5-like heme/steroid binding domain;PTHR10578:SF82 ;IPR001199 Cytochrome b5-like heme/steroid binding domain;IPR036400 Cytochrome b5-like heme/steroid binding domain superfamily;IPR037458 L-mandelate/L-lactate dehydrogenase, FMN-binding domain;PTHR10578 ;SSF51395 …	PKS04479.1	PKS04479.1 Cytochrome b2, mitochondrial [Cercospora zeina]	98.2	507	9	0	14	520	521	4	510	510	0	996	348901	KK344_g3983.t1	KK468_g5400.t1	KK511_g6838.t1	KK232_g3821.t1	KK758_g7241.t1	KS288_g9358.t1	KT520_g5376.t1	UF009_g7052.t1	UG032_g728.t1	UK038_g7286.t1	UL101_g1226.t1	UM001_g10802.t1	UN092_g1103.t1	ZB007_g8637.t1	ZB009_g7609.t1	ZC124_g581.t1	ZC074_g9421.t1	ZC097_g4325.t1	ZE017_g8302.t1	ZN069_g10849.t1	ZN079_g8915.t1	ZC019_g3297.t1	ZC045_g57.t1	ZC092_g1626.t1
N0.HOG0000321	OG0000317	n0	Core	31	13	18	0		N/A (non-secreted)	IPR030844 PAN2-PAN3 deadenylation complex subunit PAN3;IPR011009 Protein kinase-like domain superfamily;PTHR12272 ;G3DSA:1.10.510.10 ;	PKS04480.1	PKS04480.1 PAB-dependent poly(A)-specific ribonuclease subunit pan3 [Cercospora zeina]	100	657	0	0	2	658	659	19	675	675	0	1204	348901	KK344_g3984.t1	KK468_g5401.t1	KK511_g6837.t1	KK232_g3820.t1	KK758_g7242.t1	KS288_g9357.t1	KT520_g5377.t1	UF009_g7053.t1	UG032_g729.t1	UK038_g7285.t1	UL101_g1225.t1	UM001_g10801.t1	UN092_g1104.t1	ZB007_g8638.t1	ZB009_g7608.t1	ZC124_g582.t1	ZC074_g9420.t1	ZC097_g4326.t1	ZE017_g8303.t1	ZN069_g10848.t1	ZN079_g8916.t1	ZC019_g3296.t1	ZC045_g56.t1	ZC092_g1627.t1
N0.HOG0000322	OG0000318	n0	Core	31	13	18	1		N/A (non-secreted)	PTHR23322:SF1 ;G3DSA:1.10.8.10 ;IPR001012 UBX domain;PF14555 UBA-like domain;G3DSA:3.10.20.90 ;IPR006577 UAS;Coil ;IPR001012 UBX domain;IPR036249 Thioredoxin-like superfamily;G3DSA:3.40.30.10 ;cd14273 UBA_TAP-C_like;PTHR23322 ;IPR029071 Ubiquitin-like domain superfamily;IPR009060 UBA-like superfamily;Coil ;IPR001012 UBX domain;	PKS04463.1	PKS04463.1 FAS-associated factor 2 [Cercospora zeina]	95.6	517	0	1	1	494	495	1	517	517	0	857	348901	KK344_g3985.t1	KK468_g5402.t1	KK511_g6836.t1	KK232_g3819.t1	KK758_g7243.t1	KS288_g9356.t1	KT520_g5378.t1	UF009_g7054.t1	UG032_g730.t1	UK038_g7284.t1	UL101_g1224.t1	UM001_g10800.t1	UN092_g1105.t1	ZB007_g8639.t1	ZB009_g7607.t1	ZC124_g583.t1	ZC074_g9419.t1	ZC097_g4327.t1	ZE017_g8304.t1	ZN069_g10847.t1	ZN079_g8917.t1	ZC019_g3295.t1	ZC045_g55.t1	ZC092_g1628.t1
N0.HOG0000323	OG0000319	n0	Core	31	13	18	1		N/A (non-secreted)	-	PKS04481.1	PKS04481.1 hypothetical protein BST61_czeina2g001790 [Cercospora zeina]	100	195	0	0	19	213	214	1	195	195	7.71e-134	382	348901	KK344_g3986.t1	KK468_g5403.t1	KK511_g6835.t1	KK232_g3818.t1	KK758_g7244.t1	KS288_g9355.t1	KT520_g5379.t1	UF009_g7055.t1	UG032_g731.t1	UK038_g7283.t1	UL101_g1223.t1	UM001_g10799.t1	UN092_g1106.t1	ZB007_g8640.t1	ZB009_g7606.t1	ZC124_g584.t1	ZC074_g9418.t1	ZC097_g4328.t1	ZE017_g8305.t1	ZN069_g10846.t1	ZN079_g8918.t1	ZC019_g3294.t1	ZC045_g54.t1	ZC092_g1629.t1
N0.HOG0000324	OG0000320	n0	Core	31	13	18	1		N/A (non-secreted)	IPR008942 ENTH/VHS;cd12930 GAT_SF;SSF89009 ;PTHR13856:SF101 ;PTHR13856:SF101 ;IPR004152 GAT domain;IPR004152 GAT domain;PTHR13856 ;PTHR13856 ;IPR002014 VHS domain;IPR038425 GAT domain superfamily;IPR008942 ENTH/VHS;	PKS04464.1	PKS04464.1 hypothetical protein BST61_czeina2g001620 [Cercospora zeina]	100	549	0	0	1	549	550	1	549	549	0	1089	348901	KK344_g3987.t1	KK468_g5404.t1	KK511_g6834.t1	KK232_g3817.t1	KK758_g7245.t1	KS288_g9354.t1	KT520_g5380.t1	UF009_g7056.t1	UG032_g732.t1	UK038_g7282.t1	UL101_g1222.t1	UM001_g10798.t1	UN092_g1107.t1	ZB007_g8641.t1	ZB009_g7605.t1	ZC124_g585.t1	ZC074_g9417.t1	ZC097_g4329.t1	ZE017_g8306.t1	ZN069_g10845.t1	ZN079_g8919.t1	ZC019_g3293.t1	ZC045_g53.t1	ZC092_g1630.t1
N0.HOG0000325	OG0000321	n0	Core	31	13	18	0		N/A (non-secreted)	TMhelix Region of a membrane-bound protein predicted to be embedded in the membrane.;TMhelix Region of a membrane-bound protein predicted to be embedded in the membrane.;TMhelix Region of a membrane-bound protein predicted to be embedded in the membrane.;TMhelix Region of a membrane-bound protein predicted to be embedded in the membrane.;TMhelix Region of a membrane-bound protein predicted to be …	PKS04466.1	XP_023458036.1 hypothetical protein CB0940_02676 [Cercospora beticola]<>PIB00209.1 hypothetical protein CB0940_02676 [Cercospora beticola]	96.2	263	10	0	1	263	264	1	263	263	8.97e-187	521	122368	KK344_g3989.t1	KK468_g5406.t1	KK511_g6832.t1	KK232_g3815.t1	KK758_g7247.t1	KS288_g9352.t1	KT520_g5382.t1	UF009_g7058.t1	UG032_g734.t1	UK038_g7280.t1	UL101_g1220.t1	UM001_g10796.t1	UN092_g1109.t1	ZB007_g8643.t1	ZB009_g7603.t1	ZC124_g587.t1	ZC074_g9415.t1	ZC097_g4331.t1	ZE017_g8308.t1	ZN069_g10843.t1	ZN079_g8921.t1	ZC019_g3291.t1	ZC045_g51.t1	ZC092_g1632.t1
N0.HOG0000326	OG0000322	n0	Core	31	13	18	0		N/A (non-secreted)	PTHR37062 ;	PKS04482.1	PKS04482.1 hypothetical protein BST61_czeina2g001800 [Cercospora zeina]	100	298	0	0	1	298	299	28	325	325	8.16e-223	616	348901	KK344_g3990.t1	KK468_g5407.t1	KK511_g6831.t1	KK232_g3814.t1	KK758_g7248.t1	KS288_g9351.t1	KT520_g5383.t1	UF009_g7059.t1	UG032_g735.t1	UK038_g7279.t1	UL101_g1219.t1	UM001_g10795.t1	UN092_g1110.t1	ZB007_g8644.t1	ZB009_g7602.t1	ZC124_g588.t1	ZC074_g9414.t1	ZC097_g4332.t1	ZE017_g8309.t1	ZN069_g10842.t1	ZN079_g8922.t1	ZC019_g3290.t1	ZC045_g50.t1	ZC092_g1633.t1
N0.HOG0000327	OG0000323	n0	Core	31	13	18	0		N/A (non-secreted)	PTHR19878 ;IPR013923 Autophagy-related protein 16;Coil ;G3DSA:1.20.5.170 ;PTHR19878:SF8 ;Coil ;	PKS04467.1	PKS04467.1 Autophagy protein 16 [Cercospora zeina]	100	204	0	0	1	204	205	1	204	204	1.53e-126	364	348901	KK344_g3991.t1	KK468_g5408.t1	KK511_g6830.t1	KK232_g3813.t1	KK758_g7249.t1	KS288_g9350.t1	KT520_g5384.t1	UF009_g7060.t1	UG032_g736.t1	UK038_g7278.t1	UL101_g1218.t1	UM001_g10794.t1	UN092_g1111.t1	ZB007_g8645.t1	ZB009_g7601.t1	ZC124_g589.t1	ZC074_g9413.t1	ZC097_g4333.t1	ZE017_g8310.t1	ZN069_g10841.t1	ZN079_g8923.t1	ZC019_g3289.t1	ZC045_g49.t1	ZC092_g1634.t1
N0.HOG0000328	OG0000324	n0	Core	31	13	18	0		N/A (non-secreted)	IPR036786 Ribosome maturation protein SBDS, N-terminal domain superfamily;IPR002140 Ribosome maturation protein Sdo1/SBDS;IPR018978 Ribosome maturation protein SBDS, C-terminal;PTHR10927 ;IPR037188 Ribosome maturation protein Sdo1/SBDS, central domain superfamily;IPR037188 Ribosome maturation protein Sdo1/SBDS, central domain superfamily;IPR019783 Ribosome maturation protein SBDS, N-terminal;IPR0…	PKS04483.1	PKS04483.1 Ribosome maturation protein SBDS [Cercospora zeina]	100	325	0	0	1	325	326	1	325	325	4.21e-223	618	348901	KK344_g3992.t1	KK468_g5409.t1	KK511_g6829.t1	KK232_g3812.t1	KK758_g7250.t1	KS288_g9349.t1	KT520_g5385.t1	UF009_g7061.t1	UG032_g737.t1	UK038_g7277.t1	UL101_g1217.t1	UM001_g10793.t1	UN092_g1112.t1	ZB007_g8646.t1	ZB009_g7600.t1	ZC124_g590.t1	ZC074_g9412.t1	ZC097_g4334.t1	ZE017_g8311.t1	ZN069_g10840.t1	ZN079_g8924.t1	ZC019_g3288.t1	ZC045_g48.t1	ZC092_g1635.t1
N0.HOG0000329	OG0000325	n0	Core	31	13	18	0		'Non-effector'	IPR029058 Alpha/Beta hydrolase fold;IPR029058 Alpha/Beta hydrolase fold;IPR029058 Alpha/Beta hydrolase fold;IPR008442 Propeptide, carboxypeptidase Y;IPR001563 Peptidase S10, serine carboxypeptidase;IPR001563 Peptidase S10, serine carboxypeptidase;G3DSA:1.10.287.410 ;PTHR11802:SF51 ;IPR001563 Peptidase S10, serine carboxypeptidase;IPR001563 Peptidase S10, serine carboxypeptidase;IPR001563 Peptidas…	PKS04468.1	PKS04468.1 Carboxypeptidase Y-like protein A [Cercospora zeina]	100	551	0	0	1	551	552	1	551	551	0	1149	348901	KK344_g3993.t1	KK468_g5410.t1	KK511_g6828.t1	KK232_g3811.t1	KK758_g7251.t1	KS288_g9348.t1	KT520_g5386.t1	UF009_g7062.t1	UG032_g738.t1	UK038_g7276.t1	UL101_g1216.t1	UM001_g10792.t1	UN092_g1113.t1	ZB007_g8647.t1	ZB009_g7599.t1	ZC124_g591.t1	ZC074_g9411.t1	ZC097_g4335.t1	ZE017_g8312.t1	ZN069_g10839.t1	ZN079_g8925.t1	ZC019_g3287.t1	ZC045_g47.t1	ZC092_g1636.t1
N0.HOG0000330	OG0000326	n0	Core	31	13	18	1		N/A (non-secreted)	IPR030185 Malic acid transport protein;TMhelix Region of a membrane-bound protein predicted to be embedded in the membrane.;IPR038665 Voltage-dependent anion channel superfamily;IPR030185 Malic acid transport protein;TMhelix Region of a membrane-bound protein predicted to be embedded in the membrane.;TMhelix Region of a membrane-bound protein predicted to be embedded in the membrane.;TMhelix Regi…	PKS04469.1	PKS04469.1 Malic acid transport protein [Cercospora zeina]	100	416	0	0	1	416	417	1	416	416	9.11e-305	832	348901	KK344_g3994.t1	KK468_g5411.t1	KK511_g6827.t1	KK232_g3810.t1	KK758_g7252.t1	KS288_g9347.t1	KT520_g5387.t1	UF009_g7063.t1	UG032_g739.t1	UK038_g7275.t1	UL101_g1215.t1	UM001_g10791.t1	UN092_g1114.t1	ZB007_g8648.t1	ZB009_g7598.t1	ZC124_g592.t1	ZC074_g9410.t1	ZC097_g4336.t1	ZE017_g8313.t1	ZN069_g10838.t1	ZN079_g8926.t1	ZC019_g3286.t1	ZC045_g46.t1	ZC092_g1637.t1
N0.HOG0000331	OG0000327	n0	Core	31	13	18	0		N/A (non-secreted)	TMhelix Region of a membrane-bound protein predicted to be embedded in the membrane.;IPR000515 ABC transporter type 1, transmembrane domain MetI-like;TMhelix Region of a membrane-bound protein predicted to be embedded in the membrane.;TMhelix Region of a membrane-bound protein predicted to be embedded in the membrane.;PTHR12385:SF73 ;TMhelix Region of a membrane-bound protein predicted to be embe…	PKS04484.1	PKS04484.1 hypothetical protein BST61_czeina2g001820 [Cercospora zeina]	100	739	0	0	1	739	740	1	739	739	0	1453	348901	KK344_g3995.t1	KK468_g5412.t1	KK511_g6826.t1	KK232_g2490.t1	KK758_g7253.t1	KS288_g9346.t1	KT520_g5388.t1	UF009_g7064.t1	UG032_g740.t1	UK038_g7274.t1	UL101_g1214.t1	UM001_g10790.t1	UN092_g1115.t1	ZB007_g8649.t1	ZB009_g7597.t1	ZC124_g593.t1	ZC074_g9409.t1	ZC097_g4337.t1	ZE017_g8314.t1	ZN069_g10837.t1	ZN079_g8927.t1	ZC019_g3285.t1	ZC045_g45.t1	ZC092_g1638.t1
N0.HOG0000332	OG0000328	n0	Core	31	13	18	0		N/A (non-secreted)	IPR008429 Cleft lip and palate transmembrane 1;TMhelix Region of a membrane-bound protein predicted to be embedded in the membrane.;IPR008429 Cleft lip and palate transmembrane 1;TMhelix Region of a membrane-bound protein predicted to be embedded in the membrane.;TMhelix Region of a membrane-bound protein predicted to be embedded in the membrane.;TMhelix Region of a membrane-bound protein predict…	PKS04470.1	PKS04470.1 Cleft lip and palate transmembrane protein 1-like protein [Cercospora zeina]	100	645	0	0	1	645	646	1	645	645	0	1254	348901	KK344_g3996.t1	KK468_g5413.t1	KK511_g6825.t1	KK232_g2491.t1	KK758_g7254.t1	KS288_g9345.t1	KT520_g5389.t1	UF009_g7065.t1	UG032_g741.t1	UK038_g7273.t1	UL101_g1213.t1	UM001_g10789.t1	UN092_g1116.t1	ZB007_g8650.t1	ZB009_g7596.t1	ZC124_g594.t1	ZC074_g9408.t1	ZC097_g4338.t1	ZE017_g8315.t1	ZN069_g10836.t1	ZN079_g8928.t1	ZC019_g3284.t1	ZC045_g44.t1	ZC092_g1639.t1
N0.HOG0000333	OG0000329	n0	Core	31	13	18	0		N/A (non-secreted)	G3DSA:3.40.50.300 ;IPR027417 P-loop containing nucleoside triphosphate hydrolase;PTHR14187 ;IPR030386 GB1/RHD3-type guanine nucleotide-binding (G) domain;TMhelix Region of a membrane-bound protein predicted to be embedded in the membrane.;IPR008803 RHD3/Sey1;PTHR14187:SF52 ;IPR008803 RHD3/Sey1;cd01851 GBP;TMhelix Region of a membrane-bound protein predicted to be embedded in the membrane.;	PKS04485.1	PKS04485.1 Protein sey1 [Cercospora zeina]	100	875	0	0	1	875	876	1	875	875	0	1714	348901	KK344_g3997.t1	KK468_g5414.t1	KK511_g6824.t1	KK232_g2492.t1	KK758_g7255.t1	KS288_g9344.t1	KT520_g5390.t1	UF009_g7066.t1	UG032_g742.t1	UK038_g7272.t1	UL101_g1212.t1	UM001_g10788.t1	UN092_g1117.t1	ZB007_g8651.t1	ZB009_g7595.t1	ZC124_g595.t1	ZC074_g9407.t1	ZC097_g4339.t1	ZE017_g8316.t1	ZN069_g10835.t1	ZN079_g8929.t1	ZC019_g3283.t1	ZC045_g43.t1	ZC092_g1640.t1
N0.HOG0000334	OG0000330	n0	Core	31	13	18	0		N/A (non-secreted)	-	PKS04486.1	PKS04486.1 hypothetical protein BST61_czeina2g001840 [Cercospora zeina]	100	246	0	0	1	246	247	1	246	246	4.29e-181	505	348901	KK344_g3998.t1	KK468_g5415.t1	KK511_g6823.t1	KK232_g2493.t1	KK758_g7256.t1	KS288_g9343.t1	KT520_g5391.t1	UF009_g7067.t1	UG032_g743.t1	UK038_g7271.t1	UL101_g1211.t1	UM001_g10787.t1	UN092_g1118.t1	ZB007_g8652.t1	ZB009_g7594.t1	ZC124_g596.t1	ZC074_g9406.t1	ZC097_g4340.t1	ZE017_g8317.t1	ZN069_g10834.t1	ZN079_g8930.t1	ZC019_g3282.t1	ZC045_g42.t1	ZC092_g1641.t1
N0.HOG0000335	OG0000331	n0	Core	31	13	18	0		N/A (non-secreted)	SSF141571 ;IPR001646 Pentapeptide repeat;G3DSA:2.160.20.100 ;	PKS04471.1	PKS04471.1 hypothetical protein BST61_czeina2g001690 [Cercospora zeina]	100	502	0	0	1	502	503	1	502	502	0	910	348901	KK344_g3999.t1	KK468_g5416.t1	KK511_g6822.t1	KK232_g2494.t1	KK758_g7257.t1	KS288_g9342.t1	KT520_g5392.t1	UF009_g7068.t1	UG032_g744.t1	UK038_g7270.t1	UL101_g1210.t1	UM001_g10786.t1	UN092_g1119.t1	ZB007_g8653.t1	ZB009_g7593.t1	ZC124_g597.t1	ZC074_g9405.t1	ZC097_g4341.t1	ZE017_g8318.t1	ZN069_g10833.t1	ZN079_g8931.t1	ZC019_g3281.t1	ZC045_g41.t1	ZC092_g1642.t1
N0.HOG0000336	OG0000332	n0	Core	31	13	18	0		N/A (non-secreted)	cd12148 fungal_TF_MHR;IPR001138 Zn(2)-C6 fungal-type DNA-binding domain;IPR001138 Zn(2)-C6 fungal-type DNA-binding domain;PTHR31944:SF55 ;IPR036864 Zn(2)-C6 fungal-type DNA-binding domain superfamily;IPR001138 Zn(2)-C6 fungal-type DNA-binding domain;PTHR31944 ;IPR001138 Zn(2)-C6 fungal-type DNA-binding domain;IPR007219 Transcription factor domain, fungi;IPR036864 Zn(2)-C6 fungal-type DNA-binding …	PKS04487.1	PKS04487.1 Oleate activated transcription factor 3 [Cercospora zeina]	100	645	0	0	1	645	646	1	645	645	0	1262	348901	KK344_g4000.t1	KK468_g5417.t1	KK511_g6821.t1	KK232_g2495.t1	KK758_g7258.t1	KS288_g9341.t1	KT520_g5393.t1	UF009_g7069.t1	UG032_g745.t1	UK038_g7269.t1	UL101_g1209.t1	UM001_g10785.t1	UN092_g1120.t1	ZB007_g8654.t1	ZB009_g7592.t1	ZC124_g598.t1	ZC074_g9404.t1	ZC097_g4342.t1	ZE017_g8319.t1	ZN069_g10832.t1	ZN079_g8932.t1	ZC019_g3280.t1	ZC045_g40.t1	ZC092_g1643.t1
N0.HOG0000337	OG0000333	n0	Core	31	13	18	0		N/A (non-secreted)	IPR029063 S-adenosyl-L-methionine-dependent methyltransferase;PTHR39290:SF1 ;PTHR39290 ;	PKS04488.1	PKS04488.1 hypothetical protein BST61_czeina2g001860 [Cercospora zeina]	98.7	378	0	1	1	373	374	1	378	378	3.48e-277	759	348901	KK344_g4001.t1	KK468_g5418.t1	KK511_g6820.t1	KK232_g2496.t1	KK758_g7259.t1	KS288_g9340.t1	KT520_g5394.t1	UF009_g7070.t1	UG032_g746.t1	UK038_g7268.t1	UL101_g1208.t1	UM001_g10784.t1	UN092_g1121.t1	ZB007_g8655.t1	ZB009_g7591.t1	ZC124_g599.t1	ZC074_g9403.t1	ZC097_g4343.t1	ZE017_g8320.t1	ZN069_g10831.t1	ZN079_g8933.t1	ZC019_g3279.t1	ZC045_g39.t1	ZC092_g1644.t1
N0.HOG0000338	OG0000334	n0	Core	31	13	18	0		N/A (non-secreted)	IPR003959 ATPase, AAA-type, core;IPR003593 AAA+ ATPase domain;G3DSA:1.10.8.60 ;PTHR11669:SF5 ;IPR013748 Replication factor C, C-terminal;IPR027417 P-loop containing nucleoside triphosphate hydrolase;G3DSA:1.20.272.10 ;PTHR11669 ;IPR008921 DNA polymerase III, clamp loader complex, gamma/delta/delta subunit, C-terminal;G3DSA:3.40.50.300 ;cd00009 AAA;	PKS04472.1	PKS04472.1 Replication factor C subunit 4 [Cercospora zeina]	100	346	0	0	1	346	347	1	346	346	4.56e-249	686	348901	KK344_g4002.t1	KK468_g5419.t1	KK511_g6819.t1	KK232_g2497.t1	KK758_g7260.t1	KS288_g9339.t1	KT520_g5395.t1	UF009_g7071.t1	UG032_g747.t1	UK038_g7267.t1	UL101_g1207.t1	UM001_g10783.t1	UN092_g1122.t1	ZB007_g8656.t1	ZB009_g7590.t1	ZC124_g600.t1	ZC074_g9402.t1	ZC097_g4344.t1	ZE017_g8321.t1	ZN069_g10830.t1	ZN079_g8934.t1	ZC019_g3278.t1	ZC045_g38.t1	ZC092_g1645.t1
N0.HOG0000339	OG0000335	n0	Core	31	13	18	0		N/A (non-secreted)	PTHR11742:SF47 ;IPR001382 Glycoside hydrolase family 47;IPR001382 Glycoside hydrolase family 47;IPR001382 Glycoside hydrolase family 47;IPR001382 Glycoside hydrolase family 47;IPR001382 Glycoside hydrolase family 47;IPR001382 Glycoside hydrolase family 47;IPR001382 Glycoside hydrolase family 47;IPR012341 Six-hairpin glycosidase-like superfamily;PTHR11742 ;IPR001382 Glycoside hydrolase family 47;I…	PKS04473.1	PKS04473.1 Mannosyl-oligosaccharide 1,2-alpha-mannosidase MNS1 [Cercospora zeina]	100	595	0	0	1	595	596	1	595	595	0	1202	348901	KK344_g4003.t1	KK468_g5420.t1	KK511_g6818.t1	KK232_g2498.t1	KK758_g7261.t1	KS288_g9338.t1	KT520_g5396.t1	UF009_g7072.t1	UG032_g748.t1	UK038_g7266.t1	UL101_g1206.t1	UM001_g10782.t1	UN092_g1123.t1	ZB007_g8657.t1	ZB009_g7589.t1	ZC124_g601.t1	ZC074_g9401.t1	ZC097_g4345.t1	ZE017_g8322.t1	ZN069_g10829.t1	ZN079_g8935.t1	ZC019_g3277.t1	ZC045_g37.t1	ZC092_g1646.t1
N0.HOG0000340	OG0000336	n0	Core	31	13	18	0		N/A (non-secreted)	PTHR35186 ;Coil ;	*	SMY26861.1 unnamed protein product [Zymoseptoria tritici ST99CH_1A5]<>SMR56812.1 unnamed protein product [Zymoseptoria tritici ST99CH_1E4]<>SMR59671.1 unnamed protein product [Zymoseptoria tritici ST99CH_3D1]	27.7	264	147	8	1	235	255	106	354	600	1.17e-18	95.5	1276529;1276532;1276537	KK344_g4004.t1	KK468_g5421.t1	KK511_g6817.t1	KK232_g2499.t1	KK758_g7262.t1	KS288_g9337.t1	KT520_g5397.t1	UF009_g7073.t1	UG032_g749.t1	UK038_g7265.t1	UL101_g1205.t1	UM001_g10781.t1	UN092_g1124.t1	ZB007_g8658.t1	ZB009_g7588.t1	ZC124_g602.t1	ZC074_g9400.t1	ZC097_g4346.t1	ZE017_g8323.t1	ZN069_g10828.t1	ZN079_g8936.t1	ZC019_g3276.t1	ZC045_g36.t1	ZC092_g1647.t1
N0.HOG0000341	OG0000337	n0	Core	31	13	18	0		N/A (non-secreted)	IPR021109 Aspartic peptidase domain superfamily;PTHR13683:SF326 ;IPR033876 Secreted aspartic endopeptidase;IPR021109 Aspartic peptidase domain superfamily;IPR001461 Aspartic peptidase A1 family;IPR001461 Aspartic peptidase A1 family;IPR001461 Aspartic peptidase A1 family;IPR001461 Aspartic peptidase A1 family;IPR001969 Aspartic peptidase, active site;IPR021109 Aspartic peptidase domain superfamil…	PKS04474.1	PKS04474.1 putative aspartic-type endopeptidase opsB [Cercospora zeina]	100	476	0	0	1	476	477	1	476	476	0	905	348901	KK344_g4005.t1	KK468_g5422.t1	KK511_g6816.t1	KK232_g2500.t1	KK758_g7263.t1	KS288_g9336.t1	KT520_g5398.t1	UF009_g7074.t1	UG032_g750.t1	UK038_g7264.t1	UL101_g1204.t1	UM001_g10780.t1	UN092_g1125.t1	ZB007_g8659.t1	ZB009_g7587.t1	ZC124_g603.t1	ZC074_g9399.t1	ZC097_g4347.t1	ZE017_g8324.t1	ZN069_g10827.t1	ZN079_g8937.t1	ZC019_g3275.t1	ZC045_g35.t1	ZC092_g1648.t1
N0.HOG0000342	OG0000338	n0	Core	31	13	18	0		N/A (non-secreted)	IPR018625 Protein Pet100;IPR018625 Protein Pet100;Coil ;TMhelix Region of a membrane-bound protein predicted to be embedded in the membrane.;	PKS04489.1	PKS04489.1 hypothetical protein BST61_czeina2g001870 [Cercospora zeina]	100	147	0	0	1	147	148	1	147	147	1.89e-81	245	348901	KK344_g4006.t1	KK468_g5423.t1	KK511_g6815.t1	KK232_g2501.t1	KK758_g7264.t1	KS288_g9335.t1	KT520_g5399.t1	UF009_g7075.t1	UG032_g751.t1	UK038_g7263.t1	UL101_g1203.t1	UM001_g10779.t1	UN092_g1126.t1	ZB007_g8660.t1	ZB009_g7586.t1	ZC124_g604.t1	ZC074_g9398.t1	ZC097_g4348.t1	ZE017_g8325.t1	ZN069_g10826.t1	ZN079_g8938.t1	ZC019_g3274.t1	ZC045_g34.t1	ZC092_g1649.t1
N0.HOG0000343	OG0000339	n0	Core	31	13	18	0		N/A (non-secreted)	IPR029033 Histidine phosphatase superfamily;IPR029033 Histidine phosphatase superfamily;G3DSA:3.40.50.300 ;G3DSA:3.40.50.300 ;PIRSF000709 ;IPR027417 P-loop containing nucleoside triphosphate hydrolase;IPR027417 P-loop containing nucleoside triphosphate hydrolase;PTHR10606:SF32 ;IPR013078 Histidine phosphatase superfamily, clade-1;IPR003094 Fructose-2,6-bisphosphatase;IPR003094 Fructose-2,6-bispho…	PKS04490.1	PKS04490.1 putative 6-phosphofructo-2-kinase PB17E12.14c [Cercospora zeina]	100	801	0	0	1	801	836	1	801	832	0	1581	348901	KK344_g4007.t1	KK468_g5424.t1	KK511_g6814.t1	KK232_g2502.t1	KK758_g7265.t1	KS288_g9334.t1	KT520_g5400.t1	UF009_g7076.t1	UG032_g752.t1	UK038_g7262.t1	UL101_g1202.t1	UM001_g10778.t1	UN092_g1127.t1	ZB007_g8661.t1	ZB009_g7585.t1	ZC124_g605.t1	ZC074_g9397.t1	ZC097_g4349.t1	ZE017_g8326.t1	ZN069_g10825.t1	ZN079_g8939.t1	ZC019_g3273.t1	ZC045_g33.t1	ZC092_g1650.t1
N0.HOG0000344	OG0000340	n0	Core	31	13	18	0		N/A (non-secreted)	PTHR10642:SF0 ;PTHR10642:SF0 ;IPR002156 Ribonuclease H domain;IPR036397 Ribonuclease H superfamily;IPR012337 Ribonuclease H-like superfamily;IPR012337 Ribonuclease H-like superfamily;PTHR10642 ;PTHR10642 ;IPR009027 Ribosomal protein L9/RNase H1, N-terminal;cd09280 RNase_HI_eukaryote_like;IPR002156 Ribonuclease H domain;IPR011320 Ribonuclease H1, N-terminal;IPR011320 Ribonuclease H1, N-terminal;Co…	PKS04496.1	PKS04496.1 Ribonuclease H [Cercospora zeina]	100	434	0	0	1	434	435	72	505	505	0	876	348901	KK344_g4009.t1	KK468_g5426.t1	KK511_g6812.t1	KK232_g2504.t1	KK758_g7267.t1	KS288_g9332.t1	KT520_g5402.t1	UF009_g7078.t1	UG032_g4766.t1	UK038_g7260.t1	UL101_g1200.t1	UM001_g10776.t1	UN092_g4879.t1	ZB007_g2947.t1	ZB009_g7583.t1	ZC124_g1074.t1	ZC074_g6532.t1	ZC097_g4351.t1	ZE017_g8328.t1	ZN069_g9851.t1	ZN079_g8701.t1	ZC019_g314.t1	ZC045_g31.t1	ZC092_g1652.t1
N0.HOG0000345	OG0000341	n0	Core	31	13	18	0		N/A (non-secreted)	PTHR43618 ;cd05233 SDR_c;G3DSA:3.40.50.720 ;IPR002347 Short-chain dehydrogenase/reductase SDR;IPR002347 Short-chain dehydrogenase/reductase SDR;IPR002347 Short-chain dehydrogenase/reductase SDR;IPR002347 Short-chain dehydrogenase/reductase SDR;IPR002347 Short-chain dehydrogenase/reductase SDR;IPR002347 Short-chain dehydrogenase/reductase SDR;PTHR43618:SF7 ;IPR002347 Short-chain dehydrogenase/redu…	PKS04492.1	PKS04492.1 putative oxidoreductase YkvO [Cercospora zeina]	100	303	0	0	1	303	304	1	303	303	5.68e-210	583	348901	KK344_g4010.t1	KK468_g5427.t1	KK511_g6811.t1	KK232_g2505.t1	KK758_g7268.t1	KS288_g9331.t1	KT520_g5403.t1	UF009_g7079.t1	UG032_g4765.t1	UK038_g7259.t1	UL101_g1199.t1	UM001_g10775.t1	UN092_g4878.t1	ZB007_g2946.t1	ZB009_g7582.t1	ZC124_g1075.t1	ZC074_g6533.t1	ZC097_g4352.t1	ZE017_g8329.t1	ZN069_g9852.t1	ZN079_g8702.t1	ZC019_g315.t1	ZC045_g30.t1	ZC092_g1653.t1
N0.HOG0000346	OG0000342	n0	Core	31	13	18	0		N/A (non-secreted)	IPR004443 YjeF N-terminal domain;IPR025762 DFDF domain;IPR036652 YjeF N-terminal domain superfamily;PTHR13612 ;IPR036652 YjeF N-terminal domain superfamily;IPR019050 FDF domain;IPR004443 YjeF N-terminal domain;IPR019050 FDF domain;	PKS04497.1	PKS04497.1 hypothetical protein BST61_czeina2g001950 [Cercospora zeina]	100	821	0	0	1	821	822	1	821	821	0	1534	348901	KK344_g4011.t1	KK468_g5428.t1	KK511_g6810.t1	KK232_g2506.t1	KK758_g7269.t1	KS288_g9330.t1	KT520_g5404.t1	UF009_g7080.t1	UG032_g4764.t1	UK038_g7258.t1	UL101_g1198.t1	UM001_g10774.t1	UN092_g4877.t1	ZB007_g2945.t1	ZB009_g7581.t1	ZC124_g1076.t1	ZC074_g6534.t1	ZC097_g4353.t1	ZE017_g8330.t1	ZN069_g9853.t1	ZN079_g8703.t1	ZC019_g316.t1	ZC045_g29.t1	ZC092_g1654.t1
N0.HOG0000347	OG0000343	n0	Core	31	13	18	0		N/A (non-secreted)	IPR014764 Defective-in-cullin neddylation protein;PF14555 UBA-like domain;IPR009060 UBA-like superfamily;PTHR12281:SF2 ;IPR005176 Potentiating neddylation domain;IPR005176 Potentiating neddylation domain;G3DSA:1.10.238.10 ;	PKS04498.1	PKS04498.1 Defective in cullin neddylation protein 1 [Cercospora zeina]	100	305	0	0	1	305	306	1	305	305	5.76e-220	608	348901	KK344_g4012.t1	KK468_g5429.t1	KK511_g6809.t1	KK232_g2507.t1	KK758_g7270.t1	KS288_g9329.t1	KT520_g5405.t1	UF009_g7081.t1	UG032_g4763.t1	UK038_g7257.t1	UL101_g1197.t1	UM001_g10773.t1	UN092_g4876.t1	ZB007_g2944.t1	ZB009_g7580.t1	ZC124_g1077.t1	ZC074_g6535.t1	ZC097_g4354.t1	ZE017_g8331.t1	ZN069_g9854.t1	ZN079_g8704.t1	ZC019_g317.t1	ZC045_g28.t1	ZC092_g1655.t1
N0.HOG0000348	OG0000344	n0	Core	31	13	18	0		N/A (non-secreted)	PTHR43272:SF17 ;IPR020845 AMP-binding, conserved site;SSF56801 ;SSF56801 ;SSF56801 ;G3DSA:3.40.50.12780 ;PTHR43272 ;G3DSA:3.40.50.12780 ;IPR000873 AMP-dependent synthetase/ligase;	PKS04516.1	PKS04516.1 Long chain acyl-CoA synthetase 6, peroxisomal [Cercospora zeina]	100	700	0	0	67	766	767	4	703	703	0	1407	348901	KK344_g4013.t1	KK468_g5430.t1	KK511_g6808.t1	KK232_g2508.t1	KK758_g7271.t1	KS288_g9328.t1	KT520_g5406.t1	UF009_g7082.t1	UG032_g4762.t1	UK038_g7256.t1	UL101_g1196.t1	UM001_g10772.t1	UN092_g4875.t1	ZB007_g2943.t1	ZB009_g7579.t1	ZC124_g1078.t1	ZC074_g6536.t1	ZC097_g4355.t1	ZE017_g8332.t1	ZN069_g9855.t1	ZN079_g8705.t1	ZC019_g318.t1	ZC045_g27.t1	ZC092_g1656.t1
N0.HOG0000349	OG0000345	n0	Core	31	13	18	0		N/A (non-secreted)	IPR006235 O-acetylhomoserine/O-acetylserine sulfhydrylase;IPR015424 Pyridoxal phosphate-dependent transferase;IPR000277 Cys/Met metabolism, pyridoxal phosphate-dependent enzyme;PTHR43797:SF1 ;IPR015422 Pyridoxal phosphate-dependent transferase domain 1;IPR000277 Cys/Met metabolism, pyridoxal phosphate-dependent enzyme;IPR000277 Cys/Met metabolism, pyridoxal phosphate-dependent enzyme;IPR000277 Cy…	PKS04517.1	PKS04517.1 O-acetylhomoserine (thiol)-lyase [Cercospora zeina]	100	459	0	0	1	459	460	19	477	477	0	923	348901	KK344_g4014.t1	KK468_g5431.t1	KK511_g6807.t1	KK232_g2509.t1	KK758_g7272.t1	KS288_g9327.t1	KT520_g5407.t1	UF009_g7083.t1	UG032_g4761.t1	UK038_g7255.t1	UL101_g1195.t1	UM001_g10771.t1	UN092_g4874.t1	ZB007_g2942.t1	ZB009_g7578.t1	ZC124_g1079.t1	ZC074_g6537.t1	ZC097_g4356.t1	ZE017_g8333.t1	ZN069_g9856.t1	ZN079_g8706.t1	ZC019_g319.t1	ZC045_g26.t1	ZC092_g1657.t1
N0.HOG0000350	OG0000346	n0	Core	31	13	18	0		N/A (non-secreted)	PTHR13251 ;IPR022233 TRAPP II complex, TRAPPC10;	PKS04518.1	PKS04518.1 Trafficking protein particle complex II-specific subunit 130-like protein [Cercospora zeina]	100	1414	0	0	28	1441	1442	23	1436	1436	0	2757	348901	KK344_g4015.t1	KK468_g5432.t1	KK511_g6806.t1	KK232_g2510.t1	KK758_g7273.t1	KS288_g9326.t1	KT520_g5408.t1	UF009_g7084.t1	UG032_g4760.t1	UK038_g7254.t1	UL101_g1194.t1	UM001_g10770.t1	UN092_g4873.t1	ZB007_g2941.t1	ZB009_g7577.t1	ZC124_g1080.t1	ZC074_g6538.t1	ZC097_g4357.t1	ZE017_g8334.t1	ZN069_g9857.t1	ZN079_g8707.t1	ZC019_g320.t1	ZC045_g25.t1	ZC092_g1658.t1
N0.HOG0000351	OG0000347	n0	Core	31	13	18	0		N/A (non-secreted)	IPR019182 Cytochrome b-c1 complex subunit 10, fungi;IPR019182 Cytochrome b-c1 complex subunit 10, fungi;TMhelix Region of a membrane-bound protein predicted to be embedded in the membrane.;	PKS04499.1	PKS04499.1 hypothetical protein BST61_czeina2g001970 [Cercospora zeina]	100	116	0	0	1	116	117	1	116	116	3.82e-82	244	348901	KK344_g4016.t1	KK468_g5433.t1	KK511_g6805.t1	KK232_g2511.t1	KK758_g7274.t1	KS288_g9325.t1	KT520_g5409.t1	UF009_g7085.t1	UG032_g4759.t1	UK038_g7253.t1	UL101_g1193.t1	UM001_g10769.t1	UN092_g4872.t1	ZB007_g2940.t1	ZB009_g7576.t1	ZC124_g1081.t1	ZC074_g6539.t1	ZC097_g4358.t1	ZE017_g8335.t1	ZN069_g9858.t1	ZN079_g8708.t1	ZC019_g321.t1	ZC045_g24.t1	ZC092_g1659.t1
N0.HOG0000352	OG0000348	n0	Core	31	13	18	0		N/A (non-secreted)	PTHR12217 ;IPR036974 PUA domain superfamily;cd11608 eIF2D_C;IPR001950 SUI1 domain;G3DSA:3.30.780.10 ;IPR036885 SWIB/MDM2 domain superfamily;IPR002478 PUA domain;IPR036877 SUI1 domain superfamily;IPR001950 SUI1 domain;IPR004521 Uncharacterised domain CHP00451;IPR015947 PUA-like superfamily;	PKS04500.1	PKS04500.1 Eukaryotic translation initiation factor 2D [Cercospora zeina]	100	642	0	0	1	642	643	1	642	642	0	1259	348901	KK344_g4017.t1	KK468_g5434.t1	KK511_g6804.t1	KK232_g2512.t1	KK758_g7275.t1	KS288_g9324.t1	KT520_g5410.t1	UF009_g7086.t1	UG032_g4758.t1	UK038_g7252.t1	UL101_g1192.t1	UM001_g10768.t1	UN092_g4871.t1	ZB007_g2939.t1	ZB009_g7575.t1	ZC124_g1082.t1	ZC074_g6540.t1	ZC097_g4359.t1	ZE017_g8336.t1	ZN069_g9859.t1	ZN079_g8709.t1	ZC019_g322.t1	ZC045_g23.t1	ZC092_g1660.t1
N0.HOG0000353	OG0000349	n0	Core	31	13	18	0		N/A (non-secreted)	-	*	*	-1	-1	-1	-1	-1	-1	99	-1	-1	-1	-1	-1	0	KK344_g4018.t1	KK468_g5435.t1	KK511_g6803.t1	KK232_g2513.t1	KK758_g7276.t1	KS288_g9323.t1	KT520_g5411.t1	UF009_g7087.t1	UG032_g4757.t1	UK038_g7251.t1	UL101_g1191.t1	UM001_g10767.t1	UN092_g4870.t1	ZB007_g2938.t1	ZB009_g7574.t1	ZC124_g1083.t1	ZC074_g6541.t1	ZC097_g4360.t1	ZE017_g8337.t1	ZN069_g9860.t1	ZN079_g8710.t1	ZC019_g323.t1	ZC045_g22.t1	ZC092_g1661.t1
N0.HOG0000354	OG0000350	n0	Core	31	13	18	0		N/A (non-secreted)	IPR017946 PLC-like phosphodiesterase, TIM beta/alpha-barrel domain superfamily;IPR017946 PLC-like phosphodiesterase, TIM beta/alpha-barrel domain superfamily;PTHR31571:SF4 ;TMhelix Region of a membrane-bound protein predicted to be embedded in the membrane.;cd08577 PI-PLCc_GDPD_SF_unchar3;PTHR31571 ;	PKS04501.1	PKS04501.1 Altered inheritance of mitochondria protein 6 [Cercospora zeina]	100	480	0	0	1	480	481	1	480	480	0	994	348901	KK344_g4019.t1	KK468_g5436.t1	KK511_g6802.t1	KK232_g2514.t1	KK758_g7277.t1	KS288_g9322.t1	KT520_g5412.t1	UF009_g7088.t1	UG032_g4756.t1	UK038_g7250.t1	UL101_g1190.t1	UM001_g10766.t1	UN092_g4869.t1	ZB007_g2937.t1	ZB009_g7573.t1	ZC124_g1084.t1	ZC074_g6542.t1	ZC097_g4361.t1	ZE017_g8338.t1	ZN069_g9861.t1	ZN079_g8711.t1	ZC019_g324.t1	ZC045_g21.t1	ZC092_g1662.t1
N0.HOG0000355	OG0000351	n0	Core	31	13	18	0		N/A (non-secreted)	IPR016024 Armadillo-type fold;IPR016024 Armadillo-type fold;IPR013721 STAG;PTHR11199:SF0 ;Coil ;PTHR11199 ;IPR020839 Stromalin conservative domain;Coil ;	PKS04530.1	PKS04530.1 STAG-domain-containing protein [Cercospora zeina]	100	1178	0	0	1	1178	1179	1	1178	1178	0	2159	348901	KK344_g4020.t1	KK468_g5437.t1	KK511_g6801.t1	KK232_g2515.t1	KK758_g7278.t1	KS288_g9321.t1	KT520_g5413.t1	UF009_g7089.t1	UG032_g4755.t2	UK038_g7249.t1	UL101_g1189.t1	UM001_g10765.t1	UN092_g4868.t2	ZB007_g2936.t2	ZB009_g7572.t1	ZC124_g1085.t1	ZC074_g6543.t1	ZC097_g4362.t1	ZE017_g8339.t1	ZN069_g9862.t1	ZN079_g8712.t1	ZC019_g325.t1	ZC045_g20.t1	ZC092_g1663.t1
N0.HOG0000356	OG0000352	n0	Core	31	13	18	0		N/A (non-secreted)	IPR002669 Urease accessory protein UreD;IPR002669 Urease accessory protein UreD;IPR002669 Urease accessory protein UreD;	PKS04575.1	PKS04575.1 UreD-domain-containing protein [Cercospora zeina]	99.4	338	2	0	1	338	339	1	338	338	1.28e-235	651	348901	KK344_g4021.t1	KK468_g5438.t1	KK511_g6800.t1	KK232_g2516.t1	KK758_g7279.t1	KS288_g9320.t1	KT520_g5414.t1	UF009_g7090.t1	UG032_g4754.t1	UK038_g7248.t1	UL101_g1188.t1	UM001_g10764.t1	UN092_g4867.t1	ZB007_g2935.t1	ZB009_g7571.t1	ZC124_g1086.t1	ZC074_g6544.t1	ZC097_g4363.t1	ZE017_g8340.t1	ZN069_g9863.t1	ZN079_g8713.t1	ZC019_g326.t1	ZC045_g19.t1	ZC092_g1664.t1
N0.HOG0000357	OG0000353	n0	Core	31	13	18	0		N/A (non-secreted)	IPR001138 Zn(2)-C6 fungal-type DNA-binding domain;PTHR31944 ;IPR001138 Zn(2)-C6 fungal-type DNA-binding domain;PTHR31944:SF67 ;IPR001138 Zn(2)-C6 fungal-type DNA-binding domain;IPR001138 Zn(2)-C6 fungal-type DNA-binding domain;IPR036864 Zn(2)-C6 fungal-type DNA-binding domain superfamily;IPR007219 Transcription factor domain, fungi;cd12148 fungal_TF_MHR;IPR036864 Zn(2)-C6 fungal-type DNA-binding …	PKS00758.1	PPJ55218.1 hypothetical protein CBER1_05691 [Cercospora berteroae]	86.3	722	95	2	1	722	723	11	728	728	0	1259	357750	KK344_g4022.t1	KK468_g5439.t1	KK511_g6799.t1	KK232_g2517.t1	KK758_g7280.t1	KS288_g9319.t1	KT520_g5415.t1	UF009_g7091.t1	UG032_g4753.t1	UK038_g7247.t1	UL101_g1187.t1	UM001_g10763.t1	UN092_g4866.t1	ZB007_g2934.t1	ZB009_g7570.t1	ZC124_g1087.t1	ZC074_g6545.t1	ZC097_g4364.t1	ZE017_g8341.t1	ZN069_g9864.t1	ZN079_g8714.t1	ZC019_g327.t1	ZC045_g18.t1	ZC092_g1665.t1
N0.HOG0000358	OG0000354	n0	Core	31	13	18	0		N/A (non-secreted)	PTHR13847 ;PTHR13847:SF254 ;IPR036188 FAD/NAD(P)-binding domain superfamily;IPR036188 FAD/NAD(P)-binding domain superfamily;IPR036188 FAD/NAD(P)-binding domain superfamily;IPR036188 FAD/NAD(P)-binding domain superfamily;IPR036188 FAD/NAD(P)-binding domain superfamily;IPR006076 FAD dependent oxidoreductase;G3DSA:3.30.9.10 ;G3DSA:3.30.9.10 ;	PKS04502.1	PKS04502.1 hypothetical protein BST61_czeina2g002000 [Cercospora zeina]	100	457	0	0	1	457	458	1	457	457	0	922	348901	KK344_g4023.t1	KK468_g5440.t1	KK511_g6798.t1	KK232_g2518.t1	KK758_g7281.t1	KS288_g9318.t1	KT520_g5416.t1	UF009_g7092.t1	UG032_g4752.t1	UK038_g7246.t1	UL101_g1186.t1	UM001_g10762.t1	UN092_g4865.t1	ZB007_g2933.t1	ZB009_g7569.t1	ZC124_g1088.t1	ZC074_g6546.t1	ZC097_g4365.t1	ZE017_g8342.t1	ZN069_g9865.t1	ZN079_g8715.t1	ZC019_g328.t1	ZC045_g17.t1	ZC092_g1666.t1
N0.HOG0000359	OG0000355	n0	Core	31	13	18	0		N/A (non-secreted)	PTHR21660 ;IPR003736 Phenylacetic acid degradation-related domain;cd03443 PaaI_thioesterase;IPR029069 HotDog domain superfamily;PTHR21660:SF4 ;G3DSA:3.10.129.10 ;IPR006683 Thioesterase domain;	PKS04503.1	PKS04503.1 hypothetical protein BST61_czeina2g002010 [Cercospora zeina]	100	167	0	0	1	167	168	1	167	167	3.87e-120	345	348901	KK344_g4024.t1	KK468_g5441.t1	KK511_g6797.t1	KK232_g2519.t1	KK758_g7282.t1	KS288_g9317.t1	KT520_g5417.t1	UF009_g7093.t1	UG032_g4751.t1	UK038_g7245.t1	UL101_g1185.t1	UM001_g10761.t1	UN092_g4864.t1	ZB007_g2932.t1	ZB009_g7568.t1	ZC124_g1089.t1	ZC074_g6547.t1	ZC097_g4366.t1	ZE017_g8343.t1	ZN069_g9866.t1	ZN079_g8716.t1	ZC019_g329.t1	ZC045_g16.t1	ZC092_g1667.t1
N0.HOG0000360	OG0000356	n0	Core	31	13	18	0		'Non-effector'	IPR013126 Heat shock protein 70 family;IPR029048 Heat shock protein 70kD, C-terminal domain superfamily;IPR029048 Heat shock protein 70kD, C-terminal domain superfamily;G3DSA:3.30.420.40 ;G3DSA:3.30.420.40 ;G3DSA:3.30.420.40 ;TMhelix Region of a membrane-bound protein predicted to be embedded in the membrane.;PTHR19375:SF90 ;G3DSA:3.90.640.10 ;G3DSA:3.30.420.40 ;G3DSA:3.30.420.40 ;SSF53067 ;G3DSA…	PKS04519.1	PKS04519.1 Hypoxia up-regulated protein 1 [Cercospora zeina]	100	987	0	0	1	987	988	1	987	987	0	1789	348901	KK344_g4025.t1	KK468_g5442.t1	KK511_g6796.t1	KK232_g2520.t1	KK758_g7283.t1	KS288_g9316.t1	KT520_g5418.t1	UF009_g7094.t1	UG032_g4750.t1	UK038_g7244.t1	UL101_g1184.t1	UM001_g10760.t1	UN092_g4863.t1	ZB007_g2931.t1	ZB009_g7567.t1	ZC124_g1090.t1	ZC074_g6548.t1	ZC097_g4367.t1	ZE017_g8344.t1	ZN069_g9867.t1	ZN079_g8717.t1	ZC019_g330.t1	ZC045_g15.t1	ZC092_g1668.t1
N0.HOG0000361	OG0000357	n0	Core	31	13	18	0		N/A (non-secreted)	-	PKS04504.1	PKS04504.1 hypothetical protein BST61_czeina2g002020 [Cercospora zeina]	99.7	294	1	0	31	324	325	11	304	304	4.69e-201	561	348901	KK344_g4026.t1	KK468_g5443.t1	KK511_g6795.t1	KK232_g2521.t1	KK758_g7284.t1	KS288_g9315.t1	KT520_g5419.t1	UF009_g7095.t1	UG032_g4749.t1	UK038_g7243.t1	UL101_g1183.t1	UM001_g10759.t1	UN092_g4862.t1	ZB007_g2930.t1	ZB009_g7566.t1	ZC124_g1091.t1	ZC074_g6549.t1	ZC097_g4368.t1	ZE017_g8345.t1	ZN069_g9868.t1	ZN079_g8718.t1	ZC019_g331.t1	ZC045_g14.t1	ZC092_g1669.t1
N0.HOG0000362	OG0000358	n0	Core	31	13	18	0		N/A (non-secreted)	PTHR11785 ;PTHR11785 ;TMhelix Region of a membrane-bound protein predicted to be embedded in the membrane.;IPR002293 Amino acid/polyamine transporter I;IPR002293 Amino acid/polyamine transporter I;IPR002293 Amino acid/polyamine transporter I;IPR002293 Amino acid/polyamine transporter I;TMhelix Region of a membrane-bound protein predicted to be embedded in the membrane.;PTHR11785:SF369 ;PTHR11785:…	PKS04520.1	PKS04520.1 Choline transport protein [Cercospora zeina]	92.8	511	4	1	1	478	488	1	511	526	0	913	348901	KK344_g4027.t1	KK468_g5444.t1	KK511_g6794.t1	KK232_g2522.t1	KK758_g7285.t1	KS288_g9314.t1	KT520_g5420.t1	UF009_g7096.t1	UG032_g4748.t1	UK038_g7242.t1	UL101_g1182.t1	UM001_g10758.t1	UN092_g4861.t1	ZB007_g2929.t1	ZB009_g7565.t1	ZC124_g1092.t1	ZC074_g6550.t1	ZC097_g4369.t1	ZE017_g8346.t1	ZN069_g9869.t1	ZN079_g8719.t1	ZC019_g332.t1	ZC045_g13.t1	ZC092_g1670.t1
N0.HOG0000363	OG0000359	n0	Core	31	13	18	0		N/A (non-secreted)	IPR029058 Alpha/Beta hydrolase fold;PTHR11440:SF35 ;PTHR11440 ;PTHR11440:SF35 ;PTHR11440 ;IPR029058 Alpha/Beta hydrolase fold;	PKS04505.1	PKS04505.1 Uncharacterized protein BST61_czeina2g002030 [Cercospora zeina]	100	877	0	0	1	877	878	1	877	877	0	1707	348901	KK344_g4028.t1	KK468_g5445.t1	KK511_g6793.t1	KK232_g2523.t1	KK758_g7286.t1	KS288_g9313.t1	KT520_g5421.t1	UF009_g7097.t1	UG032_g4747.t1	UK038_g7241.t1	UL101_g1181.t1	UM001_g10757.t1	UN092_g4860.t1	ZB007_g2928.t1	ZB009_g7564.t1	ZC124_g1093.t1	ZC074_g6551.t1	ZC097_g4370.t1	ZE017_g8347.t1	ZN069_g9870.t1	ZN079_g8720.t1	ZC019_g333.t1	ZC045_g12.t2	ZC092_g1671.t1
N0.HOG0000364	OG0000360	n0	Core	31	13	18	0		'Non-effector'	-	PKS04521.1	PKS04521.1 hypothetical protein BST61_czeina2g002190 [Cercospora zeina]	92.6	785	0	1	1	727	728	1	785	785	3.61e-181	545	348901	KK344_g4029.t1	KK468_g5446.t1	KK511_g6792.t1	KK232_g2524.t1	KK758_g7287.t1	KS288_g9312.t1	KT520_g5422.t1	UF009_g7098.t1	UG032_g4746.t1	UK038_g7240.t1	UL101_g1180.t1	UM001_g10756.t1	UN092_g4859.t1	ZB007_g2927.t1	ZB009_g7563.t1	ZC124_g1094.t1	ZC074_g6552.t1	ZC097_g4371.t1	ZE017_g8348.t1	ZN069_g9871.t1	ZN079_g8721.t1	ZC019_g334.t1	ZC045_g11.t1	ZC092_g1672.t1
N0.HOG0000365	OG0000361	n0	Core	31	13	18	0		N/A (non-secreted)	IPR033379 Histidine acid phosphatase active site;IPR029033 Histidine phosphatase superfamily;IPR029033 Histidine phosphatase superfamily;PTHR11567 ;IPR000560 Histidine phosphatase superfamily, clade-2;IPR000560 Histidine phosphatase superfamily, clade-2;IPR029033 Histidine phosphatase superfamily;PTHR11567:SF123 ;	PKS04522.1	PKS04522.1 putative acid phosphatase SPBC4.06 [Cercospora zeina]	100	494	0	0	1	494	495	1	494	494	0	1003	348901	KK344_g4030.t1	KK468_g5447.t1	KK511_g6791.t1	KK232_g2525.t1	KK758_g7288.t1	KS288_g9311.t1	KT520_g5423.t1	UF009_g7099.t1	UG032_g4745.t1	UK038_g7239.t1	UL101_g1179.t1	UM001_g10755.t1	UN092_g4858.t1	ZB007_g2926.t1	ZB009_g7562.t1	ZC124_g1095.t1	ZC074_g6553.t1	ZC097_g4372.t1	ZE017_g8349.t1	ZN069_g9872.t1	ZN079_g8722.t1	ZC019_g335.t1	ZC045_g10.t1	ZC092_g1673.t1
N0.HOG0000366	OG0000362	n0	Core	31	13	18	0		N/A (non-secreted)	IPR002885 Pentatricopeptide repeat;IPR002885 Pentatricopeptide repeat;IPR002885 Pentatricopeptide repeat;IPR002885 Pentatricopeptide repeat;IPR011990 Tetratricopeptide-like helical domain superfamily;IPR011990 Tetratricopeptide-like helical domain superfamily;IPR002885 Pentatricopeptide repeat;IPR002885 Pentatricopeptide repeat;IPR002885 Pentatricopeptide repeat;IPR002885 Pentatricopeptide repeat…	*	XP_023456527.1 hypothetical protein CB0940_02634 [Cercospora beticola]<>PIA98686.1 hypothetical protein CB0940_02634 [Cercospora beticola]	64.4	1038	287	7	1	1027	1049	1	966	968	0	1272	122368	KK344_g4031.t1	KK468_g5448.t1	KK511_g6790.t1	KK232_g2526.t1	KK758_g7289.t1	KS288_g9310.t1	KT520_g5424.t1	UF009_g7100.t1	UG032_g4744.t1	UK038_g7238.t1	UL101_g1178.t1	UM001_g10754.t1	UN092_g4857.t1	ZB007_g2925.t1	ZB009_g7561.t1	ZC124_g1096.t1	ZC074_g6554.t1	ZC097_g4373.t1	ZE017_g8350.t1	ZN069_g9873.t1	ZN079_g8723.t1	ZC019_g336.t1	ZC045_g9.t1	ZC092_g1674.t1
N0.HOG0000367	OG0000363	n0	Core	31	13	18	0		N/A (non-secreted)	PTHR11552 ;PTHR11552:SF144 ;IPR000172 Glucose-methanol-choline oxidoreductase, N-terminal;IPR012400 Long-chain-alcohol oxidase;IPR012400 Long-chain-alcohol oxidase;IPR036188 FAD/NAD(P)-binding domain superfamily;IPR036188 FAD/NAD(P)-binding domain superfamily;IPR036188 FAD/NAD(P)-binding domain superfamily;IPR007867 Glucose-methanol-choline oxidoreductase, C-terminal;	PKS04523.1	PKS04523.1 Long-chain-alcohol oxidase FAO1 [Cercospora zeina]	97.4	767	0	1	1	747	748	1	767	767	0	1475	348901	KK344_g4032.t1	KK468_g5449.t1	KK511_g6789.t1	KK232_g2527.t1	KK758_g7290.t1	KS288_g9309.t1	KT520_g5425.t1	UF009_g7101.t1	UG032_g4743.t1	UK038_g7237.t1	UL101_g1177.t1	UM001_g10753.t1	UN092_g4856.t1	ZB007_g2924.t1	ZB009_g7560.t1	ZC124_g1097.t1	ZC074_g6555.t1	ZC097_g4374.t1	ZE017_g8351.t1	ZN069_g9874.t1	ZN079_g8724.t1	ZC019_g337.t1	ZC045_g8.t1	ZC092_g1675.t1
N0.HOG0000368	OG0000364	n0	Core	31	13	18	0		N/A (non-secreted)	IPR013083 Zinc finger, RING/FYVE/PHD-type;PTHR13510 ;PTHR13510 ;IPR000306 FYVE zinc finger;IPR011011 Zinc finger, FYVE/PHD-type;IPR000306 FYVE zinc finger;cd15760 FYVE_scVPS27p_like;IPR017455 Zinc finger, FYVE-related;PTHR13510:SF43 ;PTHR13510:SF43 ;	PKS04506.1	PKS04506.1 E3 ubiquitin-protein ligase PIB1 [Cercospora zeina]	100	283	0	0	1	283	284	1	283	283	5.95e-211	584	348901	KK344_g4033.t1	KK468_g5450.t1	KK511_g6788.t1	KK232_g2528.t1	KK758_g7291.t1	KS288_g9308.t1	KT520_g5426.t1	UF009_g7102.t1	UG032_g4742.t1	UK038_g7236.t1	UL101_g1176.t1	UM001_g10752.t1	UN092_g4855.t1	ZB007_g2923.t1	ZB009_g7559.t1	ZC124_g1098.t1	ZC074_g6556.t1	ZC097_g4375.t1	ZE017_g8352.t1	ZN069_g9875.t1	ZN079_g8725.t1	ZC019_g338.t1	ZC045_g7.t1	ZC092_g1676.t1
N0.HOG0000369	OG0000365	n0	Core	31	13	18	3		N/A (non-secreted)	PTHR40081 ;	PKS00875.1	PKS00875.1 Uncharacterized protein BST61_czeina21g000390 [Cercospora zeina]	98.2	542	10	0	44	585	589	37	578	853	0	1119	348901	KK344_g7335.t1	KK468_g4758.t1	KK511_g2187.t1	KK232_g10619.t1	KK758_g7677.t1	KS288_g10709.t1	KT520_g5756.t1	UF009_g1117.t1	UG032_g4289.t1	UK038_g6436.t1	UL101_g6899.t1	UM001_g3517.t1	UN092_g6037.t1	ZB007_g5778.t1	ZB009_g6754.t1	ZC124_g10460.t1	ZC074_g9688.t1	ZC097_g857.t1	ZE017_g7277.t1	ZN069_g7296.t1	ZN079_g10305.t1	ZC019_g3743.t1	ZC045_g507.t1	ZC092_g10570.t1
N0.HOG0000370	OG0000366	n0	Core	31	13	18	1		N/A (non-secreted)	IPR011993 PH-like domain superfamily;PTHR21399:SF0 ;PTHR21399 ;PF03517 Regulator of volume decrease after cellular swelling;	PKS00875.1	PKS00875.1 Uncharacterized protein BST61_czeina21g000390 [Cercospora zeina]	100	286	0	0	1	286	287	568	853	853	8.23e-197	570	348901	KK344_g7336.t1	KK468_g4759.t1	KK511_g2186.t1	KK232_g10620.t1	KK758_g7676.t1	KS288_g10708.t1	KT520_g5755.t1	UF009_g1116.t1	UG032_g4290.t1	UK038_g6437.t1	UL101_g6898.t1	UM001_g3518.t1	UN092_g6038.t1	ZB007_g5777.t1	ZB009_g6755.t1	ZC124_g10461.t1	ZC074_g9687.t1	ZC097_g858.t1	ZE017_g7278.t1	ZN069_g7295.t1	ZN079_g10306.t1	ZC019_g3742.t1	ZC045_g506.t1	ZC092_g10569.t1
N0.HOG0000371	OG0000367	n0	Core	31	13	18	3		N/A (non-secreted)	PTHR43684 ;cd06558 crotonase-like;G3DSA:3.90.226.10 ;IPR014748 Enoyl-CoA hydratase, C-terminal;TMhelix Region of a membrane-bound protein predicted to be embedded in the membrane.;IPR001753 Enoyl-CoA hydratase/isomerase;IPR029045 ClpP/crotonase-like domain superfamily;PTHR43684:SF4 ;	PKS00891.1	PKS00891.1 1,2-epoxyphenylacetyl-CoA isomerase [Cercospora zeina]	100	321	0	0	1	321	322	52	372	372	2.55e-232	643	348901	KK344_g7337.t1	KK468_g4760.t1	KK511_g2185.t1	KK232_g10621.t1	KK758_g7675.t1	KS288_g10707.t1	KT520_g5754.t1	UF009_g1115.t1	UG032_g4291.t1	UK038_g6438.t1	UL101_g6897.t1	UM001_g3519.t1	UN092_g6039.t1	ZB007_g5776.t1	ZB009_g6756.t1	ZC124_g10462.t1	ZC074_g9686.t1	ZC097_g859.t1	ZE017_g7279.t1	ZN069_g7294.t1	ZN079_g10307.t1	ZC019_g3741.t1	ZC045_g505.t1	ZC092_g10568.t1
N0.HOG0000372	OG0000368	n0	Core	31	13	18	0		N/A (non-secreted)	-	*	*	-1	-1	-1	-1	-1	-1	150	-1	-1	-1	-1	-1	0	KK344_g7338.t1	KK468_g4761.t1	KK511_g2184.t1	KK232_g10622.t1	KK758_g7674.t1	KS288_g10706.t1	KT520_g5753.t1	UF009_g1114.t1	UG032_g4292.t1	UK038_g6439.t1	UL101_g6896.t1	UM001_g3520.t1	UN092_g6040.t1	ZB007_g5775.t1	ZB009_g6757.t1	ZC124_g10463.t1	ZC074_g9685.t1	ZC097_g860.t1	ZE017_g7280.t1	ZN069_g7293.t1	ZN079_g10308.t1	ZC019_g3740.t1	ZC045_g504.t1	ZC092_g10567.t1
N0.HOG0000373	OG0000369	n0	Core	31	13	18	0		N/A (non-secreted)	SSF110324 ;G3DSA:2.40.50.100 ;IPR001684 Ribosomal protein L27;IPR001684 Ribosomal protein L27;IPR001684 Ribosomal protein L27;IPR001684 Ribosomal protein L27;IPR001684 Ribosomal protein L27;IPR001684 Ribosomal protein L27;	PKS00892.1	PKS00892.1 54S ribosomal protein L2, mitochondrial [Cercospora zeina]	99.6	263	1	0	1	263	280	1	263	333	4.83e-173	490	348901	KK344_g7339.t1	KK468_g4762.t1	KK511_g2183.t1	KK232_g10623.t1	KK758_g7673.t1	KS288_g10705.t1	KT520_g5752.t1	UF009_g1113.t1	UG032_g4293.t1	UK038_g6440.t1	UL101_g6895.t1	UM001_g3521.t1	UN092_g6041.t1	ZB007_g5774.t1	ZB009_g6758.t1	ZC124_g10464.t1	ZC074_g9684.t1	ZC097_g861.t1	ZE017_g7281.t1	ZN069_g7292.t1	ZN079_g10309.t1	ZC019_g3739.t1	ZC045_g503.t1	ZC092_g10566.t1
N0.HOG0000374	OG0000370	n0	Core	31	13	18	1		N/A (non-secreted)	PTHR10529:SF262 ;IPR018240 Clathrin adaptor, mu subunit, conserved site;IPR028565 Mu homology domain;G3DSA:2.60.40.1170 ;G3DSA:2.60.40.1170 ;G3DSA:2.60.40.1170 ;IPR036168 AP-2 complex subunit mu, C-terminal superfamily;G3DSA:3.30.450.60 ;G3DSA:2.60.40.1170 ;G3DSA:2.60.40.1170 ;IPR028565 Mu homology domain;cd09250 AP-1_Mu1_Cterm;IPR018240 Clathrin adaptor, mu subunit, conserved site;IPR001392 Clat…	PKS00876.1	PKS00876.1 AP-1 complex subunit mu-1 [Cercospora zeina]	100	447	0	0	1	447	448	1	447	447	0	868	348901	KK344_g7340.t1	KK468_g4763.t1	KK511_g2182.t1	KK232_g10624.t1	KK758_g7672.t1	KS288_g10704.t1	KT520_g5751.t1	UF009_g1112.t1	UG032_g4294.t1	UK038_g6441.t1	UL101_g6894.t1	UM001_g3522.t1	UN092_g6042.t1	ZB007_g5773.t1	ZB009_g6759.t1	ZC124_g10465.t1	ZC074_g9683.t1	ZC097_g862.t1	ZE017_g7282.t1	ZN069_g7291.t1	ZN079_g10310.t1	ZC019_g3738.t1	ZC045_g502.t1	ZC092_g10565.t1
N0.HOG0000375	OG0000371	n0	Core	31	13	18	0		N/A (non-secreted)	IPR003439 ABC transporter-like;IPR003439 ABC transporter-like;IPR003593 AAA+ ATPase domain;IPR003593 AAA+ ATPase domain;G3DSA:3.40.50.300 ;IPR032781 ABC-transporter extension domain;cd03221 ABCF_EF-3;PTHR19211:SF94 ;IPR003439 ABC transporter-like;IPR027417 P-loop containing nucleoside triphosphate hydrolase;cd03221 ABCF_EF-3;G3DSA:3.40.50.300 ;PTHR19211 ;IPR027417 P-loop containing nucleoside tri…	PKS00877.1	PKS00877.1 ABC transporter ATP-binding protein ARB1 [Cercospora zeina]	100	627	0	0	1	627	628	1	627	627	0	1194	348901	KK344_g7341.t1	KK468_g4764.t1	KK511_g2181.t1	KK232_g10625.t1	KK758_g7671.t1	KS288_g10703.t1	KT520_g5750.t1	UF009_g1111.t1	UG032_g4295.t1	UK038_g6442.t1	UL101_g6893.t1	UM001_g3523.t1	UN092_g6043.t1	ZB007_g5772.t1	ZB009_g6760.t1	ZC124_g10466.t1	ZC074_g9682.t1	ZC097_g863.t1	ZE017_g7283.t1	ZN069_g7290.t1	ZN079_g10311.t1	ZC019_g3737.t1	ZC045_g501.t1	ZC092_g10564.t1
N0.HOG0000376	OG0000372	n0	Core	31	13	18	0		N/A (non-secreted)	IPR038882 Respiratory complex factor Rcf3;TMhelix Region of a membrane-bound protein predicted to be embedded in the membrane.;Coil ;	*	XP_016759758.1 hypothetical protein SEPMUDRAFT_66760 [Sphaerulina musiva SO2202]<>EMF11637.1 hypothetical protein SEPMUDRAFT_66760 [Sphaerulina musiva SO2202]	85.6	111	16	0	1	111	120	1	111	147	8.83e-59	187	692275	KK344_g7342.t1	KK468_g4765.t1	KK511_g2180.t1	KK232_g10626.t1	KK758_g7670.t1	KS288_g10702.t1	KT520_g5749.t1	UF009_g1110.t1	UG032_g4296.t1	UK038_g6443.t1	UL101_g6892.t1	UM001_g3524.t1	UN092_g6044.t1	ZB007_g5771.t1	ZB009_g6761.t1	ZC124_g10467.t1	ZC074_g9681.t1	ZC097_g864.t1	ZE017_g7284.t1	ZN069_g7289.t1	ZN079_g10312.t1	ZC019_g3736.t1	ZC045_g500.t1	ZC092_g10563.t1
N0.HOG0000377	OG0000373	n0	Core	31	13	18	0		N/A (non-secreted)	PTHR24223 ;IPR011527 ABC transporter type 1, transmembrane domain;IPR011527 ABC transporter type 1, transmembrane domain;IPR027417 P-loop containing nucleoside triphosphate hydrolase;IPR027417 P-loop containing nucleoside triphosphate hydrolase;IPR011527 ABC transporter type 1, transmembrane domain;G3DSA:3.40.50.300 ;TMhelix Region of a membrane-bound protein predicted to be embedded in the membr…	PKS00878.1	PKS00878.1 ATP-binding cassette transporter abc2 [Cercospora zeina]	99.7	1565	0	1	1	1561	1562	1	1565	1565	0	3024	348901	KK344_g7343.t1	KK468_g4766.t1	KK511_g2179.t1	KK232_g10627.t1	KK758_g7669.t1	KS288_g10701.t1	KT520_g5748.t1	UF009_g1109.t1	UG032_g4297.t1	UK038_g6444.t1	UL101_g6891.t1	UM001_g3525.t1	UN092_g6045.t1	ZB007_g5770.t1	ZB009_g6762.t1	ZC124_g10468.t1	ZC074_g9680.t1	ZC097_g865.t1	ZE017_g7285.t1	ZN069_g7288.t1	ZN079_g10313.t1	ZC019_g3735.t1	ZC045_g499.t1	ZC092_g10562.t1
N0.HOG0000378	OG0000374	n0	Core	31	13	18	1		'Non-effector'	-	*	*	-1	-1	-1	-1	-1	-1	105	-1	-1	-1	-1	-1	0	KK344_g7344.t1	KK468_g4767.t1	KK511_g2178.t1	KK232_g10628.t1	KK758_g7668.t1	KS288_g10700.t1	KT520_g5747.t1	UF009_g1108.t1	UG032_g4298.t1	UK038_g6445.t1	UL101_g6890.t1	UM001_g3526.t1	UN092_g6046.t1	ZB007_g5769.t1	ZB009_g6763.t1	ZC124_g10469.t1	ZC074_g9679.t1	ZC097_g866.t1	ZE017_g7286.t1	ZN069_g7287.t1	ZN079_g10314.t1	ZC019_g3734.t1	ZC045_g498.t1	ZC092_g10561.t1
N0.HOG0000379	OG0000375	n0	Core	31	13	18	0		N/A (non-secreted)	Coil ;IPR021264 Protein of unknown function DUF2841;	PKS00879.1	PKS00879.1 hypothetical protein BST61_czeina21g000430 [Cercospora zeina]	100	678	0	0	1	678	679	1	678	678	0	1370	348901	KK344_g7345.t1	KK468_g4768.t1	KK511_g2177.t1	KK232_g10629.t1	KK758_g7667.t1	KS288_g10699.t1	KT520_g5746.t1	UF009_g1107.t1	UG032_g4299.t1	UK038_g6446.t1	UL101_g6889.t1	UM001_g3527.t1	UN092_g6047.t1	ZB007_g5768.t1	ZB009_g6764.t1	ZC124_g10470.t1	ZC074_g9678.t1	ZC097_g867.t1	ZE017_g7287.t1	ZN069_g7286.t1	ZN079_g10315.t1	ZC019_g3733.t1	ZC045_g497.t1	ZC092_g10560.t1
N0.HOG0000380	OG0000376	n0	Core	31	13	18	1		N/A (non-secreted)	PTHR12436 ;PTHR12436:SF3 ;PTHR12436:SF3 ;PTHR12436 ;Coil ;IPR005062 SAC3/GANP/THP3;PTHR12436 ;G3DSA:1.25.40.990 ;PTHR12436:SF3 ;	PKS00880.1	PKS00880.1 SAC3 family protein 1 [Cercospora zeina]	100	1713	0	0	1	1713	1714	1	1713	1713	0	3070	348901	KK344_g7346.t1	KK468_g4769.t1	KK511_g2176.t1	KK232_g10630.t1	KK758_g7666.t1	KS288_g10698.t1	KT520_g5745.t1	UF009_g1106.t1	UG032_g4300.t1	UK038_g6447.t1	UL101_g6888.t1	UM001_g3528.t1	UN092_g6048.t1	ZB007_g5767.t1	ZB009_g6765.t1	ZC124_g10471.t1	ZC074_g9677.t1	ZC097_g868.t1	ZE017_g7288.t1	ZN069_g7285.t1	ZN079_g10316.t1	ZC019_g3732.t1	ZC045_g496.t1	ZC092_g10559.t1
N0.HOG0000381	OG0000377	n0	Core	31	13	18	0		N/A (non-secreted)	-	PKS00893.1	*	-1	-1	-1	-1	-1	-1	80	-1	-1	-1	-1	-1	0	KK344_g7347.t1	KK468_g4770.t1	KK511_g2175.t1	KK232_g10631.t1	KK758_g7665.t1	KS288_g10697.t1	KT520_g5744.t1	UF009_g1105.t1	UG032_g4301.t1	UK038_g6448.t1	UL101_g6887.t1	UM001_g3529.t1	UN092_g6049.t1	ZB007_g5766.t1	ZB009_g6766.t1	ZC124_g10472.t1	ZC074_g9676.t1	ZC097_g869.t1	ZE017_g7289.t1	ZN069_g7284.t1	ZN079_g10317.t1	ZC019_g3731.t1	ZC045_g495.t1	ZC092_g10558.t1
N0.HOG0000382	OG0000378	n0	Core	31	13	18	0		N/A (non-secreted)	IPR001650 Helicase, C-terminal;IPR001487 Bromodomain;IPR001487 Bromodomain;IPR001487 Bromodomain;IPR001487 Bromodomain;IPR027417 P-loop containing nucleoside triphosphate hydrolase;G3DSA:3.40.50.300 ;Coil ;IPR001650 Helicase, C-terminal;cd00046 DEXDc;G3DSA:1.20.5.170 ;IPR001487 Bromodomain;PTHR10799 ;IPR014978 Glutamine-Leucine-Glutamine, QLQ;IPR001650 Helicase, C-terminal;IPR014012 Helicase/SANT…	PKS00881.1	PKS00881.1 Transcription regulatory protein SNF2 [Cercospora zeina]	100	1419	0	0	1	1419	1420	1	1419	1419	0	2699	348901	KK344_g7348.t1	KK468_g4771.t1	KK511_g2174.t1	KK232_g10632.t1	KK758_g7664.t1	KS288_g10696.t1	KT520_g5743.t1	UF009_g1104.t1	UG032_g4302.t1	UK038_g6449.t1	UL101_g6886.t1	UM001_g3530.t1	UN092_g6050.t1	ZB007_g5765.t1	ZB009_g6767.t1	ZC124_g10473.t1	ZC074_g9675.t1	ZC097_g870.t1	ZE017_g7290.t1	ZN069_g7283.t1	ZN079_g10318.t1	ZC019_g3730.t1	ZC045_g494.t1	ZC092_g10557.t1
N0.HOG0000383	OG0000379	n0	Core	31	13	18	0		N/A (non-secreted)	IPR020568 Ribosomal protein S5 domain 2-type fold;IPR000807 Imidazoleglycerol-phosphate dehydratase;IPR020565 Imidazoleglycerol-phosphate dehydratase, conserved site;IPR000807 Imidazoleglycerol-phosphate dehydratase;IPR000807 Imidazoleglycerol-phosphate dehydratase;IPR038494 Imidazole glycerol phosphate dehydratase domain superfamily;PTHR23133:SF2 ;IPR038494 Imidazole glycerol phosphate dehydrata…	PKS00894.1	PKS00894.1 Imidazoleglycerol-phosphate dehydratase [Cercospora zeina]	100	226	0	0	1	226	227	1	226	226	5.84e-160	450	348901	KK344_g7349.t1	KK468_g4772.t1	KK511_g2173.t1	KK232_g10633.t1	KK758_g7663.t1	KS288_g10695.t1	KT520_g5742.t1	UF009_g1103.t1	UG032_g4303.t1	UK038_g6450.t1	UL101_g6885.t1	UM001_g3531.t1	UN092_g6051.t1	ZB007_g5764.t1	ZB009_g6768.t1	ZC124_g10474.t1	ZC074_g9674.t1	ZC097_g871.t1	ZE017_g7291.t1	ZN069_g7282.t1	ZN079_g10319.t1	ZC019_g3729.t1	ZC045_g493.t1	ZC092_g10556.t1
N0.HOG0000384	OG0000380	n0	Core	31	13	18	0		N/A (non-secreted)	IPR036603 RNA polymerase, RBP11-like subunit;IPR033898 DNA-directed RNA polymerases I and III subunit AC19;IPR008193 DNA-directed RNA polymerase Rpb11, 13-16kDa subunit, conserved site;IPR036603 RNA polymerase, RBP11-like subunit;PTHR13946 ;IPR009025 DNA-directed RNA polymerase, RBP11-like dimerisation domain;PTHR13946:SF28 ;	PKS00882.1	PKS00882.1 DNA-directed RNA polymerases I and III subunit RPAC2 [Cercospora zeina]	100	131	0	0	1	131	132	1	131	131	1.31e-87	259	348901	KK344_g7350.t1	KK468_g4773.t1	KK511_g2172.t1	KK232_g10634.t1	KK758_g7662.t1	KS288_g10694.t1	KT520_g5741.t1	UF009_g1102.t1	UG032_g4304.t1	UK038_g6451.t1	UL101_g6884.t1	UM001_g3532.t1	UN092_g6052.t1	ZB007_g5763.t1	ZB009_g6769.t1	ZC124_g10475.t1	ZC074_g9673.t1	ZC097_g872.t1	ZE017_g7292.t1	ZN069_g7281.t1	ZN079_g10320.t1	ZC019_g3728.t1	ZC045_g492.t1	ZC092_g10555.t1
N0.HOG0000385	OG0000381	n0	Core	31	13	18	1		N/A (non-secreted)	PTHR12964 ;PF13233 Complex1_LYR-like;IPR016488 NADH dehydrogenase [ubiquinone] (complex I), alpha subcomplex, subunit 6;	PKS00895.1	PKS00895.1 NADH-ubiquinone oxidoreductase 14.8 kDa subunit [Cercospora zeina]	100	120	0	0	1	120	124	1	120	132	1.23e-81	244	348901	KK344_g7351.t1	KK468_g4774.t1	KK511_g2171.t1	KK232_g10635.t1	KK758_g7661.t1	KS288_g10693.t1	KT520_g5740.t1	UF009_g1101.t1	UG032_g4305.t1	UK038_g6452.t1	UL101_g6883.t1	UM001_g3533.t1	UN092_g6053.t1	ZB007_g5762.t1	ZB009_g6770.t1	ZC124_g10476.t1	ZC074_g9672.t1	ZC097_g873.t1	ZE017_g7293.t1	ZN069_g7280.t1	ZN079_g10321.t1	ZC019_g3727.t1	ZC045_g491.t1	ZC092_g10554.t1
N0.HOG0000386	OG0000382	n0	Core	31	13	18	0		N/A (non-secreted)	TMhelix Region of a membrane-bound protein predicted to be embedded in the membrane.;IPR036640 ABC transporter type 1, transmembrane domain superfamily;IPR036640 ABC transporter type 1, transmembrane domain superfamily;cd03250 ABCC_MRP_domain1;TMhelix Region of a membrane-bound protein predicted to be embedded in the membrane.;IPR036640 ABC transporter type 1, transmembrane domain superfamily;IPR…	PKS00896.1	PKS00896.1 ATP-dependent bile acid permease [Cercospora zeina]	100	1738	0	0	1	1738	1739	1	1738	1738	0	3386	348901	KK344_g7352.t1	KK468_g4775.t1	KK511_g2170.t1	KK232_g10636.t1	KK758_g7660.t1	KS288_g10692.t1	KT520_g5739.t1	UF009_g1100.t1	UG032_g4306.t1	UK038_g6453.t1	UL101_g6882.t1	UM001_g3534.t1	UN092_g6054.t1	ZB007_g5761.t1	ZB009_g6771.t1	ZC124_g10477.t1	ZC074_g9671.t1	ZC097_g874.t1	ZE017_g7294.t1	ZN069_g7279.t1	ZN079_g10322.t1	ZC019_g3726.t1	ZC045_g490.t1	ZC092_g10553.t1
N0.HOG0000387	OG0000383	n0	Core	31	13	18	0		N/A (non-secreted)	PTHR12910:SF2 ;IPR007763 NADH dehydrogenase [ubiquinone] 1 alpha subcomplex subunit 12;IPR007763 NADH dehydrogenase [ubiquinone] 1 alpha subcomplex subunit 12;	PKS00897.1	PPJ50415.1 hypothetical protein CBER1_05549 [Cercospora berteroae]	98.5	136	2	0	1	136	137	1	136	136	2.71e-96	282	357750	KK344_g7353.t1	KK468_g4776.t1	KK511_g2169.t1	KK232_g10637.t1	KK758_g7659.t1	KS288_g10691.t1	KT520_g5738.t1	UF009_g1099.t1	UG032_g4307.t1	UK038_g6454.t1	UL101_g6881.t1	UM001_g3535.t1	UN092_g6055.t1	ZB007_g5760.t1	ZB009_g6772.t1	ZC124_g10478.t1	ZC074_g9670.t1	ZC097_g875.t1	ZE017_g7295.t1	ZN069_g7278.t1	ZN079_g10323.t1	ZC019_g3725.t1	ZC045_g489.t1	ZC092_g10552.t1
N0.HOG0000388	OG0000384	n0	Core	31	13	18	0		N/A (non-secreted)	IPR016270 CDP-alcohol phosphatidyltransferase class-II family;IPR025202 Phospholipase D-like domain;PIRSF000850 ;PIRSF000850 ;cd09135 PLDc_PGS1_euk_1;G3DSA:3.30.870.10 ;PTHR12586:SF1 ;SSF56024 ;IPR001736 Phospholipase D/Transphosphatidylase;IPR001736 Phospholipase D/Transphosphatidylase;IPR001736 Phospholipase D/Transphosphatidylase;cd09137 PLDc_PGS1_euk_2;G3DSA:3.30.870.10 ;	PKS00883.1	PKS00883.1 CDP-diacylglycerol--glycerol-3-phosphate 3-phosphatidyltransferase [Cercospora zeina]	95.4	527	0	1	1	527	528	1	503	503	0	979	348901	KK344_g7354.t1	KK468_g4777.t1	KK511_g2168.t1	KK232_g10638.t1	KK758_g7658.t1	KS288_g10690.t1	KT520_g5737.t1	UF009_g1098.t1	UG032_g4308.t1	UK038_g6455.t1	UL101_g6880.t1	UM001_g3536.t1	UN092_g6056.t1	ZB007_g5759.t1	ZB009_g6773.t1	ZC124_g10479.t1	ZC074_g9669.t1	ZC097_g876.t1	ZE017_g7296.t1	ZN069_g7277.t1	ZN079_g10324.t1	ZC019_g3724.t1	ZC045_g488.t1	ZC092_g10551.t1
N0.HOG0000389	OG0000385	n0	Core	31	13	18	1		N/A (non-secreted)	Coil ;	PKS00898.1	PKS00898.1 hypothetical protein BST61_czeina21g000620 [Cercospora zeina]	96.7	271	1	1	45	315	316	1	263	263	4e-183	514	348901	KK344_g7355.t1	KK468_g4778.t1	KK511_g2167.t1	KK232_g10639.t1	KK758_g7657.t1	KS288_g10689.t1	KT520_g5736.t1	UF009_g1097.t1	UG032_g4309.t1	UK038_g6456.t1	UL101_g6879.t1	UM001_g3537.t1	UN092_g6057.t1	ZB007_g5758.t1	ZB009_g6774.t1	ZC124_g10480.t1	ZC074_g9668.t1	ZC097_g877.t1	ZE017_g7297.t1	ZN069_g7276.t1	ZN079_g10325.t1	ZC019_g3723.t1	ZC045_g487.t1	ZC092_g10550.t1
N0.HOG0000390	OG0000386	n0	Core	31	13	18	0		'Apoplastic effector'	TMhelix Region of a membrane-bound protein predicted to be embedded in the membrane.;	PKS00884.1	PKS00884.1 hypothetical protein BST61_czeina21g000480 [Cercospora zeina]	100	213	0	0	1	213	214	1	213	213	3.85e-163	457	348901	KK344_g7356.t1	KK468_g4779.t1	KK511_g2166.t1	KK232_g10640.t1	KK758_g7656.t1	KS288_g10688.t1	KT520_g5735.t1	UF009_g1096.t1	UG032_g4310.t1	UK038_g6457.t1	UL101_g6878.t1	UM001_g3538.t1	UN092_g6058.t1	ZB007_g5757.t1	ZB009_g6775.t1	ZC124_g10481.t1	ZC074_g9667.t1	ZC097_g878.t1	ZE017_g7298.t1	ZN069_g7275.t1	ZN079_g10326.t1	ZC019_g3722.t1	ZC045_g486.t1	ZC092_g10549.t1
N0.HOG0000391	OG0000387	n0	Core	31	13	18	0		N/A (non-secreted)	SSF51197 ;G3DSA:2.60.120.650 ;IPR003347 JmjC domain;	PKS00885.1	PKS00885.1 hypothetical protein BST61_czeina21g000490 [Cercospora zeina]	100	554	0	0	1	554	555	1	554	554	0	1085	348901	KK344_g7357.t1	KK468_g4780.t1	KK511_g2165.t1	KK232_g10641.t1	KK758_g7655.t1	KS288_g10687.t1	KT520_g5734.t1	UF009_g1095.t1	UG032_g4311.t1	UK038_g6458.t1	UL101_g6877.t1	UM001_g3539.t1	UN092_g6059.t1	ZB007_g5756.t1	ZB009_g6776.t1	ZC124_g10482.t1	ZC074_g9666.t1	ZC097_g879.t1	ZE017_g7299.t1	ZN069_g7274.t1	ZN079_g10327.t1	ZC019_g3721.t1	ZC045_g485.t1	ZC092_g10548.t1
N0.HOG0000392	OG0000388	n0	Core	31	13	18	0		N/A (non-secreted)	G3DSA:3.30.450.70 ;IPR007233 Trafficking protein particle complex subunit;IPR007233 Trafficking protein particle complex subunit;IPR011012 Longin-like domain superfamily;PTHR23249:SF16 ;IPR007233 Trafficking protein particle complex subunit;	PKS00899.1	PKS00899.1 Transport protein particle subunit bet5 [Cercospora zeina]	100	168	0	0	1	168	169	1	168	168	4.89e-119	342	348901	KK344_g7358.t1	KK468_g4781.t1	KK511_g2164.t1	KK232_g10642.t1	KK758_g7654.t1	KS288_g10686.t1	KT520_g5733.t1	UF009_g1094.t1	UG032_g4312.t1	UK038_g6459.t1	UL101_g6876.t1	UM001_g3540.t1	UN092_g6060.t1	ZB007_g5755.t1	ZB009_g6777.t1	ZC124_g10483.t1	ZC074_g9665.t1	ZC097_g880.t1	ZE017_g7300.t1	ZN069_g7273.t1	ZN079_g10328.t1	ZC019_g3720.t1	ZC045_g484.t1	ZC092_g10547.t1
N0.HOG0000393	OG0000389	n0	Core	31	13	18	0		N/A (non-secreted)	IPR017441 Protein kinase, ATP binding site;IPR000719 Protein kinase domain;IPR008271 Serine/threonine-protein kinase, active site;PTHR44035 ;IPR000719 Protein kinase domain;IPR011009 Protein kinase-like domain superfamily;IPR011009 Protein kinase-like domain superfamily;G3DSA:3.30.200.20 ;cd14008 STKc_LKB1_CaMKK;IPR000719 Protein kinase domain;G3DSA:1.10.510.10 ;	PKS00886.1	PKS00886.1 Calcium/calmodulin-dependent protein kinase kinase 1 [Cercospora zeina]	94.5	822	10	3	1	787	788	1	822	822	0	1497	348901	KK344_g7359.t1	KK468_g4782.t1	KK511_g2163.t1	KK232_g10643.t1	KK758_g7653.t1	KS288_g10685.t1	KT520_g5732.t1	UF009_g1093.t1	UG032_g4313.t1	UK038_g6460.t1	UL101_g6875.t1	UM001_g3541.t1	UN092_g6061.t1	ZB007_g5754.t1	ZB009_g6778.t1	ZC124_g10484.t1	ZC074_g9664.t1	ZC097_g881.t1	ZE017_g7301.t1	ZN069_g7272.t1	ZN079_g10329.t1	ZC019_g3719.t1	ZC045_g483.t1	ZC092_g10546.t1
N0.HOG0000394	OG0000390	n0	Core	31	13	18	1		N/A (non-secreted)	cd09220 GH64-GluB-like;PTHR38165:SF1 ;G3DSA:3.30.920.50 ;IPR032477 Beta-1,3-glucanase, N-terminal;IPR037398 Glucan endo-1,3-beta-glucosidase;IPR037176 Osmotin/thaumatin-like superfamily;IPR037176 Osmotin/thaumatin-like superfamily;	PKS00900.1	PKS00900.1 Glucan endo-1,3-beta-glucosidase [Cercospora zeina]	100	435	0	0	1	435	436	1	435	435	0	843	348901	KK344_g7360.t1	KK468_g4783.t1	KK511_g2162.t1	KK232_g10644.t1	KK758_g7652.t1	KS288_g10684.t1	KT520_g5731.t1	UF009_g1092.t1	UG032_g4314.t1	UK038_g6461.t1	UL101_g6874.t1	UM001_g3542.t1	UN092_g6062.t1	ZB007_g5753.t1	ZB009_g6779.t1	ZC124_g10485.t1	ZC074_g9663.t1	ZC097_g882.t1	ZE017_g7302.t1	ZN069_g7271.t1	ZN079_g10330.t1	ZC019_g3718.t1	ZC045_g482.t1	ZC092_g10545.t1
N0.HOG0000395	OG0000391	n0	Core	31	13	18	0		N/A (non-secreted)	IPR015943 WD40/YVTN repeat-like-containing domain superfamily;PTHR22847 ;IPR017986 WD40-repeat-containing domain;IPR019775 WD40 repeat, conserved site;cd00200 WD40;IPR001680 WD40 repeat;IPR020472 G-protein beta WD-40 repeat;IPR020472 G-protein beta WD-40 repeat;IPR020472 G-protein beta WD-40 repeat;IPR018391 Pyrrolo-quinoline quinone beta-propeller repeat;IPR018391 Pyrrolo-quinoline quinone beta-…	PKS00901.1	PKS00901.1 WD repeat domain-containing protein 83 [Cercospora zeina]	100	319	0	0	1	319	320	1	319	319	8.01e-234	645	348901	KK344_g7361.t1	KK468_g4784.t1	KK511_g2161.t1	KK232_g10645.t1	KK758_g7651.t1	KS288_g10683.t1	KT520_g5730.t1	UF009_g1091.t1	UG032_g4315.t1	UK038_g6462.t1	UL101_g6873.t1	UM001_g3543.t1	UN092_g6063.t1	ZB007_g5752.t1	ZB009_g6780.t1	ZC124_g10486.t1	ZC074_g9662.t1	ZC097_g883.t1	ZE017_g7303.t1	ZN069_g7270.t1	ZN079_g10331.t1	ZC019_g3717.t1	ZC045_g481.t1	ZC092_g10544.t1
N0.HOG0000396	OG0000392	n0	Core	31	13	18	1		N/A (non-secreted)	PTHR18884:SF58 ;Coil ;PTHR18884 ;IPR027417 P-loop containing nucleoside triphosphate hydrolase;IPR030379 Septin-type guanine nucleotide-binding (G) domain;IPR030379 Septin-type guanine nucleotide-binding (G) domain;G3DSA:3.40.50.300 ;IPR016491 Septin;Coil ;IPR016491 Septin;	PKS00902.1	PKS00902.1 Cell division control protein 12 [Cercospora zeina]	97.1	544	0	1	1	528	529	1	544	544	0	973	348901	KK344_g7362.t1	KK468_g4785.t1	KK511_g2160.t1	KK232_g10646.t1	KK758_g7650.t1	KS288_g10682.t1	KT520_g5729.t1	UF009_g1090.t1	UG032_g4316.t1	UK038_g6463.t1	UL101_g6872.t1	UM001_g3544.t1	UN092_g6064.t1	ZB007_g5751.t1	ZB009_g6781.t1	ZC124_g10487.t1	ZC074_g9661.t1	ZC097_g884.t1	ZE017_g7304.t1	ZN069_g7269.t1	ZN079_g10332.t1	ZC019_g3716.t1	ZC045_g480.t1	ZC092_g10543.t1
N0.HOG0000397	OG0000393	n0	Core	31	13	18	3		N/A (non-secreted)	IPR001680 WD40 repeat;IPR001680 WD40 repeat;IPR001680 WD40 repeat;IPR001680 WD40 repeat;IPR001680 WD40 repeat;IPR027145 Periodic tryptophan protein 2;IPR036322 WD40-repeat-containing domain superfamily;IPR007148 Small-subunit processome, Utp12;IPR001680 WD40 repeat;IPR001680 WD40 repeat;IPR001680 WD40 repeat;IPR001680 WD40 repeat;IPR001680 WD40 repeat;IPR001680 WD40 repeat;IPR001680 WD40 repeat;I…	PKS00887.1	PKS00887.1 Periodic tryptophan protein 2-like protein [Cercospora zeina]	99.9	879	1	0	1	879	880	1	879	879	0	1559	348901	KK344_g7363.t1	KK468_g4786.t1	KK511_g2159.t1	KK232_g10647.t1	KK758_g7649.t1	KS288_g10681.t1	KT520_g5728.t1	UF009_g1089.t1	UG032_g4317.t1	UK038_g6464.t1	UL101_g6871.t1	UM001_g3545.t1	UN092_g6065.t1	ZB007_g5750.t1	ZB009_g6782.t1	ZC124_g10488.t1	ZC074_g9660.t1	ZC097_g885.t1	ZE017_g7305.t1	ZN069_g7268.t1	ZN079_g10333.t1	ZC019_g3715.t1	ZC045_g479.t1	ZC092_g10542.t1
N0.HOG0000398	OG0000394	n0	Core	31	13	18	0		N/A (non-secreted)	-	PKS00903.1	PKS00903.1 hypothetical protein BST61_czeina21g000670 [Cercospora zeina]	100	121	0	0	1	121	122	202	322	322	3.39e-85	260	348901	KK344_g7364.t1	KK468_g4787.t1	KK511_g2158.t1	KK232_g10648.t1	KK758_g7648.t1	KS288_g10680.t1	KT520_g5727.t1	UF009_g1088.t1	UG032_g4318.t1	UK038_g6465.t1	UL101_g6870.t1	UM001_g3546.t1	UN092_g6066.t1	ZB007_g5749.t1	ZB009_g6783.t1	ZC124_g10489.t1	ZC074_g9659.t1	ZC097_g886.t1	ZE017_g7306.t1	ZN069_g7267.t1	ZN079_g10334.t1	ZC019_g3714.t1	ZC045_g478.t1	ZC092_g10541.t1
N0.HOG0000399	OG0000395	n0	Core	31	13	18	0		N/A (non-secreted)	-	PKS00903.1	PKS00903.1 hypothetical protein BST61_czeina21g000670 [Cercospora zeina]	84.1	164	6	2	1	147	150	1	161	322	8.11e-82	253	348901	KK344_g7365.t1	KK468_g4788.t1	KK511_g2157.t1	KK232_g10649.t1	KK758_g7647.t1	KS288_g10679.t1	KT520_g5726.t1	UF009_g1087.t1	UG032_g4319.t1	UK038_g6466.t1	UL101_g6869.t1	UM001_g3547.t1	UN092_g6067.t1	ZB007_g5748.t1	ZB009_g6784.t1	ZC124_g10490.t1	ZC074_g9658.t1	ZC097_g887.t1	ZE017_g7307.t1	ZN069_g7266.t1	ZN079_g10335.t1	ZC019_g3713.t1	ZC045_g477.t1	ZC092_g10540.t1
N0.HOG0000400	OG0000396	n0	Core	31	13	18	0		N/A (non-secreted)	IPR011611 Carbohydrate kinase PfkB;PTHR10584:SF166 ;IPR029056 Ribokinase-like;IPR002139 Ribokinase/fructokinase;IPR002139 Ribokinase/fructokinase;IPR002139 Ribokinase/fructokinase;IPR002139 Ribokinase/fructokinase;IPR002139 Ribokinase/fructokinase;IPR002173 Carbohydrate/puine kinase, PfkB, conserved site;IPR029056 Ribokinase-like;PTHR10584 ;IPR011877 Ribokinase;IPR011877 Ribokinase;	PKS00888.1	PKS00888.1 putative ribokinase [Cercospora zeina]	100	310	0	0	1	310	311	1	310	310	4.72e-217	602	348901	KK344_g7366.t1	KK468_g4789.t1	KK511_g2156.t1	KK232_g10650.t1	KK758_g7646.t1	KS288_g10678.t1	KT520_g5725.t1	UF009_g1086.t1	UG032_g4320.t1	UK038_g6467.t1	UL101_g6868.t1	UM001_g3548.t1	UN092_g6068.t1	ZB007_g5747.t1	ZB009_g6785.t1	ZC124_g10491.t1	ZC074_g9657.t1	ZC097_g888.t1	ZE017_g7308.t1	ZN069_g7265.t1	ZN079_g10336.t1	ZC019_g3712.t1	ZC045_g476.t1	ZC092_g10539.t1
N0.HOG0000401	OG0000397	n0	Core	31	13	18	1		N/A (non-secreted)	IPR019734 Tetratricopeptide repeat;IPR019734 Tetratricopeptide repeat;IPR019734 Tetratricopeptide repeat;IPR019734 Tetratricopeptide repeat;IPR019734 Tetratricopeptide repeat;IPR011990 Tetratricopeptide-like helical domain superfamily;IPR011990 Tetratricopeptide-like helical domain superfamily;IPR011990 Tetratricopeptide-like helical domain superfamily;IPR011990 Tetratricopeptide-like helical dom…	PKS00925.1	PKS00925.1 hypothetical protein BST61_czeina21g000900 [Cercospora zeina]	100	1185	0	0	1	1185	1186	1	1185	1185	0	2142	348901	KK344_g7367.t1	KK468_g4790.t1	KK511_g2155.t1	KK232_g10651.t1	KK758_g7645.t1	KS288_g10677.t1	KT520_g5724.t1	UF009_g1085.t1	UG032_g4321.t1	UK038_g6468.t1	UL101_g6867.t1	UM001_g3549.t1	UN092_g6069.t1	ZB007_g5746.t1	ZB009_g6786.t1	ZC124_g10492.t1	ZC074_g9656.t1	ZC097_g889.t1	ZE017_g7309.t1	ZN069_g7264.t1	ZN079_g10337.t1	ZC019_g3711.t1	ZC045_g475.t1	ZC092_g10538.t1
N0.HOG0000402	OG0000398	n0	Core	31	13	18	1		N/A (non-secreted)	IPR016024 Armadillo-type fold;IPR016024 Armadillo-type fold;IPR012583 Pre-rRNA-processing protein RIX1, N-terminal;PTHR34105 ;PTHR34105 ;	PKS00889.1	PKS00889.1 hypothetical protein BST61_czeina21g000530 [Cercospora zeina]	100	764	0	0	1	764	765	15	778	778	0	1429	348901	KK344_g7368.t1	KK468_g4791.t1	KK511_g2154.t1	KK232_g10652.t1	KK758_g7644.t1	KS288_g10676.t1	KT520_g5723.t1	UF009_g1084.t1	UG032_g4322.t1	UK038_g6469.t1	UL101_g6866.t1	UM001_g3550.t1	UN092_g6070.t1	ZB007_g5745.t1	ZB009_g6787.t1	ZC124_g10493.t1	ZC074_g9655.t1	ZC097_g890.t1	ZE017_g7310.t1	ZN069_g7263.t1	ZN079_g10338.t1	ZC019_g3710.t1	ZC045_g474.t1	ZC092_g10537.t1
N0.HOG0000403	OG0000399	n0	Core	31	13	18	0		N/A (non-secreted)	PTHR13693:SF57 ;cd06454 KBL_like;PTHR13693 ;IPR004839 Aminotransferase, class I/classII;IPR015421 Pyridoxal phosphate-dependent transferase, major domain;IPR015424 Pyridoxal phosphate-dependent transferase;IPR001917 Aminotransferase, class-II, pyridoxal-phosphate binding site;IPR015422 Pyridoxal phosphate-dependent transferase domain 1;IPR015422 Pyridoxal phosphate-dependent transferase domain 1;…	PKS00906.1	PKS00906.1 5-aminolevulinate synthase, mitochondrial [Cercospora zeina]	100	622	0	0	1	622	623	1	622	622	0	1230	348901	KK344_g7369.t1	KK468_g4792.t1	KK511_g2153.t1	KK232_g10653.t1	KK758_g7643.t1	KS288_g10675.t1	KT520_g5722.t1	UF009_g1083.t1	UG032_g4323.t1	UK038_g6470.t1	UL101_g6865.t1	UM001_g3551.t1	UN092_g6071.t1	ZB007_g5744.t1	ZB009_g6788.t1	ZC124_g10494.t1	ZC074_g9654.t1	ZC097_g891.t1	ZE017_g7311.t1	ZN069_g7262.t1	ZN079_g10339.t1	ZC019_g3709.t1	ZC045_g473.t1	ZC092_g10536.t1
N0.HOG0000404	OG0000400	n0	Core	31	13	18	1		N/A (non-secreted)	TMhelix Region of a membrane-bound protein predicted to be embedded in the membrane.;PF16015 Promethin;TMhelix Region of a membrane-bound protein predicted to be embedded in the membrane.;TMhelix Region of a membrane-bound protein predicted to be embedded in the membrane.;	PKS00926.1	PKS00926.1 hypothetical protein BST61_czeina21g000910 [Cercospora zeina]	100	268	0	0	1	268	276	1	268	393	1.35e-169	483	348901	KK344_g7370.t1	KK468_g4793.t1	KK511_g2152.t1	KK232_g10654.t1	KK758_g7642.t1	KS288_g10674.t1	KT520_g5721.t1	UF009_g1082.t1	UG032_g4324.t1	UK038_g6471.t1	UL101_g6864.t1	UM001_g3552.t1	UN092_g6072.t1	ZB007_g5743.t1	ZB009_g6789.t1	ZC124_g10495.t1	ZC074_g9653.t1	ZC097_g892.t1	ZE017_g7312.t1	ZN069_g7261.t1	ZN079_g10340.t1	ZC019_g3708.t1	ZC045_g472.t1	ZC092_g10535.t1
N0.HOG0000405	OG0000401	n0	Core	31	13	18	2		N/A (non-secreted)	IPR009668 RNA polymerase I associated factor, A49-like;IPR009668 RNA polymerase I associated factor, A49-like;	PKS00907.1	PKS00907.1 DNA-directed RNA polymerase I subunit rpa49 [Cercospora zeina]	72.4	742	1	1	1	538	539	1	742	742	0	938	348901	KK344_g7371.t1	KK468_g4794.t1	KK511_g2151.t1	KK232_g10655.t1	KK758_g7641.t1	KS288_g10673.t1	KT520_g5720.t1	UF009_g1081.t1	UG032_g4325.t1	UK038_g6472.t1	UL101_g6863.t1	UM001_g3553.t1	UN092_g6073.t1	ZB007_g5742.t1	ZB009_g6790.t1	ZC124_g10496.t1	ZC074_g9652.t1	ZC097_g893.t1	ZE017_g7313.t1	ZN069_g7260.t1	ZN079_g10341.t1	ZC019_g3707.t1	ZC045_g471.t1	ZC092_g10534.t1
N0.HOG0000406	OG0000402	n0	Core	31	13	18	5		N/A (non-secreted)	IPR027229 E3 SUMO protein ligase;IPR004181 Zinc finger, MIZ-type;PTHR10782 ;IPR038654 PINIT domain superfamily;IPR004181 Zinc finger, MIZ-type;IPR013083 Zinc finger, RING/FYVE/PHD-type;IPR036361 SAP domain superfamily;IPR023321 PINIT domain;IPR003034 SAP domain;IPR023321 PINIT domain;	PKS00927.1	PKS00927.1 E3 SUMO-protein ligase pli1 [Cercospora zeina]	89.8	694	3	3	1	626	627	1	694	694	0	1195	348901	KK344_g7372.t1	KK468_g4795.t1	KK511_g2150.t1	KK232_g10656.t1	KK758_g7640.t1	KS288_g10672.t1	KT520_g5719.t1	UF009_g1080.t1	UG032_g4326.t1	UK038_g6473.t1	UL101_g6862.t1	UM001_g3554.t1	UN092_g6074.t1	ZB007_g5741.t1	ZB009_g6791.t1	ZC124_g10497.t1	ZC074_g9651.t1	ZC097_g894.t1	ZE017_g7314.t1	ZN069_g7259.t1	ZN079_g10342.t1	ZC019_g3706.t1	ZC045_g470.t1	ZC092_g10533.t1
N0.HOG0000407	OG0000403	n0	Core	31	13	18	0		N/A (non-secreted)	PTHR28219 ;IPR019434 Uncharacterised protein family UPF0642;	PKS00908.1	PKS00908.1 hypothetical protein BST61_czeina21g000720 [Cercospora zeina]	100	131	0	0	106	236	237	1	131	131	8.68e-69	216	348901	KK344_g7373.t1	KK468_g4796.t1	KK511_g2149.t2	KK232_g10657.t1	KK758_g7639.t2	KS288_g10671.t2	KT520_g5718.t2	UF009_g1079.t2	UG032_g4327.t1	UK038_g6474.t1	UL101_g6861.t2	UM001_g3555.t1	UN092_g6075.t1	ZB007_g5740.t2	ZB009_g6792.t1	ZC124_g10498.t1	ZC074_g9650.t2	ZC097_g895.t1	ZE017_g7315.t1	ZN069_g7258.t2	ZN079_g10343.t1	ZC019_g3705.t2	ZC045_g469.t2	ZC092_g10532.t2
N0.HOG0000408	OG0000404	n0	Core	31	13	18	1		'Non-effector'	TMhelix Region of a membrane-bound protein predicted to be embedded in the membrane.;TMhelix Region of a membrane-bound protein predicted to be embedded in the membrane.;TMhelix Region of a membrane-bound protein predicted to be embedded in the membrane.;TMhelix Region of a membrane-bound protein predicted to be embedded in the membrane.;TMhelix Region of a membrane-bound protein predicted to be …	PKS00928.1	PKS00928.1 hypothetical protein BST61_czeina21g000930 [Cercospora zeina]	99.9	1037	1	0	1	1037	1038	1	1037	1037	0	1816	348901	KK344_g7374.t1	KK468_g4797.t1	KK511_g2148.t1	KK232_g10658.t1	KK758_g7638.t1	KS288_g10670.t1	KT520_g5717.t1	UF009_g1078.t1	UG032_g4328.t1	UK038_g6475.t1	UL101_g6860.t1	UM001_g3556.t1	UN092_g6076.t1	ZB007_g5739.t1	ZB009_g6793.t1	ZC124_g10499.t1	ZC074_g9649.t1	ZC097_g896.t1	ZE017_g7316.t1	ZN069_g7257.t1	ZN079_g10344.t1	ZC019_g3704.t1	ZC045_g468.t1	ZC092_g10531.t1
N0.HOG0000409	OG0000405	n0	Core	31	13	18	0		N/A (non-secreted)	IPR004887 Glutathione synthase, substrate-binding domain;IPR014709 Glutathione synthase, C-terminal, eukaryotic;IPR005615 Glutathione synthase;IPR005615 Glutathione synthase;PTHR11130:SF0 ;IPR014042 Glutathione synthase, alpha-helical;IPR014042 Glutathione synthase, alpha-helical;IPR005615 Glutathione synthase;IPR014049 Glutathione synthase, N-terminal, eukaryotic;IPR014049 Glutathione synthase, …	PKS00929.1	PKS00929.1 Glutathione synthetase [Cercospora zeina]	100	512	0	0	1	512	513	1	512	512	0	1035	348901	KK344_g7375.t1	KK468_g4798.t1	KK511_g2147.t1	KK232_g10659.t1	KK758_g7637.t1	KS288_g10669.t1	KT520_g5716.t1	UF009_g1077.t1	UG032_g4329.t1	UK038_g6476.t1	UL101_g6859.t1	UM001_g3557.t1	UN092_g6077.t1	ZB007_g5738.t1	ZB009_g6794.t1	ZC124_g10500.t1	ZC074_g9648.t1	ZC097_g897.t1	ZE017_g7317.t1	ZN069_g7256.t1	ZN079_g10345.t1	ZC019_g3703.t1	ZC045_g467.t1	ZC092_g10530.t1
N0.HOG0000410	OG0000406	n0	Core	31	13	18	4		N/A (non-secreted)	PTHR10799 ;IPR001650 Helicase, C-terminal;IPR001650 Helicase, C-terminal;IPR013761 Sterile alpha motif/pointed domain superfamily;IPR000330 SNF2-related, N-terminal domain;IPR014001 Helicase superfamily 1/2, ATP-binding domain;IPR001650 Helicase, C-terminal;IPR014001 Helicase superfamily 1/2, ATP-binding domain;PTHR10799:SF843 ;Coil ;IPR001650 Helicase, C-terminal;cd00046 DEXDc;Coil ;IPR027417 P-…	PKS00909.1	PKS00909.1 Transcriptional regulator ATRX-like protein [Cercospora zeina]	99.7	1664	5	0	1	1664	1720	1	1664	1719	0	3228	348901	KK344_g7376.t1	KK468_g4799.t1	KK511_g2146.t1	KK232_g10660.t1	KK758_g7636.t1	KS288_g10668.t1	KT520_g5715.t1	UF009_g1076.t1	UG032_g4330.t1	UK038_g6477.t1	UL101_g6858.t1	UM001_g3558.t1	UN092_g6078.t1	ZB007_g5737.t1	ZB009_g6795.t1	ZC124_g10501.t1	ZC074_g9647.t1	ZC097_g898.t1	ZE017_g7318.t1	ZN069_g7255.t1	ZN079_g10346.t1	ZC019_g3702.t1	ZC045_g466.t1	ZC092_g10529.t1
N0.HOG0000411	OG0000407	n0	Core	31	13	18	0		N/A (non-secreted)	TMhelix Region of a membrane-bound protein predicted to be embedded in the membrane.;TMhelix Region of a membrane-bound protein predicted to be embedded in the membrane.;TMhelix Region of a membrane-bound protein predicted to be embedded in the membrane.;	PKS00930.1	PKS00930.1 hypothetical protein BST61_czeina21g000950 [Cercospora zeina]	100	113	0	0	1	113	114	1	113	113	1.64e-68	210	348901	KK344_g7377.t1	KK468_g4801.t1	KK511_g2145.t1	KK232_g10661.t1	KK758_g7635.t1	KS288_g10667.t1	KT520_g5714.t1	UF009_g1075.t1	UG032_g4332.t1	UK038_g6478.t1	UL101_g6857.t1	UM001_g3559.t1	UN092_g6079.t1	ZB007_g5736.t1	ZB009_g6797.t1	ZC124_g10503.t1	ZC074_g9645.t1	ZC097_g900.t1	ZE017_g7320.t1	ZN069_g7253.t1	ZN079_g10348.t1	ZC019_g3701.t1	ZC045_g465.t1	ZC092_g10527.t1
N0.HOG0000412	OG0000408	n0	Core	31	13	18	1		N/A (non-secreted)	G3DSA:3.60.90.10 ;G3DSA:3.60.90.10 ;PTHR11570:SF0 ;IPR001985 S-adenosylmethionine decarboxylase;IPR016067 S-adenosylmethionine decarboxylase, core;IPR016067 S-adenosylmethionine decarboxylase, core;IPR016067 S-adenosylmethionine decarboxylase, core;IPR001985 S-adenosylmethionine decarboxylase;IPR018166 S-adenosylmethionine decarboxylase, conserved site;	PKS00931.1	PKS00931.1 S-adenosylmethionine decarboxylase proenzyme [Cercospora zeina]	99.8	519	1	0	1	519	520	92	610	610	0	1060	348901	KK344_g7378.t1	KK468_g4802.t1	KK511_g2144.t1	KK232_g10662.t1	KK758_g7634.t1	KS288_g10666.t1	KT520_g5713.t1	UF009_g1074.t1	UG032_g4333.t1	UK038_g6479.t1	UL101_g6856.t1	UM001_g3560.t1	UN092_g6080.t1	ZB007_g5735.t1	ZB009_g6798.t1	ZC124_g10504.t1	ZC074_g9644.t1	ZC097_g901.t1	ZE017_g7321.t1	ZN069_g7252.t1	ZN079_g10349.t1	ZC019_g3700.t1	ZC045_g464.t1	ZC092_g10526.t1
N0.HOG0000413	OG0000409	n0	Core	31	13	18	0		N/A (non-secreted)	IPR016292 Epoxide hydrolase;IPR010497 Epoxide hydrolase, N-terminal;PTHR21661 ;PTHR21661 ;PTHR21661 ;PTHR21661:SF63 ;IPR029058 Alpha/Beta hydrolase fold;IPR029058 Alpha/Beta hydrolase fold;PTHR21661:SF63 ;PTHR21661:SF63 ;	PKS00932.1	PKS00932.1 putative epoxide hydrolase [Cercospora zeina]	100	427	0	0	1	427	428	24	450	450	0	875	348901	KK344_g7379.t1	KK468_g4803.t1	KK511_g2143.t1	KK232_g10663.t1	KK758_g7633.t1	KS288_g10665.t1	KT520_g5712.t1	UF009_g1073.t1	UG032_g4334.t1	UK038_g6480.t1	UL101_g6855.t1	UM001_g3561.t1	UN092_g6081.t1	ZB007_g5734.t1	ZB009_g6799.t1	ZC124_g10505.t1	ZC074_g9643.t1	ZC097_g902.t1	ZE017_g7322.t1	ZN069_g7251.t1	ZN079_g10350.t1	ZC019_g3699.t1	ZC045_g463.t1	ZC092_g10525.t1
N0.HOG0000414	OG0000410	n0	Core	31	13	18	0		N/A (non-secreted)	IPR000232 Heat shock factor (HSF)-type, DNA-binding;IPR000232 Heat shock factor (HSF)-type, DNA-binding;IPR000232 Heat shock factor (HSF)-type, DNA-binding;PTHR10015:SF206 ;Coil ;IPR036388 Winged helix-like DNA-binding domain superfamily;IPR000232 Heat shock factor (HSF)-type, DNA-binding;IPR000232 Heat shock factor (HSF)-type, DNA-binding;IPR036390 Winged helix DNA-binding domain superfamily;Coi…	PKS00910.1	PKS00910.1 Heat shock transcription factor [Cercospora zeina]	100	738	0	0	1	738	741	1	738	741	0	1424	348901	KK344_g7380.t1	KK468_g4804.t1	KK511_g2142.t1	KK232_g10664.t1	KK758_g7632.t1	KS288_g10664.t1	KT520_g5711.t1	UF009_g1072.t1	UG032_g4335.t1	UK038_g6481.t1	UL101_g6854.t1	UM001_g3562.t1	UN092_g6082.t1	ZB007_g5733.t1	ZB009_g6800.t1	ZC124_g10506.t1	ZC074_g9642.t1	ZC097_g903.t1	ZE017_g7323.t1	ZN069_g7250.t1	ZN079_g10351.t1	ZC019_g3698.t1	ZC045_g462.t1	ZC092_g10524.t1
N0.HOG0000415	OG0000411	n0	Core	31	13	18	5		N/A (non-secreted)	TMhelix Region of a membrane-bound protein predicted to be embedded in the membrane.;TMhelix Region of a membrane-bound protein predicted to be embedded in the membrane.;TMhelix Region of a membrane-bound protein predicted to be embedded in the membrane.;TMhelix Region of a membrane-bound protein predicted to be embedded in the membrane.;TMhelix Region of a membrane-bound protein predicted to be …	PKS00911.1	PKS00911.1 hypothetical protein BST61_czeina21g000760 [Cercospora zeina]	99.9	715	1	0	1	715	716	1	715	715	0	1390	348901	KK344_g7381.t1	KK468_g4805.t1	KK511_g2141.t1	KK232_g10665.t1	KK758_g7631.t1	KS288_g10663.t1	KT520_g5710.t1	UF009_g1071.t1	UG032_g4336.t1	UK038_g6482.t1	UL101_g6853.t1	UM001_g3563.t1	UN092_g6083.t1	ZB007_g5732.t1	ZB009_g6801.t1	ZC124_g10507.t1	ZC074_g9641.t1	ZC097_g904.t1	ZE017_g7324.t1	ZN069_g7249.t1	ZN079_g10352.t1	ZC019_g3697.t1	ZC045_g461.t1	ZC092_g10523.t1
N0.HOG0000416	OG0000412	n0	Core	31	13	18	0		N/A (non-secreted)	Coil ;Coil ;Coil ;	PKS00933.1	PKS00933.1 hypothetical protein BST61_czeina21g000980 [Cercospora zeina]	100	450	0	0	1	450	451	1	450	450	0	864	348901	KK344_g7382.t1	KK468_g4806.t1	KK511_g2140.t1	KK232_g10666.t1	KK758_g7630.t1	KS288_g10662.t1	KT520_g5709.t1	UF009_g1070.t1	UG032_g4337.t1	UK038_g6483.t1	UL101_g6852.t1	UM001_g3564.t1	UN092_g6084.t1	ZB007_g5731.t1	ZB009_g6802.t1	ZC124_g10508.t1	ZC074_g9640.t1	ZC097_g905.t1	ZE017_g7325.t1	ZN069_g7248.t1	ZN079_g10353.t1	ZC019_g3696.t1	ZC045_g460.t1	ZC092_g10522.t1
N0.HOG0000417	OG0000413	n0	Core	31	13	18	0		N/A (non-secreted)	IPR001365 Adenosine/AMP deaminase domain;IPR032466 Metal-dependent hydrolase;IPR006330 Adenosine/adenine deaminase;PTHR43114:SF1 ;PTHR43114 ;G3DSA:3.20.20.140 ;	PKS00912.1	PKS00912.1 putative deaminase [Cercospora zeina]	100	350	0	0	24	373	374	25	374	374	9.28e-256	705	348901	KK344_g7383.t1	KK468_g4807.t1	KK511_g2139.t1	KK232_g10667.t1	KK758_g7629.t1	KS288_g10661.t1	KT520_g5708.t1	UF009_g1069.t1	UG032_g4338.t1	UK038_g6484.t1	UL101_g6851.t1	UM001_g3565.t1	UN092_g6085.t1	ZB007_g5730.t1	ZB009_g6803.t1	ZC124_g10509.t1	ZC074_g9639.t1	ZC097_g906.t1	ZE017_g7326.t1	ZN069_g7247.t1	ZN079_g10354.t1	ZC019_g3695.t1	ZC045_g459.t1	ZC092_g10521.t1
N0.HOG0000418	OG0000414	n0	Core	31	13	18	0		N/A (non-secreted)	IPR001810 F-box domain;IPR032675 Leucine-rich repeat domain superfamily;	PKS00934.1	PKS00934.1 hypothetical protein BST61_czeina21g000990 [Cercospora zeina]	100	522	0	0	1	522	523	1	522	522	0	1053	348901	KK344_g7384.t1	KK468_g4808.t1	KK511_g2138.t1	KK232_g10668.t1	KK758_g7628.t1	KS288_g10660.t1	KT520_g5707.t1	UF009_g1068.t1	UG032_g4339.t1	UK038_g6485.t1	UL101_g6850.t1	UM001_g3566.t1	UN092_g6086.t1	ZB007_g5729.t1	ZB009_g6804.t1	ZC124_g10510.t1	ZC074_g9638.t1	ZC097_g907.t1	ZE017_g7327.t1	ZN069_g7246.t1	ZN079_g10355.t1	ZC019_g3694.t1	ZC045_g458.t1	ZC092_g10520.t1
N0.HOG0000419	OG0000415	n0	Core	31	13	18	0		N/A (non-secreted)	G3DSA:1.10.472.10 ;IPR031658 Cyclin, C-terminal domain 2;IPR013763 Cyclin-like;IPR036915 Cyclin-like superfamily;IPR036915 Cyclin-like superfamily;PTHR10026:SF8 ;IPR006671 Cyclin, N-terminal;IPR036915 Cyclin-like superfamily;PTHR10026 ;	PKS00913.1	PKS00913.1 Cyclin mcs2 [Cercospora zeina]	100	386	0	0	1	386	387	1	386	386	1.21e-271	746	348901	KK344_g7385.t1	KK468_g4809.t1	KK511_g2137.t1	KK232_g10669.t1	KK758_g7627.t1	KS288_g10659.t1	KT520_g5706.t1	UF009_g1067.t1	UG032_g4340.t1	UK038_g6486.t1	UL101_g6849.t1	UM001_g3567.t1	UN092_g6087.t1	ZB007_g5728.t1	ZB009_g6805.t1	ZC124_g10511.t1	ZC074_g9637.t1	ZC097_g908.t1	ZE017_g7328.t1	ZN069_g7245.t1	ZN079_g10356.t1	ZC019_g3693.t1	ZC045_g457.t1	ZC092_g10519.t1
N0.HOG0000420	OG0000416	n0	Core	31	13	18	0		N/A (non-secreted)	-	PKS00914.1	PKS00914.1 hypothetical protein BST61_czeina21g000790 [Cercospora zeina]	100	244	0	0	1	244	251	1	244	310	7.87e-159	452	348901	KK344_g7386.t1	KK468_g4810.t1	KK511_g2136.t1	KK232_g10670.t1	KK758_g7626.t1	KS288_g10658.t1	KT520_g5705.t1	UF009_g1066.t1	UG032_g4341.t1	UK038_g6487.t1	UL101_g6848.t1	UM001_g3568.t1	UN092_g6088.t1	ZB007_g5727.t1	ZB009_g6806.t1	ZC124_g10512.t1	ZC074_g9636.t1	ZC097_g909.t1	ZE017_g7329.t1	ZN069_g7244.t1	ZN079_g10357.t1	ZC019_g3692.t1	ZC045_g456.t1	ZC092_g10518.t1
N0.HOG0000421	OG0000417	n0	Core	31	13	18	1		N/A (non-secreted)	TMhelix Region of a membrane-bound protein predicted to be embedded in the membrane.;TMhelix Region of a membrane-bound protein predicted to be embedded in the membrane.;PTHR31064 ;TMhelix Region of a membrane-bound protein predicted to be embedded in the membrane.;TMhelix Region of a membrane-bound protein predicted to be embedded in the membrane.;IPR004773 Potassium/sodium transporter Trk/HKT;T…	PKS00915.1	PKS00915.1 Potassium transport protein 1 [Cercospora zeina]	100	964	0	0	1	964	965	1	964	964	0	1890	348901	KK344_g7387.t1	KK468_g4811.t1	KK511_g2135.t1	KK232_g10671.t1	KK758_g7625.t1	KS288_g10657.t1	KT520_g5704.t1	UF009_g1065.t1	UG032_g4342.t1	UK038_g6488.t1	UL101_g6847.t1	UM001_g3569.t1	UN092_g6089.t1	ZB007_g5726.t1	ZB009_g6807.t1	ZC124_g10513.t1	ZC074_g9635.t1	ZC097_g910.t1	ZE017_g7330.t1	ZN069_g7243.t1	ZN079_g10358.t1	ZC019_g3691.t1	ZC045_g455.t1	ZC092_g10517.t1
N0.HOG0000422	OG0000418	n0	Core	31	13	18	0		N/A (non-secreted)	IPR027795 CASTOR, ACT domain;G3DSA:3.30.2130.10 ;PTHR31131 ;SSF55021 ;PTHR31131:SF6 ;	PKS00935.1	PKS00935.1 hypothetical protein BST61_czeina21g001000 [Cercospora zeina]	100	437	0	0	1	437	438	1	437	437	1.72e-306	838	348901	KK344_g7388.t1	KK468_g4812.t1	KK511_g2134.t1	KK232_g10672.t1	KK758_g7624.t1	KS288_g10656.t1	KT520_g5703.t1	UF009_g1064.t1	UG032_g4343.t1	UK038_g6489.t1	UL101_g6846.t1	UM001_g3570.t1	UN092_g6090.t1	ZB007_g5725.t1	ZB009_g6808.t1	ZC124_g10514.t1	ZC074_g9634.t1	ZC097_g911.t1	ZE017_g7331.t1	ZN069_g7242.t1	ZN079_g10359.t1	ZC019_g3690.t1	ZC045_g454.t1	ZC092_g10516.t1
N0.HOG0000423	OG0000419	n0	Core	31	13	18	5		N/A (non-secreted)	IPR000254 Cellulose-binding domain, fungal;IPR015920 Cellobiose dehydrogenase, cytochrome domain;IPR007867 Glucose-methanol-choline oxidoreductase, C-terminal;IPR000254 Cellulose-binding domain, fungal;IPR036188 FAD/NAD(P)-binding domain superfamily;IPR036188 FAD/NAD(P)-binding domain superfamily;IPR000254 Cellulose-binding domain, fungal;IPR000254 Cellulose-binding domain, fungal;IPR015920 Cello…	PKS00936.1	PKS00936.1 Cellobiose dehydrogenase [Cercospora zeina]	100	820	0	0	46	865	866	17	836	836	0	1631	348901	KK344_g7389.t1	KK468_g4813.t1	KK511_g2133.t1	KK232_g10673.t1	KK758_g7623.t1	KS288_g10655.t1	KT520_g5702.t1	UF009_g1063.t1	UG032_g4344.t1	UK038_g6490.t1	UL101_g6845.t1	UM001_g3571.t1	UN092_g6091.t1	ZB007_g5724.t1	ZB009_g6809.t1	ZC124_g10515.t1	ZC074_g9633.t1	ZC097_g912.t1	ZE017_g7332.t1	ZN069_g7241.t1	ZN079_g10360.t1	ZC019_g3689.t1	ZC045_g453.t1	ZC092_g10515.t1
N0.HOG0000424	OG0000420	n0	Core	31	13	18	0		N/A (non-secreted)	IPR007062 Protein phosphatase inhibitor 2 (IPP-2);IPR007062 Protein phosphatase inhibitor 2 (IPP-2);PTHR12398:SF20 ;	PKS00937.1	PKS00937.1 hypothetical protein BST61_czeina21g001020 [Cercospora zeina]	100	272	0	0	9	280	281	10	281	281	1.21e-186	522	348901	KK344_g7390.t1	KK468_g4814.t1	KK511_g2132.t1	KK232_g10674.t1	KK758_g7622.t1	KS288_g10654.t1	KT520_g5701.t1	UF009_g1062.t1	UG032_g4345.t1	UK038_g6491.t1	UL101_g6844.t1	UM001_g3572.t1	UN092_g6092.t1	ZB007_g5723.t1	ZB009_g6810.t1	ZC124_g10516.t1	ZC074_g9632.t1	ZC097_g913.t1	ZE017_g7333.t1	ZN069_g7240.t1	ZN079_g10361.t1	ZC019_g3688.t1	ZC045_g452.t1	ZC092_g10514.t1
N0.HOG0000425	OG0000421	n0	Core	31	13	18	3		N/A (non-secreted)	TMhelix Region of a membrane-bound protein predicted to be embedded in the membrane.;IPR004331 SPX domain;IPR004342 EXS, C-terminal;Coil ;IPR004331 SPX domain;TMhelix Region of a membrane-bound protein predicted to be embedded in the membrane.;IPR033507 Syg1 family;PTHR10783 ;TMhelix Region of a membrane-bound protein predicted to be embedded in the membrane.;TMhelix Region of a membrane-bound pr…	PKS00916.1	PKS00916.1 Protein SYG1-like protein [Cercospora zeina]	99.6	1088	4	0	1	1088	1144	1	1088	1191	0	2058	348901	KK344_g7391.t1	KK468_g4815.t1	KK511_g2131.t1	KK232_g10675.t1	KK758_g7621.t1	KS288_g10653.t1	KT520_g5700.t1	UF009_g1061.t1	UG032_g4346.t1	UK038_g6492.t1	UL101_g6843.t1	UM001_g3573.t1	UN092_g6093.t1	ZB007_g5722.t1	ZB009_g6811.t1	ZC124_g10517.t1	ZC074_g9631.t1	ZC097_g914.t1	ZE017_g7334.t1	ZN069_g7239.t1	ZN079_g10362.t1	ZC019_g3687.t1	ZC045_g451.t1	ZC092_g10513.t1
N0.HOG0000426	OG0000422	n0	Core	31	13	18	0		'Non-effector'	-	*	PPJ50871.1 hypothetical protein CBER1_07092 [Cercospora berteroae]	55	111	42	3	3	112	122	4	107	247	3.64e-16	81.3	357750	KK344_g7392.t1	KK468_g4816.t1	KK511_g2130.t1	KK232_g10676.t1	KK758_g7620.t1	KS288_g10652.t1	KT520_g5699.t1	UF009_g1060.t1	UG032_g4347.t1	UK038_g6493.t1	UL101_g6842.t1	UM001_g3574.t1	UN092_g6094.t1	ZB007_g5721.t1	ZB009_g6812.t1	ZC124_g10518.t1	ZC074_g9630.t1	ZC097_g915.t1	ZE017_g7335.t1	ZN069_g7238.t1	ZN079_g10363.t1	ZC019_g3686.t1	ZC045_g450.t1	ZC092_g10512.t1
N0.HOG0000427	OG0000423	n0	Core	31	13	18	2		N/A (non-secreted)	PTHR11960:SF18 ;IPR001040 Translation Initiation factor eIF- 4e;IPR023398 Translation Initiation factor eIF- 4e-like;IPR023398 Translation Initiation factor eIF- 4e-like;IPR001040 Translation Initiation factor eIF- 4e;	PKS00938.1	PKS00938.1 Eukaryotic translation initiation factor 4E-4 [Cercospora zeina]	96.5	342	1	1	1	342	343	1	331	331	6.57e-210	586	348901	KK344_g7393.t2	KK468_g4817.t1	KK511_g2129.t2	KK232_g10677.t1	KK758_g7619.t2	KS288_g10651.t1	KT520_g5698.t1	UF009_g1059.t1	UG032_g4348.t1	UK038_g6494.t1	UL101_g6841.t2	UM001_g3575.t1	UN092_g6095.t1	ZB007_g5720.t2	ZB009_g6813.t2	ZC124_g10519.t2	ZC074_g9629.t1	ZC097_g916.t1	ZE017_g7336.t1	ZN069_g7237.t1	ZN079_g10364.t1	ZC019_g3685.t2	ZC045_g449.t1	ZC092_g10511.t2
N0.HOG0000428	OG0000424	n0	Core	31	13	18	0		N/A (non-secreted)	-	PKS00939.1	PKS00939.1 hypothetical protein BST61_czeina21g001040 [Cercospora zeina]	100	919	0	0	1	919	920	1	919	919	0	1528	348901	KK344_g7395.t1	KK468_g4819.t1	KK511_g2127.t1	KK232_g10679.t1	KK758_g7617.t1	KS288_g10649.t1	KT520_g5696.t1	UF009_g1057.t1	UG032_g4350.t1	UK038_g6496.t1	UL101_g6839.t1	UM001_g3577.t1	UN092_g6097.t1	ZB007_g5718.t1	ZB009_g6815.t1	ZC124_g10521.t1	ZC074_g9627.t1	ZC097_g917.t1	ZE017_g7338.t1	ZN069_g7235.t1	ZN079_g10366.t1	ZC019_g3683.t1	ZC045_g447.t1	ZC092_g10509.t1
N0.HOG0000429	OG0000425	n0	Core	31	13	18	2		N/A (non-secreted)	TMhelix Region of a membrane-bound protein predicted to be embedded in the membrane.;TMhelix Region of a membrane-bound protein predicted to be embedded in the membrane.;PTHR20772:SF4 ;PTHR20772 ;TMhelix Region of a membrane-bound protein predicted to be embedded in the membrane.;IPR036259 MFS transporter superfamily;IPR036259 MFS transporter superfamily;TMhelix Region of a membrane-bound protein…	PKS00940.1	PKS00940.1 Protein FMP42 [Cercospora zeina]	100	572	0	0	33	604	605	6	577	577	0	1090	348901	KK344_g7396.t1	KK468_g4820.t1	KK511_g2126.t1	KK232_g10680.t1	KK758_g7616.t1	KS288_g10648.t1	KT520_g5695.t1	UF009_g1056.t1	UG032_g4351.t1	UK038_g6497.t1	UL101_g6838.t1	UM001_g3578.t1	UN092_g6098.t1	ZB007_g5717.t1	ZB009_g6816.t1	ZC124_g10522.t1	ZC074_g9626.t1	ZC097_g918.t1	ZE017_g7339.t1	ZN069_g7234.t1	ZN079_g10367.t1	ZC019_g3682.t1	ZC045_g446.t1	ZC092_g10508.t1
N0.HOG0000430	OG0000426	n0	Core	31	13	18	0		N/A (non-secreted)	PTHR43084 ;IPR036866 Ribonuclease Z/Hydroxyacylglutathione hydrolase-like;Coil ;PTHR43084 ;PTHR43084:SF3 ;PTHR43084:SF3 ;IPR036866 Ribonuclease Z/Hydroxyacylglutathione hydrolase-like;	PKS00917.1	PKS00917.1 hypothetical protein BST61_czeina21g000820 [Cercospora zeina]	100	302	0	0	86	387	388	1	302	302	3.73e-216	602	348901	KK344_g7397.t1	KK468_g4821.t1	KK511_g2125.t1	KK232_g10681.t1	KK758_g7615.t1	KS288_g10647.t1	KT520_g5694.t1	UF009_g1055.t1	UG032_g4352.t1	UK038_g6498.t1	UL101_g6837.t1	UM001_g3579.t1	UN092_g6099.t1	ZB007_g5716.t1	ZB009_g6817.t1	ZC124_g10523.t1	ZC074_g9625.t1	ZC097_g919.t1	ZE017_g7340.t1	ZN069_g7233.t1	ZN079_g10368.t1	ZC019_g3681.t1	ZC045_g445.t1	ZC092_g10507.t1
N0.HOG0000431	OG0000427	n0	Core	31	13	18	3		N/A (non-secreted)	PTHR31313 ;IPR036864 Zn(2)-C6 fungal-type DNA-binding domain superfamily;cd12148 fungal_TF_MHR;IPR001138 Zn(2)-C6 fungal-type DNA-binding domain;IPR001138 Zn(2)-C6 fungal-type DNA-binding domain;IPR036864 Zn(2)-C6 fungal-type DNA-binding domain superfamily;IPR007219 Transcription factor domain, fungi;IPR001138 Zn(2)-C6 fungal-type DNA-binding domain;IPR001138 Zn(2)-C6 fungal-type DNA-binding doma…	PKS00941.1	PKS00941.1 hypothetical protein BST61_czeina21g001060 [Cercospora zeina]	99.7	586	2	0	1	586	587	1	586	586	0	1153	348901	KK344_g7398.t1	KK468_g4822.t1	KK511_g2124.t1	KK232_g10682.t1	KK758_g7614.t1	KS288_g10646.t1	KT520_g5693.t1	UF009_g1054.t1	UG032_g4353.t1	UK038_g6499.t1	UL101_g6836.t1	UM001_g3580.t1	UN092_g6100.t1	ZB007_g5715.t1	ZB009_g6818.t1	ZC124_g10524.t1	ZC074_g9624.t1	ZC097_g920.t1	ZE017_g7341.t1	ZN069_g7232.t1	ZN079_g10369.t1	ZC019_g3680.t1	ZC045_g444.t1	ZC092_g10506.t1
N0.HOG0000432	OG0000428	n0	Core	31	13	18	0		'Non-effector'	PTHR10963:SF55 ;PTHR10963:SF55 ;IPR000757 Glycoside hydrolase family 16;G3DSA:2.60.120.200 ;IPR000757 Glycoside hydrolase family 16;PTHR10963 ;PTHR10963 ;IPR013320 Concanavalin A-like lectin/glucanase domain superfamily;	PKS00918.1	PKS00918.1 Keratan-sulfate endo-1,4-beta-galactosidase [Cercospora zeina]	100	297	0	0	1	297	298	1	297	297	1.66e-224	619	348901	KK344_g7400.t1	KK468_g4824.t1	KK511_g2122.t1	KK232_g10684.t1	KK758_g7612.t1	KS288_g10644.t1	KT520_g5691.t1	UF009_g1052.t1	UG032_g4355.t1	UK038_g6501.t1	UL101_g6834.t1	UM001_g3582.t1	UN092_g6102.t1	ZB007_g5713.t1	ZB009_g6820.t1	ZC124_g10526.t1	ZC074_g9622.t1	ZC097_g922.t1	ZE017_g7343.t1	ZN069_g7230.t1	ZN079_g10371.t1	ZC019_g3678.t1	ZC045_g442.t1	ZC092_g10504.t1
N0.HOG0000433	OG0000429	n0	Core	31	13	18	0		N/A (non-secreted)	IPR000086 NUDIX hydrolase domain;G3DSA:3.90.79.10 ;PTHR42904:SF2 ;PTHR42904 ;IPR020084 NUDIX hydrolase, conserved site;IPR015375 NADH pyrophosphatase-like, N-terminal;IPR015797 NUDIX hydrolase-like domain superfamily;IPR000086 NUDIX hydrolase domain;cd03429 NADH_pyrophosphatase;	PKS00919.1	PKS00919.1 NADH pyrophosphatase [Cercospora zeina]	100	416	0	0	1	416	417	1	416	416	0	858	348901	KK344_g7401.t1	KK468_g4825.t1	KK511_g2121.t1	KK232_g10685.t1	KK758_g7611.t1	KS288_g10643.t1	KT520_g5690.t1	UF009_g1051.t1	UG032_g4356.t1	UK038_g6502.t1	UL101_g6833.t1	UM001_g3583.t1	UN092_g6103.t1	ZB007_g5712.t1	ZB009_g6821.t1	ZC124_g10527.t1	ZC074_g9621.t1	ZC097_g923.t1	ZE017_g7344.t1	ZN069_g7229.t1	ZN079_g10372.t1	ZC019_g3677.t1	ZC045_g441.t1	ZC092_g10503.t1
N0.HOG0000434	OG0000430	n0	Core	31	13	18	0		N/A (non-secreted)	IPR016095 Ribosomal protein L1, 3-layer alpha/beta-sandwich;IPR028364 Ribosomal protein L1/ribosomal biogenesis protein;G3DSA:3.30.190.20 ;G3DSA:3.30.190.20 ;IPR028364 Ribosomal protein L1/ribosomal biogenesis protein;IPR023674 Ribosomal protein L1-like;PTHR36427 ;	PKS00942.1	PKS00942.1 54S ribosomal protein L1, mitochondrial [Cercospora zeina]	93.7	331	0	1	1	310	311	1	331	331	3.52e-208	580	348901	KK344_g7402.t1	KK468_g4826.t1	KK511_g2120.t1	KK232_g10686.t1	KK758_g7610.t1	KS288_g10642.t1	KT520_g5689.t1	UF009_g1050.t1	UG032_g4357.t1	UK038_g6503.t1	UL101_g6832.t1	UM001_g3584.t1	UN092_g6104.t1	ZB007_g5711.t1	ZB009_g6822.t1	ZC124_g10528.t1	ZC074_g9620.t1	ZC097_g924.t1	ZE017_g7345.t1	ZN069_g7228.t1	ZN079_g10373.t1	ZC019_g3676.t1	ZC045_g440.t1	ZC092_g10502.t1
N0.HOG0000435	OG0000431	n0	Core	31	13	18	0		N/A (non-secreted)	Coil ;IPR009316 COG complex component, COG2;Coil ;IPR024602 Conserved oligomeric Golgi complex, subunit 2, N-terminal;	PKS00920.1	PKS00920.1 hypothetical protein BST61_czeina21g000850 [Cercospora zeina]	100	297	0	0	1	297	298	1	297	297	1.67e-183	516	348901	KK344_g7403.t1	KK468_g4827.t1	KK511_g2119.t1	KK232_g10687.t1	KK758_g7609.t1	KS288_g10641.t1	KT520_g5688.t1	UF009_g1049.t1	UG032_g4358.t1	UK038_g6504.t1	UL101_g6831.t1	UM001_g3585.t1	UN092_g6105.t1	ZB007_g5710.t1	ZB009_g6823.t1	ZC124_g10529.t1	ZC074_g9619.t1	ZC097_g925.t1	ZE017_g7346.t1	ZN069_g7227.t1	ZN079_g10374.t1	ZC019_g3675.t1	ZC045_g439.t1	ZC092_g10501.t1
N0.HOG0000436	OG0000432	n0	Core	31	13	18	0		N/A (non-secreted)	-	PKS00921.1	PKS00921.1 hypothetical protein BST61_czeina21g000860 [Cercospora zeina]	92.3	246	0	1	1	227	228	1	246	246	9.49e-155	438	348901	KK344_g7404.t1	KK468_g4828.t1	KK511_g2118.t1	KK232_g10688.t1	KK758_g7608.t1	KS288_g10640.t1	KT520_g5687.t1	UF009_g1048.t1	UG032_g4359.t1	UK038_g6505.t1	UL101_g6830.t1	UM001_g3586.t1	UN092_g6106.t1	ZB007_g5709.t1	ZB009_g6824.t1	ZC124_g10530.t1	ZC074_g9618.t1	ZC097_g926.t1	ZE017_g7347.t1	ZN069_g7226.t1	ZN079_g10375.t1	ZC019_g3674.t1	ZC045_g438.t1	ZC092_g10500.t1
N0.HOG0000437	OG0000433	n0	Core	31	13	18	0		N/A (non-secreted)	PTHR36448 ;IPR011051 RmlC-like cupin domain superfamily;IPR014710 RmlC-like jelly roll fold;IPR006045 Cupin 1;	PKS00943.1	PKS00943.1 hypothetical protein BST61_czeina21g001080 [Cercospora zeina]	100	231	0	0	66	296	297	1	231	231	1.91e-173	488	348901	KK344_g7405.t1	KK468_g4829.t1	KK511_g2117.t1	KK232_g10689.t1	KK758_g7607.t1	KS288_g10639.t1	KT520_g5686.t1	UF009_g1047.t1	UG032_g4360.t1	UK038_g6506.t1	UL101_g6829.t1	UM001_g3587.t1	UN092_g6107.t1	ZB007_g5708.t1	ZB009_g6825.t1	ZC124_g10531.t1	ZC074_g9617.t1	ZC097_g927.t1	ZE017_g7348.t1	ZN069_g7225.t1	ZN079_g10376.t1	ZC019_g3673.t1	ZC045_g437.t1	ZC092_g10499.t1
N0.HOG0000438	OG0000434	n0	Core	31	13	18	0		N/A (non-secreted)	Coil ;	PKS00922.1	PKS00922.1 hypothetical protein BST61_czeina21g000870 [Cercospora zeina]	100	216	0	0	1	216	217	1	216	216	1.68e-154	436	348901	KK344_g7406.t1	KK468_g4830.t1	KK511_g2116.t1	KK232_g10690.t1	KK758_g7606.t1	KS288_g10638.t1	KT520_g5685.t1	UF009_g1046.t1	UG032_g4361.t1	UK038_g6507.t1	UL101_g6828.t1	UM001_g3588.t1	UN092_g6108.t1	ZB007_g5707.t1	ZB009_g6826.t1	ZC124_g10532.t1	ZC074_g9616.t1	ZC097_g928.t1	ZE017_g7349.t1	ZN069_g7224.t1	ZN079_g10377.t1	ZC019_g3672.t1	ZC045_g436.t1	ZC092_g10498.t1
N0.HOG0000439	OG0000435	n0	Core	31	13	18	0		N/A (non-secreted)	-	PKS00944.1	PKS00944.1 hypothetical protein BST61_czeina21g001090 [Cercospora zeina]	100	206	0	0	1	206	207	1	206	206	1.81e-135	387	348901	KK344_g7407.t1	KK468_g4831.t1	KK511_g2115.t1	KK232_g10691.t1	KK758_g7605.t1	KS288_g10637.t1	KT520_g5684.t1	UF009_g1045.t1	UG032_g4362.t1	UK038_g6508.t1	UL101_g6827.t1	UM001_g3589.t1	UN092_g6109.t1	ZB007_g5706.t1	ZB009_g6827.t1	ZC124_g10533.t1	ZC074_g9615.t1	ZC097_g929.t1	ZE017_g7350.t1	ZN069_g7223.t1	ZN079_g10378.t1	ZC019_g3671.t1	ZC045_g435.t1	ZC092_g10497.t1
N0.HOG0000440	OG0000436	n0	Core	31	13	18	0		N/A (non-secreted)	Coil ;Coil ;PTHR23181 ;PTHR23181:SF11 ;PTHR23181 ;PTHR23181:SF11 ;	PKS00924.1	PKS00924.1 hypothetical protein BST61_czeina21g000890 [Cercospora zeina]	100	280	0	0	1	280	281	1	280	280	3.33e-186	521	348901	KK344_g7408.t1	KK468_g4832.t1	KK511_g2114.t1	KK232_g10692.t1	KK758_g7604.t1	KS288_g10636.t1	KT520_g5683.t1	UF009_g1044.t1	UG032_g4363.t1	UK038_g6509.t1	UL101_g6826.t1	UM001_g3590.t1	UN092_g6110.t1	ZB007_g5705.t1	ZB009_g6828.t1	ZC124_g10534.t1	ZC074_g9614.t1	ZC097_g930.t1	ZE017_g7351.t1	ZN069_g7222.t1	ZN079_g10379.t1	ZC019_g3670.t1	ZC045_g434.t1	ZC092_g10496.t1
N0.HOG0000441	OG0000437	n0	Core	31	13	18	0		N/A (non-secreted)	IPR001810 F-box domain;IPR036047 F-box-like domain superfamily;G3DSA:1.20.1280.50 ;SSF52047 ;IPR032675 Leucine-rich repeat domain superfamily;	PKS00968.1	PKS00968.1 hypothetical protein BST61_czeina21g001330 [Cercospora zeina]	100	600	0	0	1	600	601	1	600	600	0	1207	348901	KK344_g7409.t1	KK468_g4833.t1	KK511_g2113.t1	KK232_g10693.t1	KK758_g7603.t1	KS288_g10635.t1	KT520_g5682.t1	UF009_g1043.t1	UG032_g4364.t1	UK038_g6510.t1	UL101_g6825.t1	UM001_g3591.t1	UN092_g6111.t1	ZB007_g5704.t1	ZB009_g6829.t1	ZC124_g10535.t1	ZC074_g9613.t1	ZC097_g931.t1	ZE017_g7352.t1	ZN069_g7221.t1	ZN079_g10380.t1	ZC019_g3669.t1	ZC045_g433.t1	ZC092_g10495.t1
N0.HOG0000442	OG0000438	n0	Core	31	13	18	0		N/A (non-secreted)	-	PKS01000.1	PKS01000.1 Dentin sialophosphoprotein [Cercospora zeina]	98.6	1160	0	1	1	1144	1151	1	1160	1382	0	2182	348901	KK344_g7410.t1	KK468_g4834.t1	KK511_g2112.t1	KK232_g10694.t1	KK758_g7602.t1	KS288_g10634.t1	KT520_g5681.t1	UF009_g1042.t1	UG032_g4365.t1	UK038_g6511.t1	UL101_g6824.t1	UM001_g3592.t1	UN092_g6112.t1	ZB007_g5703.t1	ZB009_g6830.t1	ZC124_g10536.t1	ZC074_g9612.t1	ZC097_g932.t1	ZE017_g7353.t1	ZN069_g7220.t1	ZN079_g10381.t1	ZC019_g3668.t1	ZC045_g432.t1	ZC092_g10494.t1
N0.HOG0000443	OG0000439	n0	Core	31	13	18	0		N/A (non-secreted)	IPR001977 Dephospho-CoA kinase;IPR001977 Dephospho-CoA kinase;IPR001977 Dephospho-CoA kinase;PTHR10695 ;TMhelix Region of a membrane-bound protein predicted to be embedded in the membrane.;PTHR10695:SF35 ;G3DSA:3.40.50.300 ;IPR001977 Dephospho-CoA kinase;IPR027417 P-loop containing nucleoside triphosphate hydrolase;IPR001977 Dephospho-CoA kinase;	PKS00969.1	PKS00969.1 Dephospho-CoA kinase CAB5 [Cercospora zeina]	100	273	0	0	1	273	274	84	356	356	1.36e-199	558	348901	KK344_g7411.t1	KK468_g4835.t1	KK511_g2111.t1	KK232_g10695.t1	KK758_g7601.t1	KS288_g10633.t1	KT520_g5680.t1	UF009_g1041.t1	UG032_g4366.t1	UK038_g6512.t1	UL101_g6823.t1	UM001_g3593.t1	UN092_g6113.t1	ZB007_g5702.t1	ZB009_g6831.t1	ZC124_g10537.t1	ZC074_g9611.t1	ZC097_g933.t1	ZE017_g7354.t1	ZN069_g7219.t1	ZN079_g10382.t1	ZC019_g3667.t1	ZC045_g431.t1	ZC092_g10493.t1
N0.HOG0000444	OG0000440	n0	Core	31	13	18	0		N/A (non-secreted)	IPR020003 ATPase, alpha/beta subunit, nucleotide-binding domain, active site;G3DSA:3.40.50.300 ;PTHR43607:SF1 ;IPR022878 V-type ATP synthase catalytic alpha chain;IPR024034 ATPase, F1/V1 complex, beta/alpha subunit, C-terminal;IPR000194 ATPase, F1/V1/A1 complex, alpha/beta subunit, nucleotide-binding domain;SSF47917 ;IPR027417 P-loop containing nucleoside triphosphate hydrolase;	PKS00970.1	PKS00970.1 V-type proton ATPase catalytic subunit A [Cercospora zeina]	100	272	0	0	1	272	273	527	798	798	8.57e-185	536	348901	KK344_g7412.t1	KK468_g4836.t1	KK511_g2110.t1	KK232_g10696.t1	KK758_g7600.t1	KS288_g10632.t1	KT520_g5679.t1	UF009_g1040.t1	UG032_g4367.t1	UK038_g6513.t1	UL101_g6822.t1	UM001_g3594.t1	UN092_g6114.t1	ZB007_g5701.t1	ZB009_g6832.t1	ZC124_g10538.t1	ZC074_g9610.t1	ZC097_g934.t1	ZE017_g7355.t1	ZN069_g7218.t1	ZN079_g10383.t1	ZC019_g3666.t1	ZC045_g430.t1	ZC092_g10492.t1
N0.HOG0000445	OG0000441	n0	Core	31	13	18	0		N/A (non-secreted)	G3DSA:3.40.50.300 ;IPR027417 P-loop containing nucleoside triphosphate hydrolase;IPR004100 ATPase, F1/V1/A1 complex, alpha/beta subunit, N-terminal domain;IPR022878 V-type ATP synthase catalytic alpha chain;IPR000194 ATPase, F1/V1/A1 complex, alpha/beta subunit, nucleotide-binding domain;IPR023366 ATP synthase subunit alpha, N-terminal domain-like superfamily;IPR036121 ATPase, F1/V1/A1 complex, a…	PKS00970.1	PKS00970.1 V-type proton ATPase catalytic subunit A [Cercospora zeina]	100	495	0	0	1	495	497	1	495	798	0	937	348901	KK344_g7413.t1	KK468_g4837.t1	KK511_g2109.t1	KK232_g10697.t1	KK758_g7599.t1	KS288_g10631.t1	KT520_g5678.t1	UF009_g1039.t1	UG032_g4368.t1	UK038_g6514.t1	UL101_g6821.t1	UM001_g3595.t1	UN092_g6115.t1	ZB007_g5700.t1	ZB009_g6833.t1	ZC124_g10539.t1	ZC074_g9609.t1	ZC097_g935.t1	ZE017_g7356.t1	ZN069_g7217.t1	ZN079_g10384.t1	ZC019_g3665.t1	ZC045_g429.t1	ZC092_g10491.t1
N0.HOG0000446	OG0000442	n0	Core	31	13	18	0		N/A (non-secreted)	IPR003130 Dynamin GTPase effector;IPR022812 Dynamin superfamily;IPR020850 GTPase effector domain;IPR030381 Dynamin-type guanine nucleotide-binding (G) domain;IPR000375 Dynamin central domain;IPR003130 Dynamin GTPase effector;IPR022812 Dynamin superfamily;IPR022812 Dynamin superfamily;IPR022812 Dynamin superfamily;IPR022812 Dynamin superfamily;IPR022812 Dynamin superfamily;IPR022812 Dynamin superf…	PKS00945.1	PKS00945.1 Vacuolar protein sorting-associated protein 1 [Cercospora zeina]	100	705	0	0	1	705	706	1	705	705	0	1337	348901	KK344_g7414.t1	KK468_g4838.t1	KK511_g2108.t1	KK232_g10698.t1	KK758_g7598.t1	KS288_g10630.t1	KT520_g5677.t1	UF009_g1038.t1	UG032_g4369.t1	UK038_g6515.t1	UL101_g6820.t1	UM001_g3596.t1	UN092_g6116.t1	ZB007_g5699.t1	ZB009_g6834.t1	ZC124_g10540.t1	ZC074_g9608.t1	ZC097_g936.t1	ZE017_g7357.t1	ZN069_g7216.t1	ZN079_g10385.t1	ZC019_g3664.t1	ZC045_g428.t1	ZC092_g10490.t1
N0.HOG0000447	OG0000443	n0	Core	31	13	18	0		N/A (non-secreted)	IPR010730 Heterokaryon incompatibility;PTHR10622 ;PTHR10622:SF10 ;	PKS00946.1	PKS00946.1 Vegetative incompatibility protein HET-E-1 [Cercospora zeina]	100	543	0	0	1	543	544	1	543	543	0	1098	348901	KK344_g7415.t1	KK468_g4839.t1	KK511_g2107.t1	KK232_g10699.t1	KK758_g7597.t1	KS288_g10629.t1	KT520_g5676.t1	UF009_g1037.t1	UG032_g4370.t1	UK038_g6516.t1	UL101_g6819.t1	UM001_g3597.t1	UN092_g6117.t1	ZB007_g5698.t1	ZB009_g6835.t1	ZC124_g10541.t1	ZC074_g9607.t1	ZC097_g937.t1	ZE017_g7358.t1	ZN069_g7215.t1	ZN079_g10386.t1	ZC019_g3663.t1	ZC045_g427.t1	ZC092_g10489.t1
N0.HOG0000448	OG0000444	n0	Core	31	13	18	4		'Non-effector'	PTHR31490:SF35 ;IPR031158 Glycosyl hydrolases family 10, active site;IPR001000 Glycoside hydrolase family 10 domain;PTHR31490 ;IPR001000 Glycoside hydrolase family 10 domain;IPR001000 Glycoside hydrolase family 10 domain;IPR017853 Glycoside hydrolase superfamily;IPR001000 Glycoside hydrolase family 10 domain;IPR001000 Glycoside hydrolase family 10 domain;IPR001000 Glycoside hydrolase family 10 do…	PKS00971.1	PKS00971.1 Endo-1,4-beta-xylanase 2 [Cercospora zeina]	99	391	4	0	1	391	392	1	391	391	1.7e-285	781	348901	KK344_g7416.t1	KK468_g4840.t1	KK511_g2106.t1	KK232_g10700.t1	KK758_g7596.t1	KS288_g10628.t1	KT520_g5675.t1	UF009_g1036.t1	UG032_g4371.t1	UK038_g6517.t1	UL101_g6818.t1	UM001_g3598.t1	UN092_g6118.t1	ZB007_g5697.t1	ZB009_g6836.t1	ZC124_g10542.t1	ZC074_g9606.t1	ZC097_g938.t1	ZE017_g7359.t1	ZN069_g7214.t1	ZN079_g10387.t1	ZC019_g3662.t1	ZC045_g426.t1	ZC092_g10488.t1
N0.HOG0000449	OG0000445	n0	Core	31	13	18	1		N/A (non-secreted)	PF02466 Tim17/Tim22/Tim23/Pmp24 family;PTHR14110:SF0 ;PTHR14110 ;	PKS00972.1	PKS00972.1 Mitochondrial import inner membrane translocase subunit TIM22 [Cercospora zeina]	99.5	187	1	0	1	187	188	1	187	187	7.28e-128	366	348901	KK344_g7417.t1	KK468_g4841.t1	KK511_g2105.t1	KK232_g10701.t1	KK758_g7595.t1	KS288_g10627.t1	KT520_g5674.t1	UF009_g1035.t1	UG032_g4372.t1	UK038_g6518.t1	UL101_g6817.t1	UM001_g3599.t1	UN092_g6119.t1	ZB007_g5696.t1	ZB009_g6837.t1	ZC124_g10543.t1	ZC074_g9605.t1	ZC097_g939.t1	ZE017_g7360.t1	ZN069_g7213.t1	ZN079_g10388.t1	ZC019_g3661.t1	ZC045_g425.t1	ZC092_g10487.t1
N0.HOG0000450	OG0000446	n0	Core	31	13	18	1		N/A (non-secreted)	Coil ;IPR025122 Domain of unknown function DUF4048;	PKS00973.1	PKS00973.1 hypothetical protein BST61_czeina21g001380 [Cercospora zeina]	99.8	543	1	0	1	543	544	1	543	543	0	1028	348901	KK344_g7418.t1	KK468_g4842.t1	KK511_g2104.t1	KK232_g10702.t1	KK758_g7594.t1	KS288_g10626.t1	KT520_g5673.t1	UF009_g1034.t1	UG032_g4373.t1	UK038_g6519.t1	UL101_g6816.t1	UM001_g3600.t1	UN092_g6120.t1	ZB007_g5695.t1	ZB009_g6838.t1	ZC124_g10544.t1	ZC074_g9604.t1	ZC097_g940.t1	ZE017_g7361.t1	ZN069_g7212.t1	ZN079_g10389.t1	ZC019_g3660.t1	ZC045_g424.t1	ZC092_g10486.t1
N0.HOG0000451	OG0000447	n0	Core	31	13	18	0		N/A (non-secreted)	PF00096 Zinc finger, C2H2 type;PF00096 Zinc finger, C2H2 type;IPR001138 Zn(2)-C6 fungal-type DNA-binding domain;IPR013087 Zinc finger C2H2-type;G3DSA:3.30.160.60 ;IPR001138 Zn(2)-C6 fungal-type DNA-binding domain;PTHR31986:SF11 ;IPR001138 Zn(2)-C6 fungal-type DNA-binding domain;IPR001138 Zn(2)-C6 fungal-type DNA-binding domain;IPR013087 Zinc finger C2H2-type;cd12148 fungal_TF_MHR;PTHR31986 ;IPR01…	PKS00947.1	PKS00947.1 Zinc finger protein [Cercospora zeina]	100	928	0	0	1	928	929	1	928	928	0	1779	348901	KK344_g7419.t1	KK468_g4843.t1	KK511_g2103.t1	KK232_g10703.t1	KK758_g7593.t1	KS288_g10625.t1	KT520_g5672.t1	UF009_g1033.t1	UG032_g4374.t1	UK038_g6520.t1	UL101_g6815.t1	UM001_g3601.t1	UN092_g6121.t1	ZB007_g5694.t1	ZB009_g6839.t1	ZC124_g10545.t1	ZC074_g9603.t1	ZC097_g941.t1	ZE017_g7362.t1	ZN069_g7211.t1	ZN079_g10390.t1	ZC019_g3659.t1	ZC045_g423.t1	ZC092_g10485.t1
N0.HOG0000452	OG0000448	n0	Core	31	13	18	1		N/A (non-secreted)	PTHR12956:SF29 ;TMhelix Region of a membrane-bound protein predicted to be embedded in the membrane.;PTHR12956 ;TMhelix Region of a membrane-bound protein predicted to be embedded in the membrane.;TMhelix Region of a membrane-bound protein predicted to be embedded in the membrane.;TMhelix Region of a membrane-bound protein predicted to be embedded in the membrane.;IPR008901 Ceramidase;TMhelix Reg…	PKS00974.1	PKS00974.1 Alkaline ceramidase 3 [Cercospora zeina]	99.7	295	1	0	1	295	315	1	295	297	4.65e-215	596	348901	KK344_g7420.t1	KK468_g4844.t1	KK511_g2102.t1	KK232_g10704.t1	KK758_g7592.t1	KS288_g10624.t1	KT520_g5671.t1	UF009_g1032.t1	UG032_g4375.t1	UK038_g6521.t1	UL101_g6814.t1	UM001_g3602.t1	UN092_g6122.t1	ZB007_g5693.t1	ZB009_g6840.t1	ZC124_g10546.t1	ZC074_g9602.t1	ZC097_g942.t1	ZE017_g7363.t1	ZN069_g7210.t1	ZN079_g10391.t1	ZC019_g3658.t1	ZC045_g422.t1	ZC092_g10484.t1
N0.HOG0000453	OG0000449	n0	Core	31	13	18	2		N/A (non-secreted)	IPR014001 Helicase superfamily 1/2, ATP-binding domain;IPR014001 Helicase superfamily 1/2, ATP-binding domain;IPR001650 Helicase, C-terminal;G3DSA:3.40.50.300 ;IPR027417 P-loop containing nucleoside triphosphate hydrolase;PTHR24031:SF356 ;IPR001650 Helicase, C-terminal;PTHR24031 ;IPR001650 Helicase, C-terminal;G3DSA:3.40.50.300 ;IPR014014 RNA helicase, DEAD-box type, Q motif;IPR001650 Helicase, C…	PKS00948.1	PKS00948.1 ATP-dependent RNA helicase MSS116, mitochondrial [Cercospora zeina]	100	506	0	0	1	506	557	1	506	556	0	1008	348901	KK344_g7421.t1	KK468_g4845.t1	KK511_g2101.t1	KK232_g10705.t1	KK758_g7591.t1	KS288_g10623.t1	KT520_g5670.t1	UF009_g1031.t1	UG032_g4376.t1	UK038_g6522.t1	UL101_g6813.t1	UM001_g3603.t1	UN092_g6123.t1	ZB007_g5692.t1	ZB009_g6841.t1	ZC124_g10547.t1	ZC074_g9601.t1	ZC097_g943.t1	ZE017_g7364.t1	ZN069_g7209.t1	ZN079_g10392.t1	ZC019_g3657.t1	ZC045_g421.t1	ZC092_g10483.t1
N0.HOG0000454	OG0000450	n0	Core	31	13	18	1		N/A (non-secreted)	PTHR24089:SF656 ;IPR023395 Mitochondrial carrier domain superfamily;IPR023395 Mitochondrial carrier domain superfamily;IPR023395 Mitochondrial carrier domain superfamily;IPR023395 Mitochondrial carrier domain superfamily;PTHR24089 ;	PKS00975.1	PKS00975.1 hypothetical protein BST61_czeina21g001400 [Cercospora zeina]	100	499	0	0	1	499	500	1	499	499	0	949	348901	KK344_g7422.t1	KK468_g4846.t1	KK511_g2100.t1	KK232_g10706.t1	KK758_g7590.t1	KS288_g10622.t1	KT520_g5669.t1	UF009_g1030.t1	UG032_g4377.t1	UK038_g6523.t1	UL101_g6812.t1	UM001_g3604.t1	UN092_g6124.t1	ZB007_g5691.t1	ZB009_g6842.t1	ZC124_g10548.t1	ZC074_g9600.t1	ZC097_g944.t1	ZE017_g7365.t1	ZN069_g7208.t1	ZN079_g10393.t1	ZC019_g3656.t1	ZC045_g420.t1	ZC092_g10482.t1
N0.HOG0000455	OG0000451	n0	Core	31	13	18	1		N/A (non-secreted)	IPR000897 Signal recognition particle, SRP54 subunit, GTPase domain;IPR004125 Signal recognition particle, SRP54 subunit, M-domain;G3DSA:3.40.50.300 ;IPR022941 Signal recognition particle, SRP54 subunit;IPR022941 Signal recognition particle, SRP54 subunit;IPR036891 Signal recognition particle, SRP54 subunit, M-domain superfamily;PTHR11564:SF5 ;IPR003593 AAA+ ATPase domain;IPR027417 P-loop contain…	PKS00949.1	PKS00949.1 Signal recognition particle 54 kDa protein-like protein [Cercospora zeina]	100	518	0	0	1	518	519	1	518	518	0	947	348901	KK344_g7423.t1	KK468_g4847.t1	KK511_g2099.t1	KK232_g10707.t1	KK758_g7589.t1	KS288_g10621.t1	KT520_g5668.t1	UF009_g1029.t1	UG032_g4378.t1	UK038_g6524.t1	UL101_g6811.t1	UM001_g3605.t1	UN092_g6125.t1	ZB007_g5690.t1	ZB009_g6843.t1	ZC124_g10549.t1	ZC074_g9599.t1	ZC097_g945.t1	ZE017_g7366.t1	ZN069_g7207.t1	ZN079_g10394.t1	ZC019_g3655.t1	ZC045_g419.t1	ZC092_g10481.t1
N0.HOG0000456	OG0000452	n0	Core	31	13	18	2		N/A (non-secreted)	PTHR23500:SF116 ;TMhelix Region of a membrane-bound protein predicted to be embedded in the membrane.;G3DSA:1.20.1250.20 ;TMhelix Region of a membrane-bound protein predicted to be embedded in the membrane.;IPR003663 Sugar/inositol transporter;TMhelix Region of a membrane-bound protein predicted to be embedded in the membrane.;TMhelix Region of a membrane-bound protein predicted to be embedded in…	PKS01001.1	PKS01001.1 Quinate permease [Cercospora zeina]	96	545	4	2	1	527	528	315	859	859	0	1032	348901	KK344_g7424.t1	KK468_g4848.t1	KK511_g2098.t1	KK232_g10708.t1	KK758_g7588.t1	KS288_g10620.t1	KT520_g5667.t1	UF009_g1028.t1	UG032_g4379.t1	UK038_g6525.t1	UL101_g6810.t1	UM001_g3606.t1	UN092_g6126.t1	ZB007_g5689.t1	ZB009_g6844.t1	ZC124_g10550.t1	ZC074_g9598.t1	ZC097_g946.t1	ZE017_g7367.t1	ZN069_g7206.t1	ZN079_g10395.t1	ZC019_g3654.t1	ZC045_g418.t1	ZC092_g10480.t1
N0.HOG0000457	OG0000453	n0	Core	31	13	18	0		N/A (non-secreted)	-	PKS00976.1	PKS00976.1 hypothetical protein BST61_czeina21g001410 [Cercospora zeina]	100	409	0	0	1	409	410	22	430	430	6.04e-307	838	348901	KK344_g7425.t1	KK468_g4849.t1	KK511_g2097.t1	KK232_g10709.t1	KK758_g7587.t1	KS288_g10619.t1	KT520_g5666.t1	UF009_g1027.t1	UG032_g4380.t1	UK038_g6526.t1	UL101_g6809.t1	UM001_g3607.t1	UN092_g6127.t1	ZB007_g5688.t1	ZB009_g6845.t1	ZC124_g10551.t1	ZC074_g9597.t1	ZC097_g947.t1	ZE017_g7368.t1	ZN069_g7205.t1	ZN079_g10396.t1	ZC019_g3653.t1	ZC045_g417.t1	ZC092_g10479.t1
N0.HOG0000458	OG0000454	n0	Core	31	13	18	1		N/A (non-secreted)	PTHR23248:SF9 ;IPR005552 Scramblase;IPR005552 Scramblase;IPR005552 Scramblase;	PKS00950.1	PKS00950.1 Phospholipid scramblase family protein [Cercospora zeina]	100	607	0	0	1	607	608	1	607	607	0	1073	348901	KK344_g7426.t1	KK468_g4850.t1	KK511_g2096.t1	KK232_g10710.t1	KK758_g7586.t1	KS288_g10618.t1	KT520_g5665.t1	UF009_g1026.t1	UG032_g4381.t1	UK038_g6527.t1	UL101_g6808.t1	UM001_g3608.t1	UN092_g6128.t1	ZB007_g5687.t1	ZB009_g6846.t1	ZC124_g10552.t1	ZC074_g9596.t1	ZC097_g948.t1	ZE017_g7369.t1	ZN069_g7204.t1	ZN079_g10397.t1	ZC019_g3652.t1	ZC045_g416.t1	ZC092_g10478.t1
N0.HOG0000459	OG0000455	n0	Core	31	13	18	0		N/A (non-secreted)	PTHR21659:SF22 ;TMhelix Region of a membrane-bound protein predicted to be embedded in the membrane.;IPR000612 Proteolipid membrane potential modulator;TMhelix Region of a membrane-bound protein predicted to be embedded in the membrane.;IPR000612 Proteolipid membrane potential modulator;IPR000612 Proteolipid membrane potential modulator;	PKS00977.1	PKS00977.1 Plasma membrane proteolipid 3 [Cercospora zeina]	100	97	0	0	1	97	98	1	97	97	3.74e-62	192	348901	KK344_g7427.t1	KK468_g4851.t1	KK511_g2095.t1	KK232_g10711.t1	KK758_g7585.t1	KS288_g10617.t1	KT520_g5664.t1	UF009_g1025.t1	UG032_g4382.t1	UK038_g6528.t1	UL101_g6807.t1	UM001_g3609.t1	UN092_g6129.t1	ZB007_g5686.t1	ZB009_g6847.t1	ZC124_g10553.t1	ZC074_g9595.t1	ZC097_g949.t1	ZE017_g7370.t1	ZN069_g7203.t1	ZN079_g10398.t1	ZC019_g3651.t1	ZC045_g415.t1	ZC092_g10477.t1
N0.HOG0000460	OG0000456	n0	Core	31	13	18	0		N/A (non-secreted)	IPR006598 Lipopolysaccharide-modifying protein;PTHR12203:SF35 ;PTHR12203 ;IPR006598 Lipopolysaccharide-modifying protein;TMhelix Region of a membrane-bound protein predicted to be embedded in the membrane.;	PKS00951.1	PKS00951.1 hypothetical protein BST61_czeina21g001160 [Cercospora zeina]	100	469	0	0	1	469	470	1	469	469	0	949	348901	KK344_g7428.t1	KK468_g4852.t1	KK511_g2094.t1	KK232_g10712.t1	KK758_g7584.t1	KS288_g10616.t1	KT520_g5663.t1	UF009_g1024.t1	UG032_g4383.t1	UK038_g6529.t1	UL101_g6806.t1	UM001_g3610.t1	UN092_g6130.t1	ZB007_g5685.t1	ZB009_g6848.t1	ZC124_g10554.t1	ZC074_g9594.t1	ZC097_g950.t1	ZE017_g7371.t1	ZN069_g7202.t1	ZN079_g10399.t1	ZC019_g3650.t1	ZC045_g414.t1	ZC092_g10476.t1
N0.HOG0000461	OG0000457	n0	Core	31	13	18	0		N/A (non-secreted)	IPR002083 MATH/TRAF domain;G3DSA:3.10.20.90 ;IPR008974 TRAF-like;IPR018200 Ubiquitin specific protease, conserved site;IPR024729 Ubiquitin carboxyl-terminal hydrolase 7, ICP0-binding domain;IPR002083 MATH/TRAF domain;IPR008974 TRAF-like;G3DSA:3.10.20.90 ;IPR028889 Ubiquitin specific protease domain;cd02659 peptidase_C19C;IPR018200 Ubiquitin specific protease, conserved site;G3DSA:3.90.70.10 ;IPR0…	PKS00978.1	PKS00978.1 putative ubiquitin carboxyl-terminal hydrolase 5 [Cercospora zeina]	100	1178	0	0	1	1178	1179	1	1178	1178	0	2393	348901	KK344_g7429.t1	KK468_g4853.t1	KK511_g2093.t1	KK232_g10713.t1	KK758_g7583.t1	KS288_g10615.t1	KT520_g5662.t1	UF009_g1023.t1	UG032_g4384.t1	UK038_g6530.t1	UL101_g6805.t1	UM001_g3611.t1	UN092_g6131.t1	ZB007_g5684.t1	ZB009_g6849.t1	ZC124_g10555.t1	ZC074_g9593.t1	ZC097_g951.t1	ZE017_g7372.t1	ZN069_g7201.t1	ZN079_g10400.t1	ZC019_g3649.t1	ZC045_g413.t1	ZC092_g10475.t1
N0.HOG0000462	OG0000458	n0	Core	31	13	18	0		N/A (non-secreted)	PTHR11947:SF25 ;IPR036890 Histidine kinase/HSP90-like ATPase superfamily;IPR036890 Histidine kinase/HSP90-like ATPase superfamily;IPR036890 Histidine kinase/HSP90-like ATPase superfamily;IPR018955 Branched-chain alpha-ketoacid dehydrogenase kinase/Pyruvate dehydrogenase kinase, N-terminal;IPR003594 Histidine kinase/HSP90-like ATPase;PTHR11947 ;IPR036784 Alpha-ketoacid/pyruvate dehydrogenase kinas…	PKS00952.1	PKS00952.1 [Pyruvate dehydrogenase (acetyl-transferring)] kinase 2, mitochondrial [Cercospora zeina]	100	447	0	0	1	447	448	1	447	766	0	889	348901	KK344_g7430.t1	KK468_g4854.t1	KK511_g2092.t1	KK232_g10714.t1	KK758_g7582.t1	KS288_g10614.t1	KT520_g5661.t1	UF009_g1022.t1	UG032_g4385.t1	UK038_g6531.t1	UL101_g6804.t1	UM001_g3612.t1	UN092_g6132.t1	ZB007_g5683.t1	ZB009_g6850.t1	ZC124_g10556.t1	ZC074_g9592.t1	ZC097_g952.t1	ZE017_g7373.t1	ZN069_g7200.t1	ZN079_g10401.t1	ZC019_g3648.t1	ZC045_g412.t1	ZC092_g10474.t1
N0.HOG0000463	OG0000459	n0	Core	31	13	18	0		N/A (non-secreted)	-	PKS00952.1	PKS00952.1 [Pyruvate dehydrogenase (acetyl-transferring)] kinase 2, mitochondrial [Cercospora zeina]	99.4	181	1	0	2	182	183	586	766	766	2.78e-120	366	348901	KK344_g7431.t1	KK468_g4855.t1	KK511_g2091.t1	KK232_g10715.t1	KK758_g7581.t1	KS288_g10613.t1	KT520_g5660.t1	UF009_g1021.t1	UG032_g4386.t1	UK038_g6532.t1	UL101_g6803.t1	UM001_g3613.t1	UN092_g6133.t1	ZB007_g5682.t1	ZB009_g6851.t1	ZC124_g10557.t1	ZC074_g9591.t1	ZC097_g953.t1	ZE017_g7374.t1	ZN069_g7199.t1	ZN079_g10402.t1	ZC019_g3647.t1	ZC045_g411.t1	ZC092_g10473.t1
N0.HOG0000464	OG0000460	n0	Core	31	13	18	0		N/A (non-secreted)	PTHR35042 ;IPR011008 Dimeric alpha-beta barrel;G3DSA:3.30.70.100 ;PTHR35042:SF2 ;IPR009799 EthD domain;	PKS00953.1	PKS00953.1 hypothetical protein BST61_czeina21g001180 [Cercospora zeina]	100	143	0	0	1	143	144	1	143	143	2.46e-100	293	348901	KK344_g7432.t1	KK468_g4856.t1	KK511_g2090.t1	KK232_g10716.t1	KK758_g7580.t1	KS288_g10612.t1	KT520_g5659.t1	UF009_g1020.t1	UG032_g4387.t1	UK038_g6533.t1	UL101_g6802.t1	UM001_g3614.t1	UN092_g6134.t1	ZB007_g5681.t1	ZB009_g6852.t1	ZC124_g10558.t1	ZC074_g9590.t1	ZC097_g954.t1	ZE017_g7375.t1	ZN069_g7198.t1	ZN079_g10403.t1	ZC019_g3646.t1	ZC045_g410.t1	ZC092_g10472.t1
N0.HOG0000465	OG0000461	n0	Core	31	13	18	0		'Cytoplasmic effector'	IPR009038 GOLD domain;IPR009038 GOLD domain;TMhelix Region of a membrane-bound protein predicted to be embedded in the membrane.;IPR015720 TMP21-related;IPR009038 GOLD domain;IPR036598 GOLD domain superfamily;PTHR22811:SF46 ;	PKS00979.1	PKS00979.1 putative membrane protein C17A5.08 [Cercospora zeina]	100	213	0	0	1	213	214	1	213	213	6.57e-146	414	348901	KK344_g7433.t1	KK468_g4857.t1	KK511_g2089.t1	KK232_g10717.t1	KK758_g7579.t1	KS288_g10611.t1	KT520_g5658.t1	UF009_g1019.t1	UG032_g4388.t1	UK038_g6534.t1	UL101_g6801.t1	UM001_g3615.t1	UN092_g6135.t1	ZB007_g5680.t1	ZB009_g6853.t1	ZC124_g10559.t1	ZC074_g9589.t1	ZC097_g955.t1	ZE017_g7376.t1	ZN069_g7197.t1	ZN079_g10404.t1	ZC019_g3645.t1	ZC045_g409.t1	ZC092_g10471.t1
N0.HOG0000466	OG0000462	n0	Core	31	13	18	0		N/A (non-secreted)	IPR012576 NADH dehydrogenase [ubiquinone] 1 beta subcomplex subunit 3;IPR012576 NADH dehydrogenase [ubiquinone] 1 beta subcomplex subunit 3;TMhelix Region of a membrane-bound protein predicted to be embedded in the membrane.;	PKS00980.1	PKS00980.1 hypothetical protein BST61_czeina21g001450 [Cercospora zeina]	98.8	85	1	0	1	85	86	1	85	85	2.83e-56	177	348901	KK344_g7434.t1	KK468_g4858.t1	KK511_g2088.t1	KK232_g10718.t1	KK758_g7578.t1	KS288_g10610.t1	KT520_g5657.t1	UF009_g1018.t1	UG032_g4389.t1	UK038_g6535.t1	UL101_g6800.t1	UM001_g3616.t1	UN092_g6136.t1	ZB007_g5679.t1	ZB009_g6854.t1	ZC124_g10560.t1	ZC074_g9588.t1	ZC097_g956.t1	ZE017_g7377.t1	ZN069_g7196.t1	ZN079_g10405.t1	ZC019_g3644.t1	ZC045_g408.t1	ZC092_g10470.t1
N0.HOG0000467	OG0000463	n0	Core	31	13	18	0		N/A (non-secreted)	IPR006941 Ribonuclease CAF1;IPR006941 Ribonuclease CAF1;PTHR10797 ;PTHR10797:SF0 ;IPR012337 Ribonuclease H-like superfamily;IPR036397 Ribonuclease H superfamily;	*	XP_023451233.1 CCR4-NOT transcription complex subunit 7 [Cercospora beticola]<>PIA92029.1 CCR4-NOT transcription complex subunit 7 [Cercospora beticola]<>PPJ54701.1 hypothetical protein CBER1_05994 [Cercospora berteroae]	95	498	22	1	1	498	499	1	495	495	0	949	122368;357750	KK344_g7435.t1	KK468_g4859.t1	KK511_g2087.t2	KK232_g10719.t1	KK758_g7577.t2	KS288_g10609.t2	KT520_g5656.t1	UF009_g1017.t2	UG032_g4390.t1	UK038_g6536.t1	UL101_g6799.t2	UM001_g3617.t1	UN092_g6137.t1	ZB007_g5678.t2	ZB009_g6855.t1	ZC124_g10561.t1	ZC074_g9587.t2	ZC097_g957.t1	ZE017_g7378.t1	ZN069_g7195.t2	ZN079_g10406.t1	ZC019_g3643.t2	ZC045_g407.t2	ZC092_g10469.t2
N0.HOG0000468	OG0000464	n0	Core	31	13	18	0		N/A (non-secreted)	TMhelix Region of a membrane-bound protein predicted to be embedded in the membrane.;TMhelix Region of a membrane-bound protein predicted to be embedded in the membrane.;TMhelix Region of a membrane-bound protein predicted to be embedded in the membrane.;TMhelix Region of a membrane-bound protein predicted to be embedded in the membrane.;TMhelix Region of a membrane-bound protein predicted to be …	PKS00981.1	PKS00981.1 putative urea active transporter 1 [Cercospora zeina]	100	534	0	0	1	534	535	1	534	534	0	1021	348901	KK344_g7436.t1	KK468_g4860.t1	KK511_g2086.t1	KK232_g10720.t1	KK758_g7576.t1	KS288_g10608.t1	KT520_g5655.t1	UF009_g1016.t1	UG032_g4391.t1	UK038_g6537.t1	UL101_g6798.t1	UM001_g3618.t1	UN092_g6138.t1	ZB007_g5677.t1	ZB009_g6856.t1	ZC124_g10562.t1	ZC074_g9586.t1	ZC097_g958.t1	ZE017_g7379.t1	ZN069_g7194.t1	ZN079_g10407.t1	ZC019_g3642.t1	ZC045_g406.t1	ZC092_g10468.t1
N0.HOG0000469	OG0000465	n0	Core	31	13	18	3		N/A (non-secreted)	Coil ;PTHR11875:SF49 ;IPR037231 NAP-like superfamily;IPR037231 NAP-like superfamily;IPR037231 NAP-like superfamily;G3DSA:3.30.1120.90 ;IPR002164 Nucleosome assembly protein (NAP);IPR002164 Nucleosome assembly protein (NAP);	PKS00954.1	PKS00954.1 Protein SET [Cercospora zeina]	86.1	396	0	1	1	341	342	1	396	396	2.61e-220	615	348901	KK344_g7437.t1	KK468_g4861.t1	KK511_g2085.t1	KK232_g10721.t1	KK758_g7575.t1	KS288_g10607.t1	KT520_g5654.t1	UF009_g1015.t1	UG032_g4392.t1	UK038_g6538.t1	UL101_g6797.t1	UM001_g3619.t1	UN092_g6139.t1	ZB007_g5676.t1	ZB009_g6857.t1	ZC124_g10563.t1	ZC074_g9585.t1	ZC097_g959.t1	ZE017_g7380.t1	ZN069_g7193.t1	ZN079_g10408.t1	ZC019_g3641.t1	ZC045_g405.t1	ZC092_g10467.t1
N0.HOG0000470	OG0000466	n0	Core	31	13	18	0		N/A (non-secreted)	TMhelix Region of a membrane-bound protein predicted to be embedded in the membrane.;TMhelix Region of a membrane-bound protein predicted to be embedded in the membrane.;IPR002293 Amino acid/polyamine transporter I;TMhelix Region of a membrane-bound protein predicted to be embedded in the membrane.;TMhelix Region of a membrane-bound protein predicted to be embedded in the membrane.;TMhelix Region…	PKR96334.1	PKR96334.1 putative amino-acid permease C11D3.08c [Cercospora zeina]	100	533	0	0	1	533	534	162	694	694	0	1033	348901	KK344_g7438.t1	KK468_g11101.t1	KK511_g1941.t1	KK232_g5875.t1	KK758_g256.t1	KS288_g5013.t1	KT520_g2536.t1	UF009_g3923.t1	UG032_g4474.t1	UK038_g2592.t1	UL101_g999.t1	UM001_g6897.t1	UN092_g6210.t1	ZB007_g6817.t1	ZB009_g9485.t1	ZC124_g7748.t1	ZC074_g1374.t1	ZC097_g1599.t1	ZE017_g3061.t1	ZN069_g1242.t1	ZN079_g933.t1	ZC019_g2342.t1	ZC045_g1185.t1	ZC092_g6957.t1
N0.HOG0000471	OG0000467	n0	Core	31	13	18	0		N/A (non-secreted)	TMhelix Region of a membrane-bound protein predicted to be embedded in the membrane.;TMhelix Region of a membrane-bound protein predicted to be embedded in the membrane.;TMhelix Region of a membrane-bound protein predicted to be embedded in the membrane.;PTHR39614 ;TMhelix Region of a membrane-bound protein predicted to be embedded in the membrane.;TMhelix Region of a membrane-bound protein predi…	PKR96322.1	PKR96322.1 hypothetical protein BST61_czeina96g000030 [Cercospora zeina]	100	390	0	0	1	390	391	1	390	390	6.9e-264	727	348901	KK344_g7439.t1	KK468_g11102.t1	KK511_g1940.t1	KK232_g5876.t1	KK758_g257.t1	KS288_g5014.t1	KT520_g2537.t1	UF009_g3924.t1	UG032_g4475.t1	UK038_g2593.t1	UL101_g1000.t1	UM001_g6896.t1	UN092_g6211.t1	ZB007_g6816.t1	ZB009_g9486.t1	ZC124_g7749.t1	ZC074_g1373.t1	ZC097_g1600.t1	ZE017_g3062.t1	ZN069_g1243.t1	ZN079_g934.t1	ZC019_g2343.t1	ZC045_g1186.t1	ZC092_g6958.t1
N0.HOG0000472	OG0000468	n0	Core	31	13	18	0		N/A (non-secreted)	TMhelix Region of a membrane-bound protein predicted to be embedded in the membrane.;TMhelix Region of a membrane-bound protein predicted to be embedded in the membrane.;PTHR37919:SF2 ;PTHR37919:SF2 ;TMhelix Region of a membrane-bound protein predicted to be embedded in the membrane.;PTHR37919 ;PTHR37919 ;	PKR96335.1	PKR96335.1 hypothetical protein BST61_czeina96g000160 [Cercospora zeina]	100	185	0	0	1	185	186	109	293	293	2.78e-133	384	348901	KK344_g7440.t1	KK468_g11103.t1	KK511_g1939.t1	KK232_g5877.t1	KK758_g258.t1	KS288_g5015.t1	KT520_g2538.t1	UF009_g3925.t1	UG032_g4476.t1	UK038_g2594.t1	UL101_g1001.t1	UM001_g6895.t1	UN092_g6212.t1	ZB007_g6815.t1	ZB009_g9487.t1	ZC124_g7750.t1	ZC074_g1372.t1	ZC097_g1601.t1	ZE017_g3063.t1	ZN069_g1244.t1	ZN079_g935.t1	ZC019_g2344.t1	ZC045_g1187.t1	ZC092_g6959.t1
N0.HOG0000473	OG0000469	n0	Core	31	13	18	0		N/A (non-secreted)	Coil ;cd00009 AAA;IPR003593 AAA+ ATPase domain;G3DSA:3.40.50.300 ;IPR027417 P-loop containing nucleoside triphosphate hydrolase;IPR027417 P-loop containing nucleoside triphosphate hydrolase;G3DSA:1.10.8.60 ;IPR003960 ATPase, AAA-type, conserved site;PTHR23069 ;PTHR23069 ;G3DSA:3.40.50.300 ;G3DSA:3.40.50.300 ;cd05491 Bromo_TBP7_like;PTHR23069:SF0 ;PTHR23069:SF0 ;IPR003959 ATPase, AAA-type, core;IP…	PKR96336.1	PKR96336.1 putative AAA domain-containing protein C31G5.19 [Cercospora zeina]	100	1728	0	0	1	1728	1729	1	1728	1728	0	3175	348901	KK344_g7441.t1	KK468_g11104.t1	KK511_g1938.t1	KK232_g5878.t1	KK758_g259.t1	KS288_g5016.t1	KT520_g2539.t1	UF009_g3926.t1	UG032_g4477.t1	UK038_g2595.t1	UL101_g1002.t1	UM001_g6894.t1	UN092_g6213.t1	ZB007_g6814.t1	ZB009_g9488.t1	ZC124_g7751.t1	ZC074_g1371.t1	ZC097_g1602.t1	ZE017_g3064.t1	ZN069_g1245.t1	ZN079_g936.t1	ZC019_g2345.t1	ZC045_g1188.t1	ZC092_g6960.t1
N0.HOG0000474	OG0000470	n0	Core	31	13	18	0		N/A (non-secreted)	G3DSA:1.10.238.10 ;Coil ;IPR011992 EF-hand domain pair;IPR002048 EF-hand domain;IPR002067 Mitochondrial carrier protein;IPR002067 Mitochondrial carrier protein;IPR002067 Mitochondrial carrier protein;IPR002067 Mitochondrial carrier protein;IPR002067 Mitochondrial carrier protein;IPR018108 Mitochondrial substrate/solute carrier;IPR018108 Mitochondrial substrate/solute carrier;IPR018108 Mitochondri…	PKR96323.1	PKR96323.1 Mitochondrial aspartate-glutamate transporter AGC1 [Cercospora zeina]	100	707	0	0	1	707	708	138	844	844	0	1405	348901	KK344_g7442.t1	KK468_g11105.t1	KK511_g1937.t1	KK232_g5879.t1	KK758_g260.t1	KS288_g5017.t1	KT520_g2540.t1	UF009_g3927.t1	UG032_g4478.t1	UK038_g2596.t1	UL101_g1003.t1	UM001_g6893.t1	UN092_g6214.t1	ZB007_g6813.t1	ZB009_g9489.t1	ZC124_g7752.t1	ZC074_g1370.t1	ZC097_g1603.t1	ZE017_g3065.t1	ZN069_g1246.t1	ZN079_g937.t1	ZC019_g2346.t1	ZC045_g1189.t1	ZC092_g6961.t1
N0.HOG0000475	OG0000471	n0	Core	31	13	18	0		N/A (non-secreted)	PTHR23500 ;TMhelix Region of a membrane-bound protein predicted to be embedded in the membrane.;TMhelix Region of a membrane-bound protein predicted to be embedded in the membrane.;IPR036259 MFS transporter superfamily;IPR020846 Major facilitator superfamily domain;TMhelix Region of a membrane-bound protein predicted to be embedded in the membrane.;IPR003663 Sugar/inositol transporter;IPR003663 S…	PKR96337.1	PKR96337.1 putative metabolite transport protein YncC [Cercospora zeina]	100	525	0	0	1	525	526	1	525	525	0	1042	348901	KK344_g7443.t1	KK468_g11106.t1	KK511_g1936.t1	KK232_g5880.t1	KK758_g261.t1	KS288_g5018.t1	KT520_g2541.t1	UF009_g3928.t1	UG032_g4479.t1	UK038_g2597.t1	UL101_g1004.t1	UM001_g6892.t1	UN092_g6215.t1	ZB007_g6812.t1	ZB009_g9490.t1	ZC124_g7753.t1	ZC074_g1369.t1	ZC097_g1604.t1	ZE017_g3066.t1	ZN069_g1247.t1	ZN079_g938.t1	ZC019_g2347.t1	ZC045_g1190.t1	ZC092_g6962.t1
N0.HOG0000476	OG0000472	n0	Core	31	13	18	0		N/A (non-secreted)	Coil ;IPR036546 Mediator complex subunit 15, KIX domain;Coil ;G3DSA:1.10.246.20 ;	PKR96338.1	PKR96338.1 hypothetical protein BST61_czeina96g000190 [Cercospora zeina]	100	1573	0	0	1	1573	1574	6	1578	1578	0	2652	348901	KK344_g7444.t1	KK468_g11107.t1	KK511_g1935.t1	KK232_g5881.t1	KK758_g262.t1	KS288_g5019.t1	KT520_g2542.t1	UF009_g3929.t1	UG032_g4480.t1	UK038_g2598.t1	UL101_g1005.t1	UM001_g6891.t1	UN092_g6216.t1	ZB007_g6811.t1	ZB009_g9491.t1	ZC124_g7754.t1	ZC074_g1368.t1	ZC097_g1605.t1	ZE017_g3067.t1	ZN069_g1248.t1	ZN079_g939.t1	ZC019_g2348.t1	ZC045_g1191.t1	ZC092_g6963.t1
N0.HOG0000477	OG0000473	n0	Core	31	13	18	0		N/A (non-secreted)	IPR009215 TIM-barrel domain, IGPS-like;IPR015813 Pyruvate/Phosphoenolpyruvate kinase-like domain superfamily;IPR009215 TIM-barrel domain, IGPS-like;IPR013785 Aldolase-type TIM barrel;PTHR45568 ;PTHR45568:SF2 ;	PKR96339.1	PKR96339.1 Uncharacterized protein BST61_czeina96g000200 [Cercospora zeina]	93.6	296	1	1	1	278	279	1	296	296	6.29e-192	536	348901	KK344_g7445.t1	KK468_g11108.t1	KK511_g1934.t1	KK232_g5882.t1	KK758_g263.t1	KS288_g5020.t1	KT520_g2543.t1	UF009_g3930.t1	UG032_g4481.t1	UK038_g2599.t1	UL101_g1006.t1	UM001_g6890.t1	UN092_g6217.t1	ZB007_g6810.t1	ZB009_g9492.t1	ZC124_g7755.t1	ZC074_g1367.t1	ZC097_g1606.t1	ZE017_g3068.t1	ZN069_g1249.t1	ZN079_g940.t1	ZC019_g2349.t1	ZC045_g1192.t1	ZC092_g6964.t1
N0.HOG0000478	OG0000474	n0	Core	31	13	18	3		N/A (non-secreted)	IPR008322 Uncharacterised protein family UPF0261;G3DSA:3.40.50.12030 ;IPR008322 Uncharacterised protein family UPF0261;PTHR31862:SF1 ;G3DSA:3.40.50.12020 ;	PKR96324.1	PKR96324.1 UPF0261 protein [Cercospora zeina]	100	482	0	0	1	482	483	1	482	482	0	917	348901	KK344_g7446.t1	KK468_g11109.t1	KK511_g1933.t1	KK232_g5883.t1	KK758_g264.t1	KS288_g5021.t1	KT520_g2544.t1	UF009_g3931.t1	UG032_g4482.t1	UK038_g2600.t1	UL101_g1007.t1	UM001_g6889.t1	UN092_g6218.t1	ZB007_g6809.t1	ZB009_g9493.t1	ZC124_g7756.t1	ZC074_g1366.t1	ZC097_g1607.t1	ZE017_g3069.t1	ZN069_g1250.t1	ZN079_g941.t1	ZC019_g2350.t1	ZC045_g1193.t1	ZC092_g6965.t1
N0.HOG0000479	OG0000475	n0	Core	31	13	18	2		N/A (non-secreted)	cd05251 NmrA_like_SDR_a;PTHR42748:SF7 ;IPR036291 NAD(P)-binding domain superfamily;PTHR42748 ;G3DSA:3.40.50.720 ;G3DSA:3.40.50.720 ;G3DSA:3.90.25.10 ;G3DSA:3.90.25.10 ;IPR008030 NmrA-like domain;	PKR96325.1	PKR96325.1 NmrA-like family domain-containing protein 1 [Cercospora zeina]	100	332	0	0	1	332	333	1	332	332	1.49e-231	640	348901	KK344_g7447.t1	KK468_g11110.t1	KK511_g1932.t1	KK232_g5884.t1	KK758_g265.t1	KS288_g5022.t1	KT520_g2545.t1	UF009_g3932.t1	UG032_g4483.t1	UK038_g2601.t1	UL101_g1008.t1	UM001_g6888.t1	UN092_g6219.t1	ZB007_g6808.t1	ZB009_g9494.t1	ZC124_g7757.t1	ZC074_g1365.t1	ZC097_g1608.t1	ZE017_g3070.t1	ZN069_g1251.t1	ZN079_g942.t1	ZC019_g2351.t1	ZC045_g1194.t1	ZC092_g6966.t1
N0.HOG0000480	OG0000476	n0	Core	31	13	18	2		N/A (non-secreted)	PTHR11614:SF87 ;IPR029058 Alpha/Beta hydrolase fold;PTHR11614 ;IPR029058 Alpha/Beta hydrolase fold;IPR022742 Serine aminopeptidase, S33;	PKR96340.1	PKR96340.1 putative monoglyceride lipase [Cercospora zeina]	100	326	0	0	1	326	327	1	326	326	7.23e-245	673	348901	KK344_g7448.t1	KK468_g11111.t1	KK511_g1931.t1	KK232_g5885.t1	KK758_g266.t1	KS288_g5023.t1	KT520_g2546.t1	UF009_g3933.t1	UG032_g4484.t1	UK038_g2602.t1	UL101_g1009.t1	UM001_g6887.t1	UN092_g6220.t1	ZB007_g6807.t1	ZB009_g9495.t1	ZC124_g7758.t1	ZC074_g1364.t1	ZC097_g1609.t1	ZE017_g3071.t1	ZN069_g1252.t1	ZN079_g943.t1	ZC019_g2352.t1	ZC045_g1195.t1	ZC092_g6967.t1
N0.HOG0000481	OG0000477	n0	Core	31	13	18	5		N/A (non-secreted)	-	PKR96341.1	PKR96341.1 hypothetical protein BST61_czeina96g000220 [Cercospora zeina]	90.7	407	1	1	48	454	455	1	370	370	5.61e-210	592	348901	KK344_g7449.t1	KK468_g11112.t1	KK511_g1930.t1	KK232_g5886.t1	KK758_g267.t1	KS288_g5024.t1	KT520_g2547.t1	UF009_g3934.t1	UG032_g4485.t1	UK038_g2603.t1	UL101_g1010.t1	UM001_g6886.t1	UN092_g6221.t1	ZB007_g6806.t1	ZB009_g9496.t1	ZC124_g7759.t1	ZC074_g1363.t1	ZC097_g1610.t1	ZE017_g3072.t1	ZN069_g1253.t1	ZN079_g944.t1	ZC019_g2353.t1	ZC045_g1196.t1	ZC092_g6968.t1
N0.HOG0000482	OG0000478	n0	Core	31	13	18	0		N/A (non-secreted)	PTHR33365:SF4 ;IPR021765 Mycotoxin biosynthesis protein UstYa-like;IPR021765 Mycotoxin biosynthesis protein UstYa-like;	PKR96326.1	PKR96326.1 hypothetical protein BST61_czeina96g000070 [Cercospora zeina]	100	206	0	0	1	206	207	78	283	283	5.8e-143	409	348901	KK344_g7450.t1	KK468_g11113.t1	KK511_g1929.t1	KK232_g5887.t1	KK758_g268.t1	KS288_g5025.t1	KT520_g2548.t1	UF009_g3935.t1	UG032_g4486.t1	UK038_g2604.t1	UL101_g1011.t1	UM001_g6885.t1	UN092_g6222.t1	ZB007_g6805.t1	ZB009_g9497.t1	ZC124_g7760.t1	ZC074_g1362.t1	ZC097_g1611.t1	ZE017_g3073.t1	ZN069_g1254.t1	ZN079_g945.t1	ZC019_g2354.t1	ZC045_g1197.t1	ZC092_g6969.t1
N0.HOG0000483	OG0000479	n0	Core	31	13	18	0		'Apoplastic effector'	-	PKR96327.1	PKR96327.1 hypothetical protein BST61_czeina96g000080 [Cercospora zeina]	91.8	98	0	1	26	123	124	14	103	103	3.6e-59	186	348901	KK344_g7451.t1	KK468_g11114.t1	KK511_g1928.t1	KK232_g5888.t1	KK758_g269.t1	KS288_g5026.t1	KT520_g2549.t1	UF009_g3936.t1	UG032_g4487.t1	UK038_g2605.t1	UL101_g1012.t1	UM001_g6884.t1	UN092_g6223.t1	ZB007_g6804.t1	ZB009_g9498.t1	ZC124_g7761.t1	ZC074_g1361.t1	ZC097_g1612.t1	ZE017_g3074.t1	ZN069_g1255.t1	ZN079_g946.t1	ZC019_g2355.t1	ZC045_g1198.t1	ZC092_g6970.t1
N0.HOG0000484	OG0000480	n0	Core	31	13	18	0		N/A (non-secreted)	PTHR43867:SF2 ;PF13641 Glycosyltransferase like family 2;TMhelix Region of a membrane-bound protein predicted to be embedded in the membrane.;IPR029044 Nucleotide-diphospho-sugar transferases;TMhelix Region of a membrane-bound protein predicted to be embedded in the membrane.;IPR029044 Nucleotide-diphospho-sugar transferases;TMhelix Region of a membrane-bound protein predicted to be embedded in t…	PKR96342.1	PKR96342.1 putative mannan synthase 6 [Cercospora zeina]	100	644	0	0	1	644	645	1	644	644	0	1315	348901	KK344_g7452.t1	KK468_g11115.t1	KK511_g1927.t1	KK232_g5889.t1	KK758_g270.t1	KS288_g5027.t1	KT520_g2550.t1	UF009_g3937.t1	UG032_g4488.t1	UK038_g2606.t1	UL101_g1013.t1	UM001_g6883.t1	UN092_g6224.t1	ZB007_g6803.t1	ZB009_g9499.t1	ZC124_g7762.t1	ZC074_g1360.t1	ZC097_g1613.t1	ZE017_g3075.t1	ZN069_g1256.t1	ZN079_g947.t1	ZC019_g2356.t1	ZC045_g1199.t1	ZC092_g6971.t1
N0.HOG0000485	OG0000481	n0	Core	31	13	18	0		'Cytoplasmic effector'	-	PKR96363.1	PKR96363.1 hypothetical protein BST61_czeina95g000140 [Cercospora zeina]	100	133	0	0	1	133	134	1	133	133	1.4e-32	120	348901	KK344_g7453.t1	KK468_g6810.t1	KK511_g10262.t1	KK232_g10564.t1	KK758_g2120.t1	KS288_g4133.t1	KT520_g6476.t1	UF009_g1247.t1	UG032_g4489.t1	UK038_g7944.t1	UL101_g7507.t1	UM001_g8045.t1	UN092_g1839.t1	ZB007_g3785.t1	ZB009_g4958.t1	ZC124_g706.t1	ZC074_g3070.t1	ZC097_g7393.t1	ZE017_g8610.t1	ZN069_g2417.t1	ZN079_g362.t1	ZC019_g4073.t1	ZC045_g1028.t1	ZC092_g11052.t1
N0.HOG0000486	OG0000482	n0	Core	31	13	18	0		N/A (non-secreted)	PTHR33365:SF4 ;IPR021765 Mycotoxin biosynthesis protein UstYa-like;TMhelix Region of a membrane-bound protein predicted to be embedded in the membrane.;IPR021765 Mycotoxin biosynthesis protein UstYa-like;	PKR96374.1	PKR96374.1 hypothetical protein BST61_czeina95g000250 [Cercospora zeina]	100	284	0	0	1	284	285	1	284	284	2.1e-191	535	348901	KK344_g7454.t1	KK468_g6811.t1	KK511_g10261.t1	KK232_g10565.t1	KK758_g2119.t1	KS288_g4132.t1	KT520_g6475.t1	UF009_g1246.t1	UG032_g4490.t1	UK038_g7945.t1	UL101_g7506.t1	UM001_g8046.t1	UN092_g1840.t1	ZB007_g3784.t1	ZB009_g4959.t1	ZC124_g707.t1	ZC074_g3071.t1	ZC097_g7392.t1	ZE017_g8611.t1	ZN069_g2418.t1	ZN079_g361.t1	ZC019_g4074.t1	ZC045_g1029.t1	ZC092_g11053.t1
N0.HOG0000487	OG0000483	n0	Core	31	13	18	0		N/A (non-secreted)	IPR021765 Mycotoxin biosynthesis protein UstYa-like;TMhelix Region of a membrane-bound protein predicted to be embedded in the membrane.;IPR021765 Mycotoxin biosynthesis protein UstYa-like;Coil ;	PKR96362.1	PKR96362.1 hypothetical protein BST61_czeina95g000130 [Cercospora zeina]	100	297	0	0	1	297	298	1	297	297	3.88e-214	593	348901	KK344_g7455.t1	KK468_g6812.t1	KK511_g10260.t1	KK232_g10566.t1	KK758_g2118.t1	KS288_g4131.t1	KT520_g6474.t1	UF009_g1245.t1	UG032_g4491.t1	UK038_g7946.t1	UL101_g7505.t1	UM001_g8047.t1	UN092_g1841.t1	ZB007_g3783.t1	ZB009_g4960.t1	ZC124_g708.t1	ZC074_g3072.t1	ZC097_g7391.t1	ZE017_g8612.t1	ZN069_g2419.t1	ZN079_g360.t1	ZC019_g4075.t1	ZC045_g1030.t1	ZC092_g11054.t1
N0.HOG0000488	OG0000484	n0	Core	31	13	18	0		'Non-effector'	IPR029058 Alpha/Beta hydrolase fold;IPR013094 Alpha/beta hydrolase fold-3;PTHR23024:SF182 ;PTHR23024 ;IPR029058 Alpha/Beta hydrolase fold;	PKR96372.1	PKR96372.1 Carboxylesterase NlhH [Cercospora zeina]	97.2	355	0	1	263	617	618	1	345	345	4.04e-247	692	348901	KK344_g7456.t1	KK468_g6813.t1	KK511_g10259.t1	KK232_g10567.t1	KK758_g2117.t1	KS288_g4130.t1	KT520_g6473.t1	UF009_g1244.t1	UG032_g4492.t1	UK038_g7947.t1	UL101_g7504.t1	UM001_g8048.t1	UN092_g1842.t1	ZB007_g3782.t1	ZB009_g4961.t1	ZC124_g709.t1	ZC074_g3073.t1	ZC097_g7390.t1	ZE017_g8613.t1	ZN069_g2420.t1	ZN079_g359.t1	ZC019_g4076.t1	ZC045_g1031.t1	ZC092_g11055.t1
N0.HOG0000489	OG0000485	n0	Core	31	13	18	1		N/A (non-secreted)	PTHR36587 ;TMhelix Region of a membrane-bound protein predicted to be embedded in the membrane.;	PKR96371.1	PKR96371.1 hypothetical protein BST61_czeina95g000220 [Cercospora zeina]	100	520	0	0	1	520	521	1	520	520	0	1056	348901	KK344_g7457.t1	KK468_g6814.t1	KK511_g10258.t1	KK232_g10568.t1	KK758_g2116.t1	KS288_g4129.t1	KT520_g6472.t1	UF009_g1243.t1	UG032_g4493.t1	UK038_g7948.t1	UL101_g7503.t1	UM001_g8049.t1	UN092_g1843.t1	ZB007_g3781.t1	ZB009_g4962.t1	ZC124_g710.t1	ZC074_g3074.t1	ZC097_g7389.t1	ZE017_g8614.t1	ZN069_g2421.t1	ZN079_g358.t1	ZC019_g4077.t1	ZC045_g1032.t1	ZC092_g11056.t1
N0.HOG0000490	OG0000486	n0	Core	31	13	18	0		N/A (non-secreted)	PTHR36587 ;PTHR36587 ;TMhelix Region of a membrane-bound protein predicted to be embedded in the membrane.;	PKR96361.1	PKR96361.1 hypothetical protein BST61_czeina95g000120 [Cercospora zeina]	98.6	592	8	0	1	592	593	1	592	592	0	1229	348901	KK344_g7458.t1	KK468_g6815.t1	KK511_g10257.t1	KK232_g10569.t1	KK758_g2115.t1	KS288_g4128.t1	KT520_g6471.t1	UF009_g1242.t1	UG032_g4494.t1	UK038_g7949.t1	UL101_g7502.t1	UM001_g8050.t1	UN092_g1844.t1	ZB007_g3780.t1	ZB009_g4963.t1	ZC124_g711.t1	ZC074_g3075.t1	ZC097_g7388.t1	ZE017_g8615.t1	ZN069_g2422.t1	ZN079_g357.t1	ZC019_g4078.t1	ZC045_g1033.t1	ZC092_g11057.t1
N0.HOG0000491	OG0000487	n0	Core	31	13	18	0		N/A (non-secreted)	PTHR36587 ;	PKR96360.1	PKR96360.1 hypothetical protein BST61_czeina95g000110 [Cercospora zeina]	100	607	0	0	178	784	785	1	607	607	0	1205	348901	KK344_g7459.t1	KK468_g6816.t1	KK511_g10256.t1	KK232_g10570.t1	KK758_g2114.t1	KS288_g4127.t1	KT520_g6470.t1	UF009_g1241.t1	UG032_g4495.t1	UK038_g7950.t1	UL101_g7501.t1	UM001_g8051.t1	UN092_g1845.t1	ZB007_g3779.t1	ZB009_g4964.t1	ZC124_g712.t1	ZC074_g3076.t1	ZC097_g7387.t1	ZE017_g8616.t1	ZN069_g2423.t1	ZN079_g356.t1	ZC019_g4079.t1	ZC045_g1034.t1	ZC092_g11058.t1
N0.HOG0000492	OG0000488	n0	Core	31	13	18	0		N/A (non-secreted)	IPR011388 Sphingolipid delta4-desaturase;IPR013866 Sphingolipid delta4-desaturase, N-terminal;IPR005804 Fatty acid desaturase domain;IPR011388 Sphingolipid delta4-desaturase;PTHR12879 ;IPR013866 Sphingolipid delta4-desaturase, N-terminal;	PKR96359.1	PKR96359.1 Dihydroceramide delta(4)-desaturase [Cercospora zeina]	100	387	0	0	1	387	388	1	387	387	2.08e-268	738	348901	KK344_g7460.t1	KK468_g6817.t1	KK511_g10255.t1	KK232_g10571.t1	KK758_g2113.t1	KS288_g4126.t1	KT520_g6469.t1	UF009_g1240.t1	UG032_g4496.t1	UK038_g7951.t1	UL101_g7500.t1	UM001_g8052.t1	UN092_g1846.t1	ZB007_g3778.t1	ZB009_g4965.t1	ZC124_g713.t1	ZC074_g3077.t1	ZC097_g7386.t1	ZE017_g8617.t1	ZN069_g2424.t1	ZN079_g355.t1	ZC019_g4080.t1	ZC045_g1035.t1	ZC092_g11059.t1
N0.HOG0000493	OG0000489	n0	Core	31	13	18	0		N/A (non-secreted)	-	*	*	-1	-1	-1	-1	-1	-1	185	-1	-1	-1	-1	-1	0	KK344_g7461.t1	KK468_g6818.t1	KK511_g10254.t1	KK232_g10572.t1	KK758_g2112.t1	KS288_g4125.t1	KT520_g6468.t1	UF009_g1239.t1	UG032_g4497.t1	UK038_g7952.t1	UL101_g7499.t1	UM001_g8053.t1	UN092_g1847.t1	ZB007_g3777.t1	ZB009_g4966.t1	ZC124_g714.t1	ZC074_g3078.t1	ZC097_g7385.t1	ZE017_g8618.t1	ZN069_g2425.t1	ZN079_g354.t1	ZC019_g4081.t1	ZC045_g1036.t1	ZC092_g11060.t1
N0.HOG0000494	OG0000490	n0	Core	31	13	18	0		N/A (non-secreted)	TMhelix Region of a membrane-bound protein predicted to be embedded in the membrane.;cd12148 fungal_TF_MHR;IPR036259 MFS transporter superfamily;IPR020846 Major facilitator superfamily domain;G3DSA:1.20.1250.20 ;TMhelix Region of a membrane-bound protein predicted to be embedded in the membrane.;PTHR11360 ;PTHR11360:SF224 ;TMhelix Region of a membrane-bound protein predicted to be embedded in the…	PKR96370.1	PKR96370.1 hypothetical protein BST61_czeina95g000210 [Cercospora zeina]	100	290	0	0	1	290	291	126	415	415	7.59e-204	572	348901	KK344_g7462.t1	KK468_g6819.t1	KK511_g10253.t1	KK232_g10573.t1	KK758_g2111.t1	KS288_g4124.t1	KT520_g6467.t1	UF009_g1238.t1	UG032_g4498.t1	UK038_g7953.t1	UL101_g7498.t1	UM001_g8054.t1	UN092_g1848.t1	ZB007_g3776.t1	ZB009_g4967.t1	ZC124_g715.t1	ZC074_g3079.t1	ZC097_g7384.t1	ZE017_g8619.t1	ZN069_g2426.t1	ZN079_g353.t1	ZC019_g4082.t1	ZC045_g1037.t1	ZC092_g11061.t1
N0.HOG0000495	OG0000491	n0	Core	31	13	18	0		N/A (non-secreted)	-	*	*	-1	-1	-1	-1	-1	-1	155	-1	-1	-1	-1	-1	0	KK344_g7463.t1	KK468_g6820.t1	KK511_g10252.t1	KK232_g10574.t1	KK758_g2110.t1	KS288_g4123.t1	KT520_g6466.t1	UF009_g1237.t1	UG032_g4499.t1	UK038_g7954.t1	UL101_g7497.t1	UM001_g8055.t1	UN092_g1849.t1	ZB007_g3775.t1	ZB009_g4968.t1	ZC124_g716.t1	ZC074_g3080.t1	ZC097_g7383.t1	ZE017_g8620.t1	ZN069_g2427.t1	ZN079_g352.t1	ZC019_g4083.t1	ZC045_g1038.t1	ZC092_g11062.t1
N0.HOG0000496	OG0000492	n0	Core	31	13	18	0		N/A (non-secreted)	TMhelix Region of a membrane-bound protein predicted to be embedded in the membrane.;IPR019049 Nucleoporin protein Ndc1-Nup;TMhelix Region of a membrane-bound protein predicted to be embedded in the membrane.;TMhelix Region of a membrane-bound protein predicted to be embedded in the membrane.;IPR019049 Nucleoporin protein Ndc1-Nup;TMhelix Region of a membrane-bound protein predicted to be embedde…	PKR96358.1	PKR96358.1 hypothetical protein BST61_czeina95g000090 [Cercospora zeina]	100	728	0	0	1	728	729	1	728	728	0	1406	348901	KK344_g7464.t1	KK468_g6821.t1	KK511_g10251.t1	KK232_g10575.t1	KK758_g2109.t1	KS288_g4122.t1	KT520_g6465.t1	UF009_g1236.t1	UG032_g4500.t1	UK038_g7955.t1	UL101_g7496.t1	UM001_g8056.t1	UN092_g1850.t1	ZB007_g3774.t1	ZB009_g4969.t1	ZC124_g717.t1	ZC074_g3081.t1	ZC097_g7382.t1	ZE017_g8621.t1	ZN069_g2428.t1	ZN079_g351.t1	ZC019_g4084.t1	ZC045_g1039.t1	ZC092_g11063.t1
N0.HOG0000497	OG0000493	n0	Core	31	13	18	0		N/A (non-secreted)	IPR000727 Target SNARE coiled-coil homology domain;PTHR19957 ;IPR010989 SNARE;cd15840 SNARE_Qa;IPR006011 Syntaxin, N-terminal domain;IPR000727 Target SNARE coiled-coil homology domain;TMhelix Region of a membrane-bound protein predicted to be embedded in the membrane.;IPR000727 Target SNARE coiled-coil homology domain;IPR006012 Syntaxin/epimorphin, conserved site;G3DSA:1.20.5.110 ;G3DSA:1.20.58.7…	PKR96369.1	XP_023452161.1 hypothetical protein CB0940_04808 [Cercospora beticola]<>PIA93034.1 hypothetical protein CB0940_04808 [Cercospora beticola]	93.4	273	18	0	1	273	274	1	273	273	9.89e-164	464	122368	KK344_g7465.t1	KK468_g6822.t1	KK511_g10250.t1	KK232_g10576.t1	KK758_g2108.t1	KS288_g4121.t1	KT520_g6464.t1	UF009_g1235.t1	UG032_g4501.t1	UK038_g7956.t1	UL101_g7495.t1	UM001_g8057.t1	UN092_g1851.t1	ZB007_g3773.t1	ZB009_g4970.t1	ZC124_g718.t1	ZC074_g3082.t1	ZC097_g7381.t1	ZE017_g8622.t1	ZN069_g2429.t1	ZN079_g350.t1	ZC019_g4085.t1	ZC045_g1040.t1	ZC092_g11064.t1
N0.HOG0000498	OG0000494	n0	Core	31	13	18	3		N/A (non-secreted)	IPR001810 F-box domain;IPR036047 F-box-like domain superfamily;	PKR96368.1	PKR96368.1 hypothetical protein BST61_czeina95g000190 [Cercospora zeina]	93.1	291	1	1	1	272	273	1	291	291	8.4e-201	558	348901	KK344_g7466.t1	KK468_g6823.t1	KK511_g10249.t1	KK232_g10577.t1	KK758_g2107.t1	KS288_g4120.t1	KT520_g6463.t1	UF009_g1234.t1	UG032_g4502.t1	UK038_g7957.t1	UL101_g7494.t1	UM001_g8058.t1	UN092_g1852.t1	ZB007_g3772.t1	ZB009_g4971.t1	ZC124_g719.t1	ZC074_g3083.t1	ZC097_g7380.t1	ZE017_g8623.t1	ZN069_g2430.t1	ZN079_g349.t1	ZC019_g4086.t1	ZC045_g1041.t1	ZC092_g11065.t1
N0.HOG0000499	OG0000495	n0	Core	31	13	18	0		N/A (non-secreted)	-	*	PPJ60089.1 hypothetical protein CBER1_03129 [Cercospora berteroae]	44	350	182	6	1	345	347	1	341	342	3.36e-77	249	357750	KK344_g7467.t1	KK468_g6824.t1	KK511_g10248.t1	KK232_g10578.t1	KK758_g2106.t1	KS288_g4119.t1	KT520_g6462.t1	UF009_g1233.t1	UG032_g4503.t1	UK038_g7958.t1	UL101_g7493.t1	UM001_g8059.t1	UN092_g1853.t1	ZB007_g3771.t1	ZB009_g4972.t1	ZC124_g720.t1	ZC074_g3084.t1	ZC097_g7379.t1	ZE017_g8624.t1	ZN069_g2431.t1	ZN079_g348.t1	ZC019_g4087.t1	ZC045_g1042.t1	ZC092_g11066.t1
N0.HOG0000500	OG0000496	n0	Core	31	13	18	0		N/A (non-secreted)	TMhelix Region of a membrane-bound protein predicted to be embedded in the membrane.;	PKR96357.1	PKR96357.1 hypothetical protein BST61_czeina95g000080 [Cercospora zeina]	100	154	0	0	1	154	155	1	154	154	2.29e-99	291	348901	KK344_g7468.t1	KK468_g6825.t1	KK511_g10247.t1	KK232_g10579.t1	KK758_g2105.t1	KS288_g4118.t1	KT520_g6461.t1	UF009_g1232.t1	UG032_g4504.t1	UK038_g7959.t1	UL101_g7492.t1	UM001_g8060.t1	UN092_g1854.t1	ZB007_g3770.t1	ZB009_g4973.t1	ZC124_g721.t1	ZC074_g3085.t1	ZC097_g7378.t1	ZE017_g8625.t1	ZN069_g2432.t1	ZN079_g347.t1	ZC019_g4088.t1	ZC045_g1043.t1	ZC092_g11067.t1
N0.HOG0000501	OG0000497	n0	Core	31	13	18	0		N/A (non-secreted)	IPR003593 AAA+ ATPase domain;IPR005654 ATPase, AFG1-like;IPR027417 P-loop containing nucleoside triphosphate hydrolase;PTHR12169:SF2 ;IPR005654 ATPase, AFG1-like;IPR005654 ATPase, AFG1-like;IPR005654 ATPase, AFG1-like;PTHR12169:SF2 ;cd00009 AAA;G3DSA:3.40.50.300 ;	PKR96367.1	PKR96367.1 Lactation elevated protein 1-like protein B [Cercospora zeina]	100	737	0	0	1	737	738	1	737	737	0	1468	348901	KK344_g7469.t1	KK468_g6826.t1	KK511_g10246.t1	KK232_g10580.t1	KK758_g2104.t1	KS288_g4117.t1	KT520_g6460.t1	UF009_g1231.t1	UG032_g4505.t1	UK038_g7960.t1	UL101_g7491.t1	UM001_g8061.t1	UN092_g1855.t1	ZB007_g3769.t1	ZB009_g4974.t1	ZC124_g722.t1	ZC074_g3086.t1	ZC097_g7377.t1	ZE017_g8626.t1	ZN069_g2433.t1	ZN079_g346.t1	ZC019_g4089.t1	ZC045_g1044.t1	ZC092_g11068.t1
N0.HOG0000502	OG0000498	n0	Core	31	13	18	0		N/A (non-secreted)	-	*	PPJ60127.1 hypothetical protein CBER1_03132 [Cercospora berteroae]	50.5	101	50	0	51	151	155	59	159	162	1.47e-25	104	357750	KK344_g7471.t1	KK468_g6828.t1	KK511_g10245.t1	KK232_g10581.t1	KK758_g2103.t1	KS288_g4116.t1	KT520_g6459.t1	UF009_g1230.t1	UG032_g4507.t1	UK038_g7962.t1	UL101_g7490.t1	UM001_g8063.t1	UN092_g1856.t1	ZB007_g3768.t1	ZB009_g4976.t1	ZC124_g724.t1	ZC074_g3088.t1	ZC097_g7376.t1	ZE017_g8628.t1	ZN069_g2435.t1	ZN079_g345.t1	ZC019_g4090.t1	ZC045_g1045.t1	ZC092_g11070.t1
[truncated: 11,147 more rows]
[truncated: 7 more columns]
